# Supplementary material for: Crystal structure and Hirshfeld analysis of trans-bis­(5-fluoro­indoline-2,3-dione 3-oximato-κ2 O 2,N 3)-trans-bis­(pyridine-κN)copper(II)
Source: Acta Crystallogr E Crystallogr Commun. 2018 Mar 2;74(Pt 4):428–32. doi: 10.1107/S2056989018003365 (PMC5946960; doi:10.1107/S2056989018003365)
Supplement: Supplementary file 1 [file e-74-00428-sup1.cif]

##############################################################################
#                                                                            #
# This CIF contains the data in a paper accepted for publication in          #
# Acta Crystallographica Section E. It conforms to the requirements of       #
# Notes for Authors for Acta Crystallographica Section E, and has been       #
# peer reviewed under the auspices of the IUCr Commission on Journals.       #
#                                                                            #
# Full details of the Crystallographic Information File format               #
# are given in the paper "The Crystallographic Information File (CIF):       #
# a New Standard Archive File for Crystallography" by S. R. Hall, F. H.      #
# Allen and I. D. Brown [Acta Cryst. (1991), A47, 655-685].                  #
#                                                                            #
# The current version of the core CIF dictionary is obtainable from          #
# ftp://ftp.iucr.org/pub/cif_core.dic.                                       #
#                                                                            #
# Software is freely available for graphical display of the structure(s)     #
# in this CIF. For information consult the CIF software page                 #
# http://www.iucr.org/resources/cif/software.                                #
#                                                                            #
# This file may be used for bona fide research purposes within the           #
# scientific community so long as proper attribution is given to the journal # 
# article from which it was obtained.                                        #
#                                                                            #
##############################################################################
data_I
_database_code_depnum_ccdc_archive 'CCDC 1826012'
_audit_creation_method     SHELXL-2016/6
_chemical_name_systematic
;\
<i>trans</i>-Bis(5-fluoroindoline-2,3-dione 3-oximato-\
\k^2^<i>O</i>^2^,<i>N</i>^3^)-<i>trans</i>-bis(pyridine-\k<i>N</i>)copper(II)
;
_chemical_name_common     ?
_chemical_formula_moiety     'C26 H18 Cu F2 N6 O4'
_chemical_formula_sum     'C26 H18 Cu F2 N6 O4'
_chemical_formula_iupac     '[Cu (C8 H4 F1 N2 O2)2 (C5 H5 N1)2]'
_chemical_formula_weight     580.00
_chemical_melting_point     ?
_shelx_space_group_comment
;
The symmetry employed for this shelxl refinement is uniquely defined
by the following loop, which should always be used as a source of
symmetry information in preference to the above space-group names.
They are only intended as comments.
;
_space_group_crystal_system     monoclinic
_space_group_name_H-M_alt     'C 2/c'
_space_group_name_Hall     '-C 2yc'
loop_
    _space_group_symop_operation_xyz
    'x, y, z'
    '-x, y, -z+1/2'
    'x+1/2, y+1/2, z'
    '-x+1/2, y+1/2, -z+1/2'
    '-x, -y, -z'
    'x, -y, z-1/2'
    '-x+1/2, -y+1/2, -z'
    'x+1/2, -y+1/2, z-1/2'
_cell_length_a     19.9709(14)
_cell_length_b     7.2155(5)
_cell_length_c     17.1989(12)
_cell_angle_alpha     90
_cell_angle_beta     98.579(2)
_cell_angle_gamma     90
_cell_volume     2450.6(3)
_cell_formula_units_Z     4
_cell_measurement_reflns_used     9537
_cell_measurement_theta_min     2.40
_cell_measurement_theta_max     32.67
_cell_measurement_temperature     200(2)
_exptl_crystal_description     prismatic
_exptl_crystal_colour     purple
_exptl_crystal_size_max     0.400
_exptl_crystal_size_mid     0.240
_exptl_crystal_size_min     0.200
_exptl_crystal_density_diffrn     1.572
_exptl_crystal_density_meas     ?
_exptl_crystal_density_method     ?
_exptl_crystal_F_000     1180
_exptl_absorpt_coefficient_mu     0.953
_exptl_absorpt_correction_type     multi-scan
_exptl_absorpt_process_details
;
(SADABS; Krause <i>et al.</i>,  2015)
;
_shelx_estimated_absorpt_T_min     0.702
_shelx_estimated_absorpt_T_max     0.832
_exptl_absorpt_correction_T_min     0.6736
_exptl_absorpt_correction_T_max     0.7464
_diffrn_ambient_temperature     200(2)
_diffrn_radiation_type     MoK\a
_diffrn_radiation_wavelength     0.71073
_diffrn_measurement_device_type     'Bruker APEXII CCD'
_diffrn_measurement_method     '\f and \w scans'
_diffrn_detector_area_resol_mean     ?
_diffrn_reflns_number     18806
_diffrn_reflns_av_R_equivalents     0.0167
_diffrn_reflns_theta_min     2.063
_diffrn_reflns_theta_max     32.672
_diffrn_reflns_theta_full     25.242
_diffrn_measured_fraction_theta_max     0.997
_diffrn_measured_fraction_theta_full     1.000
_diffrn_reflns_limit_h_min     -30
_diffrn_reflns_limit_h_max     30
_diffrn_reflns_limit_k_min     -10
_diffrn_reflns_limit_k_max     7
_diffrn_reflns_limit_l_min     -26
_diffrn_reflns_limit_l_max     26
_refine_special_details     ?
_reflns_number_total     4481
_reflns_number_gt     3966
_reflns_threshold_expression     'I > 2\s(I)'
_refine_ls_structure_factor_coef     Fsqd
_refine_ls_matrix_type     full
_refine_ls_R_factor_all     0.0394
_refine_ls_R_factor_gt     0.0326
_refine_ls_wR_factor_gt     0.0826
_refine_ls_wR_factor_ref     0.0864
_refine_ls_goodness_of_fit_ref     1.123
_refine_ls_restrained_S_all     1.123
_refine_ls_number_reflns     4481
_refine_ls_number_parameters     178
_refine_ls_number_restraints     0
_refine_ls_hydrogen_treatment     constr
_refine_ls_weighting_scheme     calc
_refine_ls_weighting_details
              'w=1/[\s^2^(Fo^2^)+(0.0350P)^2^+2.8170P] where P=(Fo^2^+2Fc^2^)/3'
_atom_sites_solution_hydrogens     geom
_atom_sites_solution_primary     direct
_atom_sites_solution_secondary     difmap
_refine_ls_shift/su_max     0.000
_refine_ls_shift/su_mean     0.000
_refine_diff_density_max     0.398
_refine_diff_density_min     -0.337
_refine_ls_extinction_method     none
_refine_ls_extinction_coef     .
loop_
    _atom_type_symbol
    _atom_type_description
    _atom_type_scat_dispersion_real
    _atom_type_scat_dispersion_imag
    _atom_type_scat_source
    C C 0.0033 0.0016 'International Tables Vol C Tables 4.2.6.8 and 6.1.1.4'
    H H 0.0000 0.0000 'International Tables Vol C Tables 4.2.6.8 and 6.1.1.4'
    Cu Cu 0.3201 1.2651 'International Tables Vol C Tables 4.2.6.8 and 6.1.1.4'
    F F 0.0171 0.0103 'International Tables Vol C Tables 4.2.6.8 and 6.1.1.4'
    N N 0.0061 0.0033 'International Tables Vol C Tables 4.2.6.8 and 6.1.1.4'
    O O 0.0106 0.0060 'International Tables Vol C Tables 4.2.6.8 and 6.1.1.4'
_computing_data_collection
;
APEX2 (Bruker, 2014)
;
_computing_cell_refinement
;
SAINT (Bruker, 2014)
;
_computing_data_reduction
;
SAINT (Bruker, 2014)
;
_computing_structure_solution
;
SHELXT2014 (Sheldrick, 2015<i>a</i>)
;
_computing_structure_refinement
;
SHELXL2016 (Sheldrick, 2015<i>b</i>)
;
_computing_molecular_graphics
;
<i>WinGX</i> (Farrugia, 2012), DIAMOND (Brandenburg, 2006) and
<i>CrystalExplorer</i> (Wolff <i>et al.</i>, 2012)
;
_computing_publication_material
;
<i>publCIF</i> (Westrip, 2010) and <i>enCIFer</i> (Allen <i>et al.</i>,
2004)
;
loop_
    _atom_site_type_symbol
    _atom_site_label
    _atom_site_fract_x
    _atom_site_fract_y
    _atom_site_fract_z
    _atom_site_U_iso_or_equiv
    _atom_site_adp_type
    _atom_site_calc_flag
    _atom_site_occupancy
    _atom_site_disorder_assembly
    _atom_site_disorder_group
    C C1 0.66193(6) 0.43044(17) 0.51144(7) 0.0202(2) Uani d 1 . .
    C C2 0.62981(6) 0.59529(16) 0.54136(7) 0.0179(2) Uani d 1 . .
    C C3 0.57200(6) 0.53285(17) 0.57616(7) 0.0190(2) Uani d 1 . .
    C C4 0.52421(7) 0.6220(2) 0.61397(8) 0.0252(2) Uani d 1 . .
    H H1 0.524139 0.752687 0.620565 0.030 Uiso calc 1 . .
    C C5 0.47665(7) 0.5092(2) 0.64150(10) 0.0308(3) Uani d 1 . .
    C C6 0.47458(7) 0.3189(2) 0.63286(10) 0.0330(3) Uani d 1 . .
    H H2 0.440637 0.248844 0.652851 0.040 Uiso calc 1 . .
    C C7 0.52236(8) 0.2300(2) 0.59479(10) 0.0292(3) Uani d 1 . .
    H H3 0.521610 0.099354 0.587721 0.035 Uiso calc 1 . .
    C C8 0.57102(6) 0.33887(17) 0.56761(8) 0.0213(2) Uani d 1 . .
    C C9 0.79324(7) 0.8070(2) 0.66905(8) 0.0271(3) Uani d 1 . .
    H H5 0.778142 0.929489 0.656022 0.033 Uiso calc 1 . .
    C C10 0.81834(9) 0.7655(3) 0.74669(9) 0.0361(3) Uani d 1 . .
    H H6 0.820299 0.858192 0.786181 0.043 Uiso calc 1 . .
    C C11 0.84039(8) 0.5880(3) 0.76578(9) 0.0374(4) Uani d 1 . .
    H H7 0.857425 0.556392 0.818653 0.045 Uiso calc 1 . .
    C C12 0.83737(9) 0.4571(3) 0.70703(10) 0.0359(3) Uani d 1 . .
    H H8 0.852688 0.334216 0.718775 0.043 Uiso calc 1 . .
    C C13 0.81167(8) 0.5072(2) 0.63051(9) 0.0285(3) Uani d 1 . .
    H H9 0.809607 0.416673 0.590100 0.034 Uiso calc 1 . .
    Cu Cu1 0.750000 0.750000 0.500000 0.01704(6) Uani d 1 . .
    F F1 0.42924(6) 0.59199(17) 0.67886(8) 0.0505(3) Uani d 1 . .
    N N1 0.62487(6) 0.28139(15) 0.52904(8) 0.0242(2) Uani d 1 . .
    H H4 0.633443 0.165583 0.517849 0.029 Uiso calc 1 . .
    N N2 0.65751(5) 0.75711(14) 0.53373(6) 0.01704(17) Uani d 1 . .
    N N3 0.78961(5) 0.67952(17) 0.61181(6) 0.0208(2) Uani d 1 . .
    O O1 0.71204(5) 0.42959(14) 0.47722(6) 0.02501(19) Uani d 1 . .
    O O2 0.62959(5) 0.90531(12) 0.55624(6) 0.02333(18) Uani d 1 . .
loop_
    _atom_site_aniso_label
    _atom_site_aniso_U_11
    _atom_site_aniso_U_22
    _atom_site_aniso_U_33
    _atom_site_aniso_U_12
    _atom_site_aniso_U_13
    _atom_site_aniso_U_23
    C1 0.0261(5) 0.0133(5) 0.0219(5) 0.0016(4) 0.0052(4) 0.0011(4)
    C2 0.0209(5) 0.0130(5) 0.0204(5) 0.0011(4) 0.0051(4) 0.0007(4)
    C3 0.0205(5) 0.0150(5) 0.0215(5) -0.0005(4) 0.0041(4) 0.0022(4)
    C4 0.0254(6) 0.0219(6) 0.0299(6) 0.0018(5) 0.0092(5) 0.0011(5)
    C5 0.0246(6) 0.0335(8) 0.0367(7) 0.0022(5) 0.0131(5) 0.0036(6)
    C6 0.0254(6) 0.0329(8) 0.0420(8) -0.0059(6) 0.0098(6) 0.0092(7)
    C7 0.0292(6) 0.0201(6) 0.0386(7) -0.0053(5) 0.0057(5) 0.0062(5)
    C8 0.0237(5) 0.0145(5) 0.0255(5) -0.0007(4) 0.0036(4) 0.0033(4)
    C9 0.0295(6) 0.0297(7) 0.0220(6) 0.0023(5) 0.0034(5) -0.0005(5)
    C10 0.0398(8) 0.0476(10) 0.0199(6) -0.0019(7) 0.0009(5) -0.0030(6)
    C11 0.0345(7) 0.0532(11) 0.0230(6) -0.0028(7) -0.0006(5) 0.0120(6)
    C12 0.0375(8) 0.0367(8) 0.0327(7) 0.0066(7) 0.0026(6) 0.0141(6)
    C13 0.0322(6) 0.0278(7) 0.0262(6) 0.0071(5) 0.0069(5) 0.0045(5)
    Cu1 0.01925(10) 0.01681(10) 0.01575(9) 0.00118(7) 0.00488(6) 0.00176(7)
    F1 0.0404(5) 0.0492(7) 0.0705(8) 0.0048(5) 0.0367(5) 0.0016(6)
    N1 0.0325(6) 0.0093(4) 0.0326(6) 0.0007(4) 0.0108(5) 0.0011(4)
    N2 0.0204(4) 0.0131(4) 0.0179(4) 0.0018(3) 0.0040(3) 0.0000(3)
    N3 0.0203(4) 0.0249(5) 0.0182(4) 0.0027(4) 0.0064(3) 0.0029(4)
    O1 0.0308(5) 0.0182(4) 0.0284(5) 0.0044(4) 0.0123(4) 0.0013(4)
    O2 0.0297(4) 0.0122(4) 0.0301(5) 0.0025(3) 0.0113(4) -0.0021(3)
_geom_special_details
;
 All esds (except the esd in the dihedral angle between two l.s. planes)
 are estimated using the full covariance matrix.  The cell esds are taken
 into account individually in the estimation of esds in distances, angles
 and torsion angles; correlations between esds in cell parameters are only
 used when they are defined by crystal symmetry.  An approximate (isotropic)
 treatment of cell esds is used for estimating esds involving l.s. planes.
;
loop_
    _geom_bond_atom_site_label_1
    _geom_bond_atom_site_label_2
    _geom_bond_site_symmetry_2
    _geom_bond_distance
    _geom_bond_publ_flag
    C1 O1 . 1.2342(15) ?
    C1 N1 . 1.3649(16) ?
    C1 C2 . 1.4798(17) ?
    C2 N2 . 1.3070(15) ?
    C2 C3 . 1.4493(16) ?
    C3 C4 . 1.3901(18) ?
    C3 C8 . 1.4072(17) ?
    C4 C5 . 1.386(2) ?
    C4 H1 . 0.9500 ?
    C5 F1 . 1.3591(17) ?
    C5 C6 . 1.382(2) ?
    C6 C7 . 1.392(2) ?
    C6 H2 . 0.9500 ?
    C7 C8 . 1.3841(18) ?
    C7 H3 . 0.9500 ?
    C8 N1 . 1.4077(17) ?
    C9 N3 . 1.3412(19) ?
    C9 C10 . 1.387(2) ?
    C9 H5 . 0.9500 ?
    C10 C11 . 1.378(3) ?
    C10 H6 . 0.9500 ?
    C11 C12 . 1.378(3) ?
    C11 H7 . 0.9500 ?
    C12 C13 . 1.387(2) ?
    C12 H8 . 0.9500 ?
    C13 N3 . 1.3423(19) ?
    C13 H9 . 0.9500 ?
    Cu1 N2 . 2.0176(10) ?
    Cu1 N3 . 2.0319(11) ?
    N1 H4 . 0.8800 ?
    N2 O2 . 1.2917(13) ?
loop_
    _geom_angle_atom_site_label_1
    _geom_angle_atom_site_label_2
    _geom_angle_atom_site_label_3
    _geom_angle_site_symmetry_1
    _geom_angle_site_symmetry_3
    _geom_angle
    _geom_angle_publ_flag
    O1 C1 N1 . . 127.37(12) ?
    O1 C1 C2 . . 126.46(12) ?
    N1 C1 C2 . . 106.18(11) ?
    N2 C2 C3 . . 133.98(11) ?
    N2 C2 C1 . . 118.12(10) ?
    C3 C2 C1 . . 107.89(10) ?
    C4 C3 C8 . . 120.61(12) ?
    C4 C3 C2 . . 133.96(12) ?
    C8 C3 C2 . . 105.40(11) ?
    C5 C4 C3 . . 116.20(13) ?
    C5 C4 H1 . . 121.9 ?
    C3 C4 H1 . . 121.9 ?
    F1 C5 C6 . . 118.42(13) ?
    F1 C5 C4 . . 117.69(14) ?
    C6 C5 C4 . . 123.89(14) ?
    C5 C6 C7 . . 119.82(13) ?
    C5 C6 H2 . . 120.1 ?
    C7 C6 H2 . . 120.1 ?
    C8 C7 C6 . . 117.53(13) ?
    C8 C7 H3 . . 121.2 ?
    C6 C7 H3 . . 121.2 ?
    C7 C8 C3 . . 121.93(13) ?
    C7 C8 N1 . . 128.03(12) ?
    C3 C8 N1 . . 110.04(11) ?
    N3 C9 C10 . . 122.06(15) ?
    N3 C9 H5 . . 119.0 ?
    C10 C9 H5 . . 119.0 ?
    C11 C10 C9 . . 119.13(15) ?
    C11 C10 H6 . . 120.4 ?
    C9 C10 H6 . . 120.4 ?
    C10 C11 C12 . . 119.00(14) ?
    C10 C11 H7 . . 120.5 ?
    C12 C11 H7 . . 120.5 ?
    C11 C12 C13 . . 119.13(15) ?
    C11 C12 H8 . . 120.4 ?
    C13 C12 H8 . . 120.4 ?
    N3 C13 C12 . . 122.02(15) ?
    N3 C13 H9 . . 119.0 ?
    C12 C13 H9 . . 119.0 ?
    N2 Cu1 N3 . . 88.75(4) ?
    O1 Cu1 N3 . . 89.01(4) ?
    C1 N1 C8 . . 110.49(10) ?
    C1 N1 H4 . . 124.8 ?
    C8 N1 H4 . . 124.8 ?
    O2 N2 C2 . . 120.09(10) ?
    O2 N2 Cu1 . . 124.18(8) ?
    C2 N2 Cu1 . . 115.18(8) ?
    C9 N3 C13 . . 118.66(12) ?
    C9 N3 Cu1 . . 119.59(10) ?
    C13 N3 Cu1 . . 121.74(10) ?
loop_
    _geom_torsion_atom_site_label_1
    _geom_torsion_atom_site_label_2
    _geom_torsion_atom_site_label_3
    _geom_torsion_atom_site_label_4
    _geom_torsion_site_symmetry_1
    _geom_torsion_site_symmetry_2
    _geom_torsion_site_symmetry_3
    _geom_torsion_site_symmetry_4
    _geom_torsion
    _geom_torsion_publ_flag
    O1 C1 C2 N2 . . . . -2.32(19) ?
    N1 C1 C2 N2 . . . . 177.94(12) ?
    O1 C1 C2 C3 . . . . 179.09(13) ?
    N1 C1 C2 C3 . . . . -0.65(14) ?
    N2 C2 C3 C4 . . . . 0.5(3) ?
    C1 C2 C3 C4 . . . . 178.76(14) ?
    N2 C2 C3 C8 . . . . -177.63(14) ?
    C1 C2 C3 C8 . . . . 0.63(13) ?
    C8 C3 C4 C5 . . . . -0.3(2) ?
    C2 C3 C4 C5 . . . . -178.20(14) ?
    C3 C4 C5 F1 . . . . 179.91(13) ?
    C3 C4 C5 C6 . . . . -0.4(2) ?
    F1 C5 C6 C7 . . . . 179.92(15) ?
    C4 C5 C6 C7 . . . . 0.2(3) ?
    C5 C6 C7 C8 . . . . 0.6(2) ?
    C6 C7 C8 C3 . . . . -1.3(2) ?
    C6 C7 C8 N1 . . . . 178.68(14) ?
    C4 C3 C8 C7 . . . . 1.2(2) ?
    C2 C3 C8 C7 . . . . 179.62(13) ?
    C4 C3 C8 N1 . . . . -178.83(12) ?
    C2 C3 C8 N1 . . . . -0.40(14) ?
    N3 C9 C10 C11 . . . . 0.1(2) ?
    C9 C10 C11 C12 . . . . 0.5(3) ?
    C10 C11 C12 C13 . . . . -0.6(3) ?
    C11 C12 C13 N3 . . . . 0.0(2) ?
    O1 C1 N1 C8 . . . . -179.33(13) ?
    C2 C1 N1 C8 . . . . 0.41(14) ?
    C7 C8 N1 C1 . . . . 179.97(14) ?
    C3 C8 N1 C1 . . . . -0.01(16) ?
    C3 C2 N2 O2 . . . . -4.6(2) ?
    C1 C2 N2 O2 . . . . 177.27(11) ?
    C3 C2 N2 Cu1 . . . . 167.30(11) ?
    C1 C2 N2 Cu1 . . . . -10.83(14) ?
    C10 C9 N3 C13 . . . . -0.7(2) ?
    C10 C9 N3 Cu1 . . . . 178.48(12) ?
    C12 C13 N3 C9 . . . . 0.6(2) ?
    C12 C13 N3 Cu1 . . . . -178.54(12) ?
loop_
    _geom_hbond_atom_site_label_D
    _geom_hbond_atom_site_label_H
    _geom_hbond_atom_site_label_A
    _geom_hbond_site_symmetry_A
    _geom_hbond_distance_DH
    _geom_hbond_distance_HA
    _geom_hbond_distance_DA
    _geom_hbond_angle_DHA
    C9 H5 O1 7_666 0.95 2.54 3.1424(18) 121.4
    C12 H8 F1 3_545 0.95 2.49 3.287(2) 142.2
    C13 H9 O1 1 0.95 2.54 3.1077(19) 118.6
    N1 H4 O2 1_545 0.88 2.00 2.7529(14) 143.4
    C6 H2 Cg1 3_445 0.95 2.79 3.7076(17) 161.6
_shelx_hkl_file
;
   2   0   0  669.23   11.40
   2   0   0  668.23    9.70
   2   0   0  679.63    9.70
  -2   0   0  681.83    9.70
  -2   0   0  644.54   11.20
   4   0   0   34.60    0.60
  -4   0   0   35.00    0.60
  -4   0   0   33.10    0.60
   4   0   0   36.10    0.60
  -6   0   0  267.47    3.90
  -6   0   0  269.27    3.80
   6   0   0  263.77    3.90
  -8   0   0   14.90    0.40
  -8   0   0   12.90    0.50
 -10   0   0  334.77    4.80
  10   0   0  324.87    4.90
 -10   0   0  329.97    4.90
  12   0   0   38.60    0.90
 -12   0   0   37.50    0.90
 -12   0   0   37.80    0.80
 -14   0   0    5.00    0.40
 -14   0   0    6.30    0.50
  14   0   0    5.50    0.50
 -16   0   0   42.70    0.90
  16   0   0   42.30    1.10
 -16   0   0   41.50    1.10
 -18   0   0  191.88    3.00
 -18   0   0  187.68    3.20
  18   0   0  194.88    3.20
 -20   0   0   25.20    1.10
  20   0   0   25.60    1.10
 -20   0   0   27.80    1.00
  22   0   0  366.76    5.70
 -22   0   0  367.36    5.80
 -22   0   0  357.86    5.70
 -24   0   0   55.69    1.70
  24   0   0   53.69    1.50
 -24   0   0   54.39    1.60
  26   0   0   49.90    1.60
 -26   0   0   51.09    1.70
 -26   0   0   49.20    1.60
  28   0   0    4.00    0.80
 -28   0   0    3.40    0.80
 -28   0   0    4.00    0.90
   1  -1   0  924.41   13.20
  -1  -1   0  877.31   14.40
  -1  -1   0  920.91   14.10
  -1  -1   0  919.81   13.30
  -1  -1   0  912.71   13.20
   1  -1   0  904.41   13.20
   1   1   0  924.31   14.50
  -1   1   0  900.71   13.40
  -1   1   0  928.91   13.20
   1   1   0  941.21   13.30
   1   1   0  916.91   14.50
  -3  -1   0  853.71   12.50
  -3  -1   0  847.32   12.30
  -3  -1   0  840.62   12.40
  -3  -1   0  831.02   12.40
   3  -1   0  851.61   12.30
   3  -1   0  848.02   12.20
  -3   1   0  865.31   12.20
  -3   1   0  841.52   12.20
   3   1   0  856.11   12.60
  -5  -1   0    3.80    0.30
  -5  -1   0    4.30    0.30
  -5  -1   0    4.50    0.30
   5  -1   0    3.80    0.20
   5   1   0    3.30    0.30
  -5   1   0    4.80    0.20
  -7  -1   0  497.95    8.80
  -7  -1   0  492.45    7.40
  -7  -1   0  511.75    7.40
   7  -1   0  510.45    7.50
  -7   1   0  504.85    7.50
   7   1   0  509.05    7.30
  -7   1   0  517.75    7.40
   9  -1   0    8.00    0.50
  -9  -1   0    8.90    0.40
  -9  -1   0    7.80    0.50
  -9  -1   0    8.10    0.40
  -9   1   0    8.80    0.30
  -9   1   0    7.40    0.50
   9   1   0    8.00    0.50
  11  -1   0    4.40    0.30
 -11  -1   0    4.30    0.40
 -11  -1   0    4.70    0.30
 -11  -1   0    4.20    0.40
 -11   1   0    4.40    0.40
 -11   1   0    4.40    0.30
  11   1   0    5.60    0.40
 -13  -1   0   35.50    0.90
 -13  -1   0   36.90    0.90
 -13  -1   0   35.30    0.80
  13  -1   0   36.70    0.90
 -13   1   0   34.90    0.90
 -13   1   0   36.50    0.70
 -15  -1   0   16.90    0.70
  15  -1   0   16.40    0.70
 -15  -1   0   17.00    0.70
 -15  -1   0   17.00    0.60
  15   1   0   16.10    0.70
 -15   1   0   15.70    0.50
 -15   1   0   16.00    0.70
  17  -1   0   10.80    0.70
 -17  -1   0   10.30    0.60
 -17  -1   0   10.70    0.70
 -17  -1   0   10.10    0.80
 -17   1   0   11.20    0.50
  17   1   0   11.10    0.70
 -17   1   0    9.60    0.80
 -19  -1   0   18.00    0.90
  19  -1   0   18.90    0.80
 -19  -1   0   17.90    0.70
 -19  -1   0   17.20    0.90
 -19   1   0   17.80    0.90
  19   1   0   18.00    1.00
  21  -1   0   68.09    1.60
 -21  -1   0   66.49    1.40
 -21  -1   0   68.09    1.70
 -21  -1   0   71.69    1.70
  21   1   0   70.79    1.70
 -21   1   0   66.19    1.60
 -23  -1   0    6.90    0.80
 -23  -1   0    7.40    0.80
  23  -1   0    7.10    0.70
  23   1   0    9.50    0.90
 -23   1   0    9.00    0.80
 -25  -1   0    2.80    0.80
  25  -1   0    2.00    0.60
 -25  -1   0    3.30    0.80
 -25   1   0    2.10    0.70
 -25   1   0    1.70    0.70
  25   1   0    2.10    0.70
 -27  -1   0    0.60    0.70
  27  -1   0    0.80    0.70
 -27  -1   0   -0.20    0.80
 -27   1   0    0.30    0.70
 -27   1   0    0.40    0.70
  27   1   0   -0.80    0.70
 -29  -1   0    3.60    1.00
 -29  -1   0    3.50    0.90
  29  -1   0    3.30    0.80
 -29   1   0    4.50    0.90
 -29   1   0    1.20    0.80
  29   1   0    1.80    0.90
   0  -2   0  309.07    4.60
   0  -2   0  307.07    4.50
  -2  -2   0  324.57    5.50
  -2  -2   0  325.07    4.70
  -2  -2   0  325.07    4.70
   2  -2   0  330.37    4.80
   2  -2   0  322.17    4.70
  -2  -2   0  325.57    4.70
   2   2   0  335.17    6.50
  -2   2   0  330.67    4.70
  -2   2   0  327.17    5.10
  -4  -2   0  562.54    8.80
   4  -2   0  584.44    8.40
  -4  -2   0  585.74    8.30
   4  -2   0  589.94    8.40
   4  -2   0  583.84    8.60
  -4  -2   0  578.84    8.80
   4   2   0  585.44    8.40
  -4   2   0  586.34    8.50
   6  -2   0  168.38    2.40
  -6  -2   0  164.58    2.50
  -6  -2   0  163.08    2.50
   6  -2   0  161.38    2.40
  -6  -2   0  164.68    2.50
  -6   2   0  162.98    2.40
   6   2   0  160.68    2.50
  -8  -2   0  487.35    7.00
  -8  -2   0  489.35    7.00
   8  -2   0  476.45    6.90
  -8  -2   0  479.35    7.00
   8   2   0  478.05    7.00
  -8   2   0  482.85    6.90
 -10  -2   0  110.19    1.80
  10  -2   0  112.19    1.80
 -10  -2   0  110.09    1.90
 -10  -2   0  111.59    1.90
 -10   2   0  107.79    1.80
  10   2   0  109.09    1.80
 -10   2   0  111.49    1.60
  12  -2   0   39.10    0.90
 -12  -2   0   39.50    0.90
 -12  -2   0   38.40    0.90
 -12  -2   0   40.00    1.00
 -12   2   0   37.10    0.90
 -12   2   0   39.30    0.70
  12   2   0   39.80    0.90
 -14  -2   0  180.58    2.90
 -14  -2   0  184.78    3.00
 -14  -2   0  188.78    3.00
  14  -2   0  183.38    2.90
 -14   2   0  183.78    2.70
  14   2   0  182.58    3.00
 -14   2   0  182.58    2.90
 -16  -2   0   60.29    1.30
  16  -2   0   58.79    1.30
 -16  -2   0   59.09    1.40
 -16  -2   0   59.39    1.30
 -16   2   0   58.39    1.30
 -18  -2   0   66.29    1.40
 -18  -2   0   68.19    1.50
  18  -2   0   63.69    1.40
 -18  -2   0   66.59    1.50
  18   2   0   63.49    1.50
 -18   2   0   64.59    1.50
  20  -2   0   64.99    1.50
 -20  -2   0   67.49    1.60
 -20  -2   0   66.19    1.50
 -20  -2   0   65.79    1.60
  20   2   0   69.09    1.60
 -20   2   0   68.39    1.50
 -22  -2   0   43.30    1.30
 -22  -2   0   44.40    1.20
  22  -2   0   43.20    1.30
 -22  -2   0   43.90    1.50
 -22   2   0   42.90    1.40
  22   2   0   43.40    1.40
  24  -2   0   27.40    1.10
 -24  -2   0   28.90    1.30
 -24  -2   0   26.40    1.30
  24   2   0   28.90    1.40
 -24   2   0   30.10    1.30
 -26  -2   0   26.40    1.30
 -26  -2   0   24.50    1.30
  26  -2   0   25.30    1.20
  26   2   0   26.50    1.40
 -26   2   0   24.80    1.20
 -28  -2   0    9.70    1.10
  28  -2   0    9.00    0.90
 -28  -2   0   10.80    1.00
 -28   2   0    8.60    0.90
  28   2   0    9.50    1.00
 -28   2   0   11.10    1.10
   1  -3   0   54.89    1.00
  -1  -3   0   54.99    1.00
   1  -3   0   54.19    1.00
  -1  -3   0   56.49    1.00
   1   3   0   55.49    0.80
  -3  -3   0   17.90    0.60
   3  -3   0   17.00    0.50
   3  -3   0   17.70    0.50
  -3  -3   0   18.50    0.50
  -3   3   0   17.90    0.30
   3   3   0   18.00    0.40
  -5  -3   0    0.00    0.30
  -5  -3   0    0.10    0.20
  -5  -3   0    0.60    0.30
   5  -3   0    0.30    0.20
   5   3   0    0.20    0.20
  -5   3   0    0.00    0.20
   7  -3   0    2.20    0.10
  -7  -3   0    2.30    0.30
  -7  -3   0    2.60    0.30
   7  -3   0    2.00    0.20
  -7  -3   0    2.10    0.20
   7   3   0    1.90    0.30
  -7   3   0    2.20    0.20
   9  -3   0   24.00    0.50
  -9  -3   0   24.20    0.70
  -9  -3   0   24.30    0.60
  -9  -3   0   24.00    0.70
   9   3   0   23.10    0.70
  -9   3   0   23.90    0.60
 -11  -3   0   11.70    0.60
  11  -3   0   12.00    0.40
 -11  -3   0   11.70    0.60
 -11  -3   0   13.80    0.70
 -11   3   0   10.70    0.50
  11   3   0   10.70    0.60
 -13  -3   0   16.60    0.70
  13  -3   0   15.80    0.60
 -13  -3   0   15.70    0.70
 -13  -3   0   16.10    0.70
 -13   3   0   17.30    0.70
  13   3   0   16.30    0.70
 -13   3   0   16.30    0.40
 -15  -3   0    1.20    0.50
 -15  -3   0    1.60    0.40
  15  -3   0    1.50    0.30
 -15  -3   0    1.30    0.40
  15   3   0    1.10    0.50
 -15   3   0    1.50    0.40
  17  -3   0    5.30    0.50
 -17  -3   0    4.60    0.50
 -17  -3   0    4.40    0.60
 -17  -3   0    4.20    0.50
  17   3   0    3.80    0.50
 -17   3   0    5.50    0.50
 -19  -3   0   13.90    0.90
 -19  -3   0   12.80    0.80
  19  -3   0   13.60    0.80
 -19  -3   0   12.70    1.00
 -19   3   0   12.60    0.90
 -21  -3   0    4.90    0.70
 -21  -3   0    3.10    0.70
 -21  -3   0    4.10    0.60
  21  -3   0    3.40    0.60
  21   3   0    5.10    0.70
 -21   3   0    5.30    0.70
  23  -3   0    2.40    0.60
 -23  -3   0    2.00    0.60
 -23  -3   0    2.30    0.70
 -23  -3   0    4.10    0.70
  23   3   0    3.40    0.70
 -23   3   0    3.30    0.70
 -25  -3   0    0.00    0.70
 -25  -3   0    0.10    0.70
  25  -3   0   -0.10    0.60
  25   3   0    0.60    0.80
 -25   3   0   -0.10    0.70
 -27  -3   0   -0.40    0.80
  27  -3   0   -0.50    0.60
 -27  -3   0   -0.30    0.70
  27   3   0   -0.80    0.70
 -27   3   0   -1.40    0.70
   0  -4   0  323.07    4.80
   0  -4   0  321.77    4.80
   0   4   0  326.77    4.60
  -2  -4   0  320.87    4.90
  -2  -4   0  326.57    4.80
   2  -4   0  330.67    4.80
   2  -4   0  326.37    4.80
   2   4   0  328.77    4.70
  -2   4   0  321.57    4.60
   4  -4   0  281.97    4.20
  -4  -4   0  277.27    4.30
   4  -4   0  280.67    4.20
  -4  -4   0  281.77    4.20
  -4   4   0  281.47    4.00
   4   4   0  279.67    4.10
  -6  -4   0    7.90    0.50
  -6  -4   0    7.50    0.60
   6  -4   0    7.30    0.40
  -6  -4   0    7.90    0.30
  -6  -4   0    7.40    0.30
  -6   4   0    7.60    0.30
   6   4   0    7.80    0.40
  -8  -4   0   67.99    1.40
  -8  -4   0   69.49    1.20
  -8  -4   0   68.99    1.30
   8   4   0   70.79    1.30
  -8   4   0   69.19    1.20
 -10  -4   0   85.99    1.60
 -10  -4   0   84.69    1.40
 -10  -4   0   83.09    1.60
  10   4   0   81.79    1.50
 -10   4   0   83.79    1.40
 -12  -4   0  212.28    3.40
  12  -4   0  209.48    3.10
 -12  -4   0  209.48    3.20
 -12  -4   0  203.78    3.40
  12   4   0  204.68    3.30
 -12   4   0  211.98    3.20
 -14  -4   0  199.28    3.30
  14  -4   0  199.08    3.00
 -14  -4   0  194.98    3.30
 -14  -4   0  199.88    3.20
 -14   4   0  200.28    3.20
  14   4   0  199.08    3.20
 -16  -4   0   36.60    1.10
 -16  -4   0   36.30    1.00
  16  -4   0   36.10    0.80
 -16  -4   0   36.90    1.20
  16   4   0   37.00    1.10
 -16   4   0   36.20    1.00
 -18  -4   0   41.90    1.20
 -18  -4   0   43.50    1.40
 -18  -4   0   43.70    1.30
  18  -4   0   42.10    1.00
 -18   4   0   42.40    1.20
  18   4   0   43.70    1.30
 -20  -4   0   48.70    1.30
 -20  -4   0   48.40    1.40
  20  -4   0   47.50    1.10
 -20  -4   0   47.20    1.50
 -20   4   0   49.00    1.30
 -22  -4   0   38.40    1.30
 -22  -4   0   36.70    1.30
 -22  -4   0   34.80    1.40
 -22   4   0   35.70    1.30
  22   4   0   37.50    1.40
 -24  -4   0    2.90    0.70
 -24  -4   0    2.90    0.70
 -24  -4   0    4.50    0.80
 -24   4   0    4.30    0.80
  24   4   0    3.80    0.80
 -26  -4   0    2.40    0.70
 -26  -4   0    2.70    0.90
  26   4   0    3.40    0.90
 -26   4   0    2.30    0.70
   1  -5   0    1.80    0.30
   1  -5   0    1.70    0.40
  -1  -5   0    1.60    0.30
  -1  -5   0    0.70    0.30
  -1   5   0    1.50    0.10
   1   5   0    1.90    0.20
   3  -5   0    1.60    0.30
  -3  -5   0    1.20    0.30
  -3  -5   0    1.30    0.40
   3  -5   0    1.50    0.30
   3   5   0    1.50    0.20
  -3   5   0    1.70    0.10
   5  -5   0   32.50    0.80
  -5  -5   0   33.00    0.90
  -5  -5   0   34.60    0.90
   5   5   0   33.00    0.70
  -5   5   0   33.40    0.60
  -7  -5   0   46.00    1.20
  -7  -5   0   46.20    1.10
   7  -5   0   45.90    1.00
   7   5   0   45.40    0.90
  -7   5   0   45.60    0.80
  -9  -5   0    6.70    0.60
  -9  -5   0    6.20    0.50
  -9  -5   0    5.00    0.30
   9   5   0    6.10    0.40
  -9   5   0    5.00    0.40
 -11  -5   0    7.50    0.50
 -11  -5   0    8.90    0.70
 -11  -5   0    9.30    0.80
  11   5   0    5.30    0.50
 -11   5   0    5.00    0.40
 -13  -5   0    3.70    0.60
 -13  -5   0    5.00    0.40
 -13  -5   0    4.60    0.60
 -13   5   0    4.20    0.40
  13   5   0    3.30    0.50
 -15  -5   0    1.00    0.50
 -15  -5   0    1.60    0.60
 -15  -5   0    0.70    0.40
 -15   5   0    0.90    0.40
  15   5   0    0.30    0.40
 -17  -5   0    5.30    0.70
 -17  -5   0    4.20    0.60
 -17  -5   0    3.90    0.50
 -17   5   0    3.40    0.50
  17   5   0    5.10    0.60
 -19  -5   0    8.10    0.80
 -19  -5   0    7.70    0.80
 -19  -5   0    8.30    0.60
 -19   5   0    8.60    0.70
 -21  -5   0    0.30    0.70
 -21  -5   0    0.00    0.50
 -21  -5   0   -0.10    0.70
  21   5   0   -0.90    0.70
 -21   5   0    0.30    0.60
 -23  -5   0   -0.30    0.80
 -23  -5   0   -1.70    0.70
 -23  -5   0    0.00    0.60
  23   5   0   -0.20    0.60
 -25  -5   0   -0.50    0.70
 -25  -5   0    0.20    0.70
 -25  -5   0   -0.70    0.60
  25   5   0   -1.10    0.80
   0  -6   0  446.96    6.70
   0  -6   0  449.06    6.70
  -2  -6   0  170.98    2.80
   2  -6   0  164.08    2.70
   2  -6   0  163.58    2.70
  -2  -6   0  164.38    2.80
  -4  -6   0    1.20    0.40
   4  -6   0    0.60    0.40
  -4  -6   0    0.70    0.50
   4  -6   0    1.40    0.40
   4   6   0    1.20    0.30
  -6  -6   0   13.40    0.80
  -6  -6   0   12.10    0.60
   6  -6   0   13.10    0.60
   6   6   0   11.90    0.50
  -8  -6   0  199.68    3.30
   8  -6   0  200.48    3.20
  -8  -6   0  201.68    3.40
   8   6   0  197.98    3.10
 -10  -6   0  183.08    3.10
 -10  -6   0  185.38    3.20
  10   6   0  181.78    3.00
 -12  -6   0   60.59    1.60
 -12  -6   0   62.59    1.50
  12   6   0   62.59    1.40
 -14  -6   0   26.40    1.10
 -14  -6   0   25.10    1.10
  14   6   0   25.00    1.00
 -16  -6   0   31.80    1.30
 -16  -6   0   32.90    1.30
  16   6   0   32.00    1.10
 -18  -6   0    3.50    0.70
 -18  -6   0    4.70    0.80
  18   6   0    4.10    0.70
 -20  -6   0   12.80    1.10
 -20  -6   0   13.20    1.00
 -22  -6   0   13.80    1.10
 -22  -6   0   12.70    1.10
  22   6   0   12.00    1.00
 -24  -6   0   42.00    1.70
 -24  -6   0   43.30    1.80
  24   6   0   42.90    1.70
   1  -7   0    0.50    0.50
  -1  -7   0    0.50    0.40
  -1  -7   0    0.10    0.50
   1  -7   0    0.90    0.40
  -3  -7   0   76.19    1.70
   3  -7   0   69.69    1.50
   3  -7   0   70.39    1.50
  -3  -7   0   70.19    1.50
  -5  -7   0    1.50    0.50
   5  -7   0    2.30    0.40
  -5  -7   0    3.00    0.60
  -7  -7   0   15.00    0.90
   7  -7   0   14.80    0.70
  -7  -7   0   14.20    0.90
  -9  -7   0   13.70    1.10
  -9  -7   0   11.20    0.90
 -11  -7   0    0.70    0.60
 -11  -7   0    0.70    0.60
 -13  -7   0    3.60    0.70
 -13  -7   0    6.40    0.80
 -15  -7   0    8.20    0.90
 -15  -7   0    8.30    0.80
 -17  -7   0    4.40    0.80
 -17  -7   0    3.50    0.80
 -19  -7   0    4.40    0.80
 -19  -7   0    4.00    0.80
 -21  -7   0    0.70    0.80
 -21  -7   0    0.50    0.80
  21   7   0    0.80    0.80
 -23  -7   0    6.00    1.00
  23   7   0    7.20    1.00
   0  -8   0   19.80    0.90
   0  -8   0   21.00    0.90
   2  -8   0    4.70    0.60
  -2  -8   0    4.80    0.60
  -2  -8   0    4.30    0.70
   2  -8   0    5.10    0.60
  -4  -8   0   35.80    1.30
  -4  -8   0   33.90    1.10
   4  -8   0   32.90    1.10
  -6  -8   0    9.50    0.80
  -6  -8   0   10.30    0.80
   6  -8   0   11.30    0.80
  -8  -8   0   68.39    1.80
  -8  -8   0   66.29    1.60
 -10  -8   0   51.19    1.70
 -10  -8   0   49.30    1.40
 -12  -8   0   48.70    1.50
 -12  -8   0   47.80    1.60
 -14  -8   0   76.49    2.10
 -14  -8   0   71.79    1.90
 -16  -8   0   34.50    1.50
 -16  -8   0   37.70    1.50
 -18  -8   0   36.70    1.70
 -18  -8   0   37.80    1.50
 -20  -8   0    7.50    1.00
 -20  -8   0    5.70    1.00
   1  -9   0    2.00    0.70
  -1  -9   0    2.40    0.60
   1  -9   0    2.00    0.70
  -1  -9   0    2.00    0.70
  -3  -9   0    0.30    0.70
  -3  -9   0    0.00    0.50
   3  -9   0    0.10    0.60
  -5  -9   0    1.60    0.80
   5  -9   0    1.30    0.90
  -5  -9   0    0.70    0.60
  -7  -9   0    4.20    0.70
  -7  -9   0    3.90    0.80
  -9  -9   0    7.50    0.80
  -9  -9   0    8.70    1.00
 -11  -9   0    4.10    0.80
 -11  -9   0    6.90    1.00
 -13  -9   0    6.20    0.80
 -13  -9   0    5.80    0.90
 -15  -9   0    0.70    0.80
 -15  -9   0    0.50    0.80
 -17  -9   0    1.10    0.80
   0 -10   0    5.20    0.80
   2 -10   0   18.00    1.20
  -2 -10   0   17.00    1.30
  -4 -10   0   27.60    1.50
  -6 -10   0   21.10    1.30
  -8 -10   0    0.90    0.90
 -10 -10   0   32.40    1.70
 -12 -10   0   83.29    2.40
 -30   0   1    0.50    0.80
 -30   0   1   -0.90    0.80
  30   0  -1    0.40    0.80
 -28   0   1    0.10    0.80
  28   0  -1   -0.60    0.70
 -28   0   1    0.30    0.80
 -26   0   1    0.50    0.70
 -26   0   1    0.90    0.70
  26   0  -1    0.70    0.70
 -24   0   1    1.50    0.70
 -24   0   1    1.70    0.70
  24   0  -1    1.60    0.70
 -20   0   1   -0.60    0.50
 -20   0   1    0.70    0.50
  20   0  -1   -0.60    0.50
  18   0  -1    0.30    0.40
 -18   0   1    0.10    0.40
 -18   0   1    0.10    0.30
 -16   0   1   -0.50    0.40
 -16   0   1   -0.30    0.30
  16   0  -1   -0.50    0.40
  14   0  -1   -0.10    0.30
 -14   0   1   -0.10    0.20
 -14   0   1   -0.50    0.30
  12   0  -1   -0.20    0.30
 -12   0   1    0.20    0.20
 -12   0   1    0.00    0.30
 -10   0   1   -0.20    0.30
  10   0  -1   -0.40    0.30
 -10   0   1    0.20    0.20
   8   0  -1   -0.60    0.20
  -8   0   1   -0.20    0.20
  -8   0   1    0.90    0.20
   6   0  -1   -0.50    0.20
  -6   0   1    0.00    0.10
  -6   0   1   -0.30    0.20
   4   0  -1    2.40    0.20
  -4   0   1    1.80    0.20
  -4   0   1    3.10    0.20
  -2   0   1    0.60    0.10
  -2   0   1    0.60    0.10
  -2   0   1    0.80    0.10
   2   0  -1    0.90    0.10
   2   0  -1    0.60    0.10
  -2   0   1    0.90    0.10
   2   0  -1    0.50    0.10
   0   0  -1    1.20    0.10
   2   0   1    0.30    0.10
  -2   0  -1    0.40    0.10
   2   0   1    0.40    0.10
  -4   0  -1    0.20    0.10
   4   0   1    0.30    0.20
  -4   0  -1    0.30    0.10
  -6   0  -1    0.20    0.20
  -6   0  -1    0.00    0.10
   6   0   1    0.00    0.20
   8   0   1   -0.30    0.20
  -8   0  -1   -0.10    0.20
  -8   0  -1   -0.20    0.20
  10   0   1    0.10    0.30
 -10   0  -1    0.10    0.20
 -10   0  -1    0.30    0.30
 -12   0  -1   -0.50    0.20
 -12   0  -1   -0.20    0.30
 -14   0  -1   -0.20    0.30
  14   0   1   -0.10    0.30
 -14   0  -1   -0.30    0.40
  16   0   1    0.50    0.40
 -16   0  -1    0.00    0.40
 -16   0  -1   -0.20    0.30
 -18   0  -1    1.10    0.50
  18   0   1    1.20    0.50
 -18   0  -1    0.40    0.40
 -20   0  -1    0.40    0.40
 -20   0  -1   -0.10    0.50
  20   0   1   -0.40    0.50
  24   0   1    1.70    0.70
 -24   0  -1    1.80    0.70
 -24   0  -1    1.80    0.70
 -26   0  -1    1.50    0.80
 -26   0  -1    2.20    0.80
  26   0   1    1.30    0.70
 -28   0  -1   -1.60    0.70
  28   0   1   -1.10    0.70
 -28   0  -1    0.10    0.80
 -29  -1   1    9.60    1.00
 -29  -1   1    7.30    1.00
  29  -1  -1    8.50    0.90
  29   1  -1    6.40    0.90
 -29   1   1    8.90    1.00
 -29   1   1    9.60    1.10
  27  -1  -1   23.10    1.30
 -27  -1   1   24.70    1.30
 -27  -1   1   24.60    1.30
  27   1  -1   23.40    1.30
 -27   1   1   23.70    1.40
 -27   1   1   20.30    1.20
 -25  -1   1   25.50    1.30
  25  -1  -1   25.20    1.20
 -25  -1   1   25.50    1.30
 -25   1   1   25.20    1.20
  25   1  -1   24.90    1.20
 -25   1   1   26.60    1.30
 -23  -1   1   38.40    1.30
 -23  -1   1   38.90    1.40
  23   1  -1   38.60    1.40
 -23   1   1   35.70    1.20
 -21  -1   1   34.10    1.00
 -21  -1   1   33.90    1.20
 -21  -1   1   34.60    1.20
  21  -1  -1   35.50    1.20
  21   1  -1   34.50    1.20
 -21   1   1   34.10    1.20
  19  -1  -1  103.59    2.00
 -19  -1   1  101.69    2.10
 -19  -1   1  102.29    2.00
 -19  -1   1  103.59    1.90
 -19   1   1  102.39    2.00
  19   1  -1  100.99    2.00
 -17  -1   1   17.90    0.80
  17  -1  -1   17.90    0.80
 -17  -1   1   19.70    0.90
 -17  -1   1   19.10    0.70
  17   1  -1   18.90    0.90
 -17   1   1   18.00    0.80
 -17   1   1   20.20    0.50
 -15  -1   1   73.39    1.50
 -15  -1   1   74.99    1.40
 -15  -1   1   72.49    1.50
  15  -1  -1   76.99    1.50
 -15   1   1   71.69    1.40
 -15   1   1   74.29    1.20
  15   1  -1   73.39    1.50
  13  -1  -1   45.10    1.00
 -13  -1   1   45.70    0.90
 -13  -1   1   46.60    1.00
 -13  -1   1   45.40    1.00
  13   1  -1   45.40    1.00
 -13   1   1   47.00    0.80
 -13   1   1   43.50    1.00
 -11  -1   1   66.69    1.30
  11  -1  -1   67.59    1.20
 -11  -1   1   66.59    1.20
 -11  -1   1   69.59    1.20
 -11   1   1   67.99    1.10
 -11   1   1   65.79    1.20
   9  -1  -1  623.64    9.10
  -9  -1   1  648.24    9.30
  -9  -1   1  631.34    9.10
  -9  -1   1  646.64    9.50
   9   1  -1  631.04    9.10
  -9   1   1  642.14    9.20
  -9   1   1  624.54    9.30
  -7  -1   1  313.27    4.60
  -7  -1   1  309.37    4.50
   7  -1  -1  319.47    4.50
  -7  -1   1  313.37    4.50
  -7   1   1  311.47    4.50
   7   1  -1  306.57    4.50
  -7   1   1  308.57    4.50
  -5  -1   1 1175.68   17.30
  -5  -1   1 1202.68   17.20
   5  -1  -1 1139.89   17.10
  -5  -1   1 1176.38   17.30
  -5   1   1 1166.48   17.60
  -5   1   1 1188.08   17.20
   5   1  -1 1190.38   17.10
  -3  -1   1 1558.84   22.20
  -3  -1   1 1502.25   25.70
  -3  -1   1 1547.85   22.40
   3  -1  -1 1503.85   25.10
   3  -1  -1 1551.14   23.20
   3  -1  -1 1552.34   22.20
  -3   1   1 1548.65   23.30
  -3   1   1 1578.84   25.70
   3   1  -1 1617.44   22.30
  -1  -1   1 1358.66   19.20
  -1  -1   1 1417.26   19.30
   1  -1  -1 1345.77   20.60
   1  -1  -1 1318.87   21.30
   1  -1  -1 1320.17   20.60
   1  -1  -1 1328.77   22.10
  -1   1   1 1292.27   20.40
  -1   1   1 1308.07   20.60
   1   1  -1 1353.06   20.40
  -1   1   1 1283.47   21.10
   1   1  -1 1327.67   20.40
  -1   1   1 1353.16   19.10
  -1  -1  -1  422.76    6.00
  -1  -1  -1  413.56    6.00
   1  -1   1  407.96    6.00
  -1  -1  -1  417.86    6.20
  -1  -1  -1  407.16    6.00
   1   1   1  410.96    6.00
   1   1   1  413.66    6.10
   1   1   1  418.36    6.00
  -3  -1  -1  349.37    5.10
  -3  -1  -1  340.27    4.90
  -3  -1  -1  328.37    5.00
   3  -1   1  338.67    5.00
   3  -1   1  341.67    5.00
  -3   1  -1  342.27    5.00
   3   1   1  340.67    5.10
  -5  -1  -1   79.09    1.30
  -5  -1  -1   78.59    1.30
   5  -1   1   78.79    1.20
  -5   1  -1   78.79    1.20
   5   1   1   79.59    1.30
   7  -1   1   40.90    0.80
  -7  -1  -1   43.30    0.80
  -7  -1  -1   42.50    0.80
   7   1   1   41.40    0.80
  -7   1  -1   41.50    0.80
   9  -1   1  308.17    4.50
  -9  -1  -1  296.27    4.50
  -9  -1  -1  310.27    4.50
  -9   1  -1  300.17    4.50
  -9   1  -1  303.37    4.40
   9   1   1  306.57    4.50
  11  -1   1  151.08    2.40
 -11  -1  -1  153.88    2.50
 -11  -1  -1  156.38    2.40
 -11   1  -1  156.78    2.50
  11   1   1  152.28    2.50
 -11   1  -1  156.28    2.30
 -13  -1  -1  249.38    3.80
  13  -1   1  244.38    3.80
 -13  -1  -1  244.48    3.70
 -13   1  -1  248.58    3.80
  13   1   1  240.88    3.80
 -13   1  -1  246.18    3.60
 -15  -1  -1   51.99    1.20
 -15  -1  -1   50.59    1.10
  15  -1   1   49.99    1.10
 -15   1  -1   48.50    1.10
 -15   1  -1   50.69    1.00
 -17  -1  -1   82.39    1.70
 -17  -1  -1   83.69    1.60
  17  -1   1   82.49    1.60
 -17  -1  -1   81.29    1.60
 -17   1  -1   80.99    1.70
 -17   1  -1   81.99    1.40
  17   1   1   81.29    1.70
 -19  -1  -1  124.09    2.40
 -19  -1  -1  124.59    2.20
  19  -1   1  127.99    2.30
 -19  -1  -1  122.99    2.30
 -19   1  -1  124.99    2.30
  19   1   1  124.49    2.40
  21  -1   1   74.99    1.70
 -21  -1  -1   73.49    1.80
 -21  -1  -1   75.39    1.70
 -21  -1  -1   74.09    1.60
  21   1   1   76.09    1.80
 -21   1  -1   78.09    1.80
  23  -1   1   34.10    1.20
 -23  -1  -1   34.70    1.30
 -23  -1  -1   36.70    1.30
  23   1   1   36.70    1.40
 -23   1  -1   36.40    1.30
 -25  -1  -1   38.10    1.50
 -25  -1  -1   43.80    1.60
  25  -1   1   38.80    1.40
 -25   1  -1   41.20    1.50
  25   1   1   42.40    1.50
 -27  -1  -1   15.50    1.10
 -27  -1  -1   12.80    1.10
  27  -1   1   13.40    1.00
  27   1   1   12.50    1.00
 -27   1  -1   13.50    1.00
 -27   1  -1   15.10    1.20
 -29  -1  -1    3.40    0.90
 -29  -1  -1    2.00    0.90
  29  -1   1    2.90    0.80
  29   1   1    3.00    0.90
 -29   1  -1    3.60    0.90
 -29   1  -1    2.70    1.00
 -28  -2   1    0.90    0.70
  28  -2  -1    0.70    0.70
 -28  -2   1    0.80    0.80
 -28   2   1    1.10    0.80
 -28   2   1   -0.50    0.80
  28   2  -1    0.90    0.80
 -26  -2   1    1.30    0.80
 -26  -2   1    1.10    0.70
  26  -2  -1    0.30    0.70
 -26   2   1    1.00    0.70
  26   2  -1    0.70    0.70
 -24  -2   1   -0.90    0.60
 -24  -2   1    0.00    0.70
  24  -2  -1    0.00    0.60
 -24   2   1   -0.50    0.60
  24   2  -1   -0.10    0.60
 -22  -2   1   18.90    1.10
  22  -2  -1   18.30    0.90
 -22  -2   1   16.30    0.80
 -22  -2   1   16.20    1.20
  22   2  -1   16.70    1.00
 -22   2   1   17.90    1.00
  20  -2  -1   10.00    0.80
 -20  -2   1    9.20    0.70
 -20  -2   1    8.60    0.80
 -20  -2   1    9.40    0.70
 -20   2   1   11.00    0.90
  20   2  -1    9.40    0.80
 -18  -2   1    1.30    0.40
 -18  -2   1    0.80    0.50
  18  -2  -1    0.20    0.40
 -18  -2   1    0.30    0.50
 -18   2   1    0.90    0.50
  18   2  -1    0.10    0.50
 -16  -2   1   -0.70    0.40
  16  -2  -1    0.40    0.40
 -16  -2   1   -0.10    0.40
 -16  -2   1    0.10    0.50
  16   2  -1    0.20    0.40
 -16   2   1   -0.60    0.40
 -14  -2   1    0.10    0.30
 -14  -2   1    0.00    0.30
 -14  -2   1   -0.30    0.40
  14  -2  -1    0.10    0.30
 -14   2   1    0.10    0.10
 -14   2   1   -0.70    0.30
 -12  -2   1   40.60    0.90
 -12  -2   1   39.90    0.90
 -12  -2   1   41.90    1.00
  12  -2  -1   40.90    0.90
 -12   2   1   38.80    0.90
 -12   2   1   39.70    0.70
 -12   2   1   39.90    0.60
  12   2  -1   39.80    0.90
 -10  -2   1   34.60    0.80
 -10  -2   1   36.30    0.90
  10  -2  -1   35.90    0.80
 -10  -2   1   36.00    0.80
  10   2  -1   35.40    0.80
 -10   2   1   35.80    0.60
 -10   2   1   34.90    0.80
 -10   2   1   36.50    0.60
  -8  -2   1  275.77    4.10
  -8  -2   1  271.37    4.20
   8  -2  -1  279.47    4.10
  -8  -2   1  279.67    4.20
   8   2  -1  278.67    4.10
  -8   2   1  279.37    4.10
  -8   2   1  278.07    4.00
  -6  -2   1   27.20    0.60
   6  -2  -1   26.40    0.50
  -6  -2   1   27.20    0.60
  -6  -2   1   27.50    0.60
  -6   2   1   27.60    0.50
  -6   2   1   27.40    0.60
   6   2  -1   27.60    0.60
   4  -2  -1   47.50    0.70
  -4  -2   1   47.50    0.90
  -4  -2   1   46.50    0.80
   4  -2  -1   46.70    0.70
  -4  -2   1   46.90    0.80
   4  -2  -1   46.50    0.70
  -4  -2   1   47.00    0.90
  -4   2   1   47.00    0.80
   4   2  -1   47.00    0.80
   2  -2  -1  556.44    8.30
  -2  -2   1  561.94    8.40
   2  -2  -1  555.94    8.30
  -2  -2   1  559.84    8.40
   2   2  -1  567.54    8.10
  -2   2   1  560.64    8.10
   0  -2   1   78.79    1.30
   0  -2  -1   77.79    1.20
   0  -2   1   77.89    1.30
   0  -2  -1   77.39    1.30
   0   2   1   83.19    1.20
   0   2   1   80.29    1.20
  -2  -2  -1   65.79    1.10
  -2  -2  -1   67.19    1.10
   2  -2   1   66.99    1.10
  -2  -2  -1   67.09    1.00
   2  -2   1   65.99    1.10
  -2  -2  -1   65.69    1.00
   2   2   1   67.49    1.00
  -4  -2  -1  123.69    1.90
   4  -2   1  121.79    1.80
   4  -2   1  122.39    1.80
  -4  -2  -1  123.69    1.90
  -4  -2  -1  124.79    1.90
   4   2   1  124.49    1.90
  -4   2  -1  125.69    1.80
   6  -2   1   18.60    0.40
  -6  -2  -1   18.40    0.50
   6  -2   1   18.40    0.40
  -6  -2  -1   19.30    0.50
  -6  -2  -1   18.60    0.60
   6   2   1   19.00    0.50
  -6   2  -1   18.70    0.50
  -8  -2  -1   53.89    1.10
  -8  -2  -1   54.59    1.10
  -8  -2  -1   54.39    1.00
   8  -2   1   54.29    0.90
  -8   2  -1   53.19    1.00
   8   2   1   53.19    1.00
 -10  -2  -1    6.30    0.40
  10  -2   1    5.80    0.40
 -10  -2  -1    5.80    0.40
 -10  -2  -1    6.50    0.50
  10   2   1    5.80    0.40
 -10   2  -1    5.80    0.40
 -12  -2  -1  119.29    2.00
 -12  -2  -1  118.09    2.10
 -12  -2  -1  117.39    2.00
  12  -2   1  119.59    1.90
 -12   2  -1  119.89    1.80
  12   2   1  120.09    2.00
 -12   2  -1  117.59    2.00
 -14  -2  -1   57.59    1.20
  14  -2   1   57.39    1.20
 -14  -2  -1   56.59    1.20
 -14  -2  -1   55.19    1.30
 -14   2  -1   58.59    1.20
 -14   2  -1   55.69    1.00
  14   2   1   56.99    1.30
  16  -2   1    5.40    0.50
 -16  -2  -1    4.50    0.50
 -16  -2  -1    3.80    0.50
 -16  -2  -1    4.60    0.50
 -16   2  -1    5.00    0.50
  16   2   1    3.20    0.50
 -16   2  -1    4.40    0.30
  18  -2   1    1.60    0.50
 -18  -2  -1    2.20    0.50
 -18  -2  -1    1.00    0.50
 -18  -2  -1    1.50    0.50
 -18   2  -1    1.60    0.50
 -20  -2  -1   20.80    1.00
 -20  -2  -1   22.00    1.00
 -20  -2  -1   22.10    0.90
  20  -2   1   21.80    0.90
 -20   2  -1   22.00    1.00
  20   2   1   21.30    1.00
  22  -2   1    1.30    0.50
 -22  -2  -1    0.10    0.60
 -22  -2  -1    0.30    0.50
 -22  -2  -1    1.40    0.60
  22   2   1    1.00    0.70
 -22   2  -1    2.00    0.60
 -24  -2  -1    1.00    0.80
  24  -2   1    1.10    0.60
 -24  -2  -1    2.30    0.70
 -24   2  -1    1.40    0.70
  24   2   1    1.20    0.70
 -26  -2  -1   -0.20    0.70
 -26  -2  -1    0.60    0.70
  26  -2   1    0.70    0.60
  26   2   1    0.70    0.80
 -26   2  -1    1.00    0.70
 -28  -2  -1   -0.40    0.70
  28  -2   1   -0.40    0.70
 -28  -2  -1   -1.20    0.80
  28   2   1   -1.10    0.80
 -28   2  -1   -0.60    0.80
 -29  -3   1   30.90    1.70
 -29   3   1   30.20    1.50
  27  -3  -1   12.70    0.90
 -27  -3   1   13.80    1.10
 -27  -3   1   12.50    1.00
  27   3  -1   11.90    1.00
 -27   3   1   12.90    1.00
  25  -3  -1    3.80    0.70
 -25  -3   1    5.10    0.90
 -25  -3   1    3.20    0.70
 -25   3   1    3.70    0.80
  25   3  -1    2.60    0.80
 -23  -3   1   57.59    1.50
 -23  -3   1   58.59    1.60
 -23  -3   1   61.99    1.80
  23  -3  -1   59.59    1.50
 -23   3   1   58.89    1.60
  23   3  -1   59.29    1.70
 -21  -3   1   80.59    1.80
 -21  -3   1   80.29    1.80
 -21  -3   1   79.69    1.90
  21  -3  -1   83.49    1.70
 -21   3   1   82.09    1.80
  21   3  -1   80.39    1.90
  19  -3  -1  169.18    2.80
 -19  -3   1  170.48    3.10
 -19  -3   1  171.48    2.90
 -19  -3   1  168.38    2.90
 -19   3   1  169.88    2.90
  19   3  -1  165.58    3.00
  17  -3  -1    7.40    0.60
 -17  -3   1    8.60    0.60
 -17  -3   1    9.00    0.80
 -17  -3   1    8.40    0.60
 -17   3   1    8.40    0.60
 -15  -3   1   10.90    0.70
  15  -3  -1   10.90    0.60
 -15  -3   1    9.70    0.70
 -15  -3   1    9.30    0.80
 -15   3   1   10.60    0.60
  15   3  -1   10.00    0.70
  13  -3  -1  134.09    2.10
 -13  -3   1  134.19    2.20
 -13  -3   1  130.89    2.30
 -13  -3   1  133.49    2.30
  13   3  -1  133.59    2.30
 -13   3   1  131.39    2.20
 -11  -3   1  478.25    7.20
 -11  -3   1  484.85    7.10
  11  -3  -1  484.05    7.00
 -11  -3   1  484.15    7.20
 -11   3   1  475.75    7.10
  11   3  -1  479.95    7.10
 -11   3   1  504.15    6.90
  -9  -3   1    0.30    0.20
   9  -3  -1    0.80    0.20
  -9  -3   1    0.90    0.40
  -9  -3   1    0.40    0.30
   9   3  -1    0.40    0.30
  -9   3   1    0.70    0.20
  -7  -3   1   67.09    1.30
  -7  -3   1   70.69    1.10
  -7  -3   1   68.39    1.30
   7  -3  -1   67.69    1.10
   7  -3  -1   69.89    1.10
  -7   3   1   68.39    1.10
   7   3  -1   70.09    1.20
  -5  -3   1  432.66    6.30
   5  -3  -1  431.66    6.30
  -5  -3   1  445.36    6.40
  -5  -3   1  439.46    6.40
  -5  -3   1  424.66    6.30
  -5   3   1  431.36    7.40
   5   3  -1  440.36    6.20
   3  -3  -1 1113.49   16.30
  -3  -3   1 1097.39   16.20
  -3  -3   1 1110.69   16.20
   3  -3  -1 1109.29   16.40
   3   3  -1 1128.39   16.10
  -3   3   1 1118.39   16.00
   1  -3  -1 1836.02   27.10
   1  -3  -1 1910.51   27.40
  -1  -3   1 1896.91   27.50
  -1  -3   1 1945.71   27.60
  -1   3   1 1854.71   28.60
   1   3  -1 1842.12   27.20
   1   3  -1 1810.52   27.30
   1  -3   1   38.80    0.80
  -1  -3  -1   38.00    0.80
   1  -3   1   38.00    0.80
  -1  -3  -1   37.70    0.70
   1   3   1   39.50    0.70
  -3  -3  -1 1149.08   16.70
  -3  -3  -1 1164.78   16.60
  -3  -3  -1 1204.88   17.40
   3  -3   1 1155.98   17.30
  -3  -3  -1 1159.58   17.10
   3  -3   1 1146.79   17.00
   3   3   1 1169.58   22.10
  -3   3  -1 1155.08   16.40
  -3   3  -1 1135.39   16.50
  -5  -3  -1  269.67    4.00
   5  -3   1  264.27    3.90
  -5  -3  -1  263.27    4.00
  -5  -3  -1  269.97    3.90
   5   3   1  271.37    3.90
  -5   3  -1  268.37    3.90
   7  -3   1   33.50    0.50
  -7  -3  -1   33.80    0.80
  -7  -3  -1   34.00    0.70
   7  -3   1   33.30    0.50
  -7  -3  -1   32.50    0.80
  -7   3  -1   33.20    0.60
   7   3   1   32.20    0.70
   9  -3   1    2.20    0.20
  -9  -3  -1    2.30    0.30
  -9  -3  -1    3.30    0.40
  -9  -3  -1    2.00    0.40
  -9   3  -1    1.80    0.30
   9   3   1    3.10    0.40
 -11  -3  -1  497.45    7.40
 -11  -3  -1  505.55    7.40
 -11  -3  -1  511.55    7.40
  11  -3   1  499.25    7.20
 -11   3  -1  502.95    7.30
  11   3   1  503.45    7.40
 -13  -3  -1  210.48    3.30
  13  -3   1  210.28    3.20
 -13  -3  -1  211.98    3.40
 -13  -3  -1  204.38    3.40
 -13   3  -1  208.78    3.30
  13   3   1  206.28    3.30
  15  -3   1   38.20    0.90
 -15  -3  -1   40.20    1.00
 -15  -3  -1   39.40    1.10
 -15  -3  -1   38.60    1.10
  15   3   1   37.70    1.10
 -15   3  -1   39.70    1.00
  17  -3   1    8.20    0.60
 -17  -3  -1    8.30    0.60
 -17  -3  -1    7.60    0.60
 -17  -3  -1    8.40    0.70
  17   3   1    7.50    0.70
 -17   3  -1    8.00    0.60
 -19  -3  -1   14.60    1.00
 -19  -3  -1   13.00    0.90
  19  -3   1   11.30    0.70
 -19  -3  -1   13.80    0.80
 -19   3  -1   12.00    0.80
 -21  -3  -1  247.68    4.10
 -21  -3  -1  253.77    4.10
 -21  -3  -1  251.37    4.30
  21  -3   1  252.87    4.00
  21   3   1  247.48    4.20
 -21   3  -1  243.68    4.10
  23  -3   1   49.20    1.40
 -23  -3  -1   53.39    1.50
 -23  -3  -1   51.49    1.50
 -23  -3  -1   50.09    1.60
 -23   3  -1   52.39    1.50
  23   3   1   51.29    1.60
  25  -3   1   24.80    1.10
 -25  -3  -1   23.30    1.20
 -25  -3  -1   23.50    1.40
 -25   3  -1   25.30    1.20
  25   3   1   24.10    1.40
  27  -3   1    3.40    0.70
 -27  -3  -1    2.60    0.90
 -27  -3  -1    2.90    0.80
 -27   3  -1    3.20    0.80
  27   3   1    2.60    0.80
 -28  -4   1   -0.60    0.80
 -28  -4   1   -0.10    0.70
  28   4  -1   -0.40    0.80
 -28   4   1   -0.50    0.80
 -26  -4   1   -0.50    0.70
 -26  -4   1    0.00    0.70
 -26   4   1   -1.10    0.70
  26   4  -1    0.70    0.80
 -24  -4   1   -0.80    0.60
 -24  -4   1   -0.10    0.60
 -24  -4   1   -0.60    0.80
 -24   4   1    0.20    0.70
  24   4  -1   -1.00    0.70
 -22  -4   1    4.40    0.70
 -22  -4   1    2.90    0.60
 -22  -4   1    3.50    0.70
  22  -4  -1    2.80    0.50
  22   4  -1    3.80    0.70
 -22   4   1    3.50    0.70
 -20  -4   1    2.10    0.60
 -20  -4   1    2.80    0.60
  20  -4  -1    2.50    0.40
 -20  -4   1    1.90    0.60
  20   4  -1    3.90    0.70
 -20   4   1    3.40    0.60
  18  -4  -1   24.50    0.80
 -18  -4   1   25.20    0.90
 -18  -4   1   23.10    1.00
 -18  -4   1   25.00    1.10
 -18   4   1   25.40    1.00
 -16  -4   1    2.70    0.50
 -16  -4   1    2.90    0.60
  16  -4  -1    2.50    0.30
 -16  -4   1    1.80    0.40
 -16   4   1    1.80    0.40
  16   4  -1    1.60    0.50
 -14  -4   1   31.20    1.00
 -14  -4   1   35.20    0.90
 -14  -4   1   34.10    1.10
  14  -4  -1   32.30    0.70
 -14   4   1   32.90    0.90
  14   4  -1   31.40    0.90
  12  -4  -1   17.60    0.50
 -12  -4   1   16.40    0.70
 -12  -4   1   17.40    0.60
 -12  -4   1   15.90    0.80
  12   4  -1   17.00    0.70
 -12   4   1   16.70    0.60
  10  -4  -1   15.00    0.30
 -10  -4   1   15.40    0.70
 -10  -4   1   15.50    0.70
 -10  -4   1   14.80    0.50
  10  -4  -1   14.50    0.30
  10   4  -1   15.30    0.60
 -10   4   1   15.30    0.50
  -8  -4   1    3.20    0.40
  -8  -4   1    3.90    0.40
  -8  -4   1    3.40    0.20
  -8   4   1    4.00    0.30
   8   4  -1    3.40    0.30
   6  -4  -1   11.00    0.40
  -6  -4   1   11.70    0.60
  -6  -4   1   12.10    0.50
  -6  -4   1   11.20    0.30
  -6  -4   1   11.40    0.30
  -6   4   1   11.20    0.40
   6   4  -1   11.10    0.40
  -4  -4   1   36.90    0.80
   4  -4  -1   36.30    0.80
  -4  -4   1   36.40    0.90
   4  -4  -1   37.10    0.80
  -4   4   1   36.90    0.60
   4   4  -1   36.90    0.70
  -2  -4   1   34.30    0.80
   2  -4  -1   32.10    0.70
   2  -4  -1   32.90    0.80
  -2  -4   1   31.00    0.80
   2   4  -1   33.10    0.60
  -2   4   1   32.80    0.60
   0  -4  -1  140.99    2.30
   0  -4   1  138.79    2.30
   0  -4  -1  139.09    2.20
   0  -4   1  139.29    2.20
   0   4   1  140.09    2.10
   2  -4   1   31.80    0.70
  -2  -4  -1   31.60    0.70
  -2  -4  -1   31.90    0.80
   2  -4   1   31.60    0.70
   2   4   1   32.10    0.60
   4  -4   1   36.30    0.80
   4  -4   1   37.20    0.80
  -4  -4  -1   37.30    0.80
  -4  -4  -1   36.10    0.90
  -4   4  -1   36.80    0.60
   4   4   1   36.60    0.70
  -6  -4  -1   63.29    1.00
  -6  -4  -1   63.99    1.30
  -6  -4  -1   61.39    1.20
   6  -4   1   63.99    1.10
   6   4   1   63.09    1.10
  -6   4  -1   62.49    1.00
  -8  -4  -1   61.39    1.20
  -8  -4  -1   60.69    1.30
  -8  -4  -1   61.29    1.10
   8   4   1   61.19    1.20
  -8   4  -1   63.09    1.10
 -10  -4  -1   13.20    0.70
 -10  -4  -1   12.40    0.70
 -10  -4  -1   12.00    0.50
  10   4   1   11.70    0.60
 -10   4  -1   12.40    0.50
 -12  -4  -1    3.00    0.40
 -12  -4  -1    2.70    0.50
  12  -4   1    2.20    0.20
 -12  -4  -1    1.80    0.40
  12   4   1    3.20    0.50
 -12   4  -1    2.30    0.40
 -14  -4  -1    2.00    0.50
  14  -4   1    2.20    0.30
 -14  -4  -1    3.20    0.50
 -14  -4  -1    2.60    0.40
  14   4   1    2.60    0.50
 -14   4  -1    2.30    0.40
  16  -4   1    2.10    0.30
 -16  -4  -1    2.90    0.50
 -16  -4  -1    2.80    0.50
 -16  -4  -1    2.90    0.50
 -16   4  -1    1.80    0.40
  16   4   1    2.00    0.50
 -18  -4  -1    1.00    0.60
 -18  -4  -1    0.50    0.50
 -18  -4  -1    0.50    0.50
  18  -4   1    0.30    0.30
 -18   4  -1   -0.10    0.50
  18   4   1    0.60    0.60
 -20  -4  -1    4.40    0.80
 -20  -4  -1    5.50    0.70
  20  -4   1    5.60    0.50
 -20  -4  -1    6.00    0.70
 -20   4  -1    4.90    0.60
 -22  -4  -1    4.00    0.70
 -22  -4  -1    4.10    0.80
 -22  -4  -1    6.10    0.70
 -22   4  -1    5.10    0.70
  22   4   1    4.60    0.80
 -24  -4  -1    2.60    0.70
 -24  -4  -1    1.20    0.80
 -24  -4  -1    1.70    0.60
 -24   4  -1    1.80    0.70
  24   4   1    2.70    0.80
 -26  -4  -1    0.40    0.70
 -26  -4  -1    0.30    0.90
 -26   4  -1   -1.50    0.70
  26   4   1   -0.90    0.80
 -25  -5   1   -0.20    0.80
 -25  -5   1   -0.70    0.60
 -25  -5   1   -1.20    0.70
  25   5  -1   -1.10    0.70
 -23  -5   1    9.60    0.80
 -23  -5   1   11.20    1.00
 -23  -5   1   11.50    1.00
  23   5  -1   10.90    1.00
 -23   5   1   11.70    1.00
 -21  -5   1   51.39    1.40
 -21  -5   1   51.09    1.60
 -21  -5   1   51.09    1.60
 -21   5   1   51.39    1.40
  21   5  -1   49.99    1.50
 -19  -5   1   54.09    1.30
 -19  -5   1   54.99    1.50
 -19  -5   1   58.79    1.60
 -19   5   1   55.59    1.40
 -17  -5   1  104.09    2.10
 -17  -5   1   95.99    1.90
 -17  -5   1  103.29    2.10
  17   5  -1  101.79    2.10
 -17   5   1  100.89    1.90
 -15  -5   1  115.49    2.00
 -15  -5   1  114.29    2.30
 -15  -5   1  115.69    2.30
  15   5  -1  118.69    2.20
 -15   5   1  118.39    2.10
 -13  -5   1   13.20    0.60
 -13  -5   1   15.10    0.90
 -13  -5   1   13.80    0.80
 -13   5   1   14.60    0.70
  13   5  -1   13.80    0.70
 -11  -5   1  329.37    5.30
 -11  -5   1  337.67    4.90
 -11  -5   1  340.07    5.30
 -11   5   1  338.27    5.00
  11   5  -1  342.27    5.10
  -9  -5   1   56.79    1.30
  -9  -5   1   58.79    1.00
  -9  -5   1   58.29    1.40
  -9   5   1   58.89    1.10
   9   5  -1   56.99    1.20
  -7  -5   1  101.29    1.80
   7  -5  -1  100.09    1.70
  -7  -5   1   97.59    1.90
   7   5  -1   99.89    1.70
  -7   5   1   95.49    1.60
  -5  -5   1  116.99    2.10
   5  -5  -1  114.59    1.90
  -5  -5   1  117.49    2.00
  -5   5   1  116.09    1.80
   5   5  -1  118.29    1.80
   3  -5  -1   24.60    0.70
  -3  -5   1   24.80    0.70
  -3  -5   1   23.50    0.80
   3  -5  -1   24.70    0.70
  -3   5   1   23.60    0.50
   3   5  -1   24.20    0.50
   1  -5  -1   36.10    0.80
  -1  -5   1   36.30    0.90
  -1  -5   1   35.90    0.90
   1  -5  -1   35.30    0.90
   1   5  -1   36.60    0.60
  -1   5   1   37.10    0.60
   1  -5   1  123.49    2.10
  -1  -5  -1  127.39    2.20
  -1  -5  -1  124.89    2.10
   1  -5   1  127.39    2.10
   1   5   1  126.59    1.90
   3  -5   1   50.09    1.10
  -3  -5  -1   49.80    1.00
   3  -5   1   48.90    1.00
  -3  -5  -1   49.30    1.20
  -3   5  -1   49.90    0.70
   3   5   1   49.90    0.90
   5  -5   1   66.29    1.30
   5  -5   1   67.39    1.30
  -5  -5  -1   66.39    1.30
  -5  -5  -1   67.59    1.40
  -5   5  -1   67.99    1.10
   5   5   1   67.59    1.20
  -7  -5  -1  283.07    4.50
  -7  -5  -1  282.97    4.40
   7  -5   1  286.17    4.30
  -7  -5  -1  285.17    4.10
   7   5   1  280.77    4.20
  -7   5  -1  281.87    4.10
  -9  -5  -1   33.10    1.00
  -9  -5  -1   33.80    0.70
  -9  -5  -1   34.00    1.00
  -9   5  -1   33.50    0.70
   9   5   1   34.00    0.90
 -11  -5  -1  380.56    5.60
 -11  -5  -1  387.36    6.00
 -11  -5  -1  382.36    5.90
 -11   5  -1  382.76    5.70
  11   5   1  388.46    5.80
 -13  -5  -1  102.19    2.00
 -13  -5  -1   98.89    2.00
 -13  -5  -1  103.59    1.80
  13   5   1   99.29    1.90
 -13   5  -1  103.19    1.80
 -15  -5  -1   56.29    1.20
 -15  -5  -1   55.79    1.50
 -15  -5  -1   56.89    1.40
  15   5   1   56.19    1.40
 -15   5  -1   56.99    1.30
 -17  -5  -1   51.79    1.50
 -17  -5  -1   53.39    1.50
 -17  -5  -1   50.89    1.30
  17   5   1   52.09    1.40
 -17   5  -1   51.59    1.30
 -19  -5  -1   17.90    1.10
 -19  -5  -1   18.70    1.20
 -19  -5  -1   18.70    0.90
  19   5   1   18.60    1.10
 -19   5  -1   20.60    1.10
 -21  -5  -1    7.70    0.80
 -21  -5  -1    7.10    0.70
 -21  -5  -1    7.40    0.90
 -23  -5  -1   11.90    0.80
 -23  -5  -1   11.10    1.00
 -23  -5  -1   10.90    1.00
  23   5   1   13.80    1.10
 -25  -5  -1    6.30    1.00
 -25  -5  -1    6.20    0.80
 -25  -5  -1    4.30    0.90
  25   5   1    5.90    0.90
 -24  -6   1    3.30    0.90
 -24  -6   1    2.00    0.90
  24   6  -1    2.80    0.80
 -22  -6   1   -0.90    0.70
 -22  -6   1    0.20    0.80
  22   6  -1    0.10    0.70
 -20  -6   1    0.60    0.70
 -20  -6   1    0.50    0.70
  20   6  -1    1.40    0.70
 -18  -6   1    3.90    0.70
 -18  -6   1    4.10    0.70
 -16  -6   1    1.10    0.60
 -16  -6   1    1.00    0.60
  16   6  -1    0.70    0.50
 -14  -6   1    0.60    0.60
 -14  -6   1    0.10    0.70
  14   6  -1    0.10    0.50
 -12  -6   1    0.90    0.60
 -12  -6   1    0.60    0.50
  12   6  -1    1.30    0.40
 -10  -6   1   18.70    0.90
 -10  -6   1   20.10    0.90
  10   6  -1   19.50    0.70
  -8  -6   1    5.00    0.60
  -8  -6   1    6.80    0.70
   8  -6  -1    3.80    0.40
   8   6  -1    3.00    0.40
  -6  -6   1   22.40    0.90
   6  -6  -1   24.20    0.80
  -6  -6   1   23.50    0.90
   6   6  -1   23.60    0.60
  -4  -6   1   20.60    0.80
   4  -6  -1   19.20    0.70
   4  -6  -1   19.80    0.70
  -4  -6   1   20.10    0.90
  -2  -6   1   13.10    0.80
  -2  -6   1   13.40    0.70
   2  -6  -1   14.00    0.60
   2  -6  -1   12.10    0.60
   0  -6   1   14.20    0.70
   0  -6  -1   15.40    0.80
   0  -6  -1   15.20    0.70
   0  -6   1   17.00    0.70
  -2  -6  -1    1.80    0.50
   2  -6   1    2.40    0.50
  -2  -6  -1    2.60    0.40
   2  -6   1    2.50    0.50
   2   6   1    2.60    0.30
  -4  -6  -1   28.70    1.00
   4  -6   1   25.20    0.80
   4  -6   1   26.70    0.90
  -4  -6  -1   27.70    0.80
   4   6   1   27.00    0.70
  -6  -6  -1    2.20    0.40
   6  -6   1    2.30    0.40
  -6  -6  -1    2.40    0.50
   6   6   1    2.30    0.30
  -8  -6  -1    1.00    0.50
  -8  -6  -1    1.60    0.50
   8   6   1    0.70    0.40
 -10  -6  -1   14.70    0.80
 -10  -6  -1   17.20    0.90
  10   6   1   14.80    0.70
 -12  -6  -1    1.70    0.60
 -12  -6  -1    1.30    0.60
  12   6   1    1.50    0.50
 -14  -6  -1    3.10    0.70
 -14  -6  -1    2.40    0.60
  14   6   1    2.60    0.50
 -16  -6  -1    5.80    0.60
 -16  -6  -1    6.10    0.80
 -16  -6  -1    5.20    0.70
  16   6   1    4.60    0.60
 -18  -6  -1    0.30    0.60
 -18  -6  -1    0.40    0.70
 -18  -6  -1    0.70    0.60
  18   6   1    0.90    0.60
 -20  -6  -1    0.30    0.70
 -20  -6  -1    1.90    0.70
  20   6   1    0.90    0.70
 -22  -6  -1    3.30    0.80
 -22  -6  -1    2.90    0.90
 -24  -6  -1    2.70    0.90
 -24  -6  -1    2.20    0.80
  24   6   1    2.80    0.90
 -23  -7   1   11.90    1.20
 -23  -7   1   12.90    1.20
  23   7  -1   11.20    1.30
 -21  -7   1   14.20    1.10
 -21  -7   1   12.30    1.10
 -19  -7   1   13.10    1.10
 -19  -7   1   11.70    1.10
 -17  -7   1   41.30    1.50
 -17  -7   1   43.30    1.50
 -15  -7   1   72.39    2.00
 -15  -7   1   68.39    1.70
 -13  -7   1   49.80    1.60
 -13  -7   1   46.50    1.40
 -11  -7   1   39.40    1.20
 -11  -7   1   40.10    1.40
  -9  -7   1   92.59    1.90
  -9  -7   1   90.69    2.00
  -7  -7   1   39.00    1.30
   7  -7  -1   41.20    1.00
  -7  -7   1   40.70    1.20
  -5  -7   1    0.30    0.50
  -5  -7   1    1.00    0.60
   5  -7  -1    1.20    0.40
   3  -7  -1   27.10    0.90
  -3  -7   1   27.80    1.10
   3  -7  -1   26.90    0.90
  -3  -7   1   27.40    1.00
   1  -7  -1   66.79    1.40
  -1  -7   1   69.69    1.60
  -1  -7   1   68.09    1.50
   1  -7  -1   68.59    1.50
   1  -7   1  153.28    2.70
   1  -7   1  154.98    2.70
  -1  -7  -1  153.48    2.70
  -1  -7  -1  153.78    2.60
   3  -7   1   23.80    0.90
   3  -7   1   22.30    0.90
  -3  -7  -1   22.10    1.00
  -3  -7  -1   23.70    0.90
   5  -7   1    4.00    0.50
  -5  -7  -1    3.80    0.50
  -5  -7  -1    3.80    0.60
  -7  -7  -1  114.19    2.20
   7  -7   1  115.19    2.10
  -7  -7  -1  116.39    2.30
  -9  -7  -1  213.18    3.60
  -9  -7  -1  215.18    3.70
 -11  -7  -1  102.59    2.20
 -11  -7  -1  104.29    2.10
 -13  -7  -1   15.80    1.20
 -13  -7  -1   14.30    1.00
 -15  -7  -1   13.30    1.00
 -15  -7  -1   14.10    1.10
 -17  -7  -1    9.70    0.80
 -17  -7  -1   10.60    1.00
  17   7   1   10.30    1.10
 -19  -7  -1   16.60    1.40
 -19  -7  -1   17.70    1.20
  19   7   1   19.50    1.10
 -21  -7  -1    1.70    0.80
 -21  -7  -1    2.30    0.80
 -20  -8   1    1.90    0.90
 -20  -8   1    2.90    1.00
 -18  -8   1    2.20    0.80
 -18  -8   1    1.70    0.70
 -16  -8   1    2.80    0.80
 -16  -8   1    4.30    0.90
 -14  -8   1    2.10    0.80
 -14  -8   1    1.70    0.70
 -12  -8   1    1.50    0.80
 -12  -8   1    0.80    0.60
 -10  -8   1    3.60    0.60
 -10  -8   1    3.30    0.80
  -8  -8   1    1.70    0.70
  -8  -8   1    0.70    0.50
   6  -8  -1   12.70    0.80
  -6  -8   1   12.20    0.90
  -6  -8   1   12.80    0.90
   4  -8  -1    0.90    0.50
  -4  -8   1    1.60    0.50
  -4  -8   1    1.60    0.60
  -2  -8   1   29.80    1.10
   2  -8  -1   30.40    1.00
  -2  -8   1   31.70    1.10
   2  -8  -1   29.60    1.10
   0  -8  -1   -0.10    0.40
   0  -8  -1    0.20    0.50
   0  -8   1    0.50    0.50
   0  -8   1    0.70    0.60
  -2  -8  -1    4.10    0.50
   2  -8   1    4.70    0.60
   2  -8   1    4.40    0.60
  -2  -8  -1    2.80    0.60
  -4  -8  -1    2.10    0.60
   4  -8   1    1.90    0.50
   4  -8   1    1.60    0.50
  -4  -8  -1    1.30    0.50
  -6  -8  -1   13.40    0.90
   6  -8   1   13.30    0.90
  -6  -8  -1   14.60    1.00
  -8  -8  -1    2.10    0.70
  -8  -8  -1    0.30    0.50
 -10  -8  -1    4.10    0.80
 -10  -8  -1    3.00    0.60
 -12  -8  -1   10.70    0.80
 -12  -8  -1   10.60    0.90
 -14  -8  -1    5.50    0.90
 -14  -8  -1    5.40    0.80
 -16  -8  -1    0.80    0.70
 -16  -8  -1    1.60    0.90
 -18  -8  -1    0.40    0.80
 -18  -8  -1   -0.60    0.70
 -20  -8  -1   -0.40    0.80
 -20  -8  -1    0.70    0.80
 -17  -9   1    8.20    1.10
 -17  -9   1    8.40    1.00
 -15  -9   1    1.70    0.90
 -15  -9   1    1.20    0.80
 -13  -9   1   25.70    1.30
 -13  -9   1   29.00    1.60
 -11  -9   1   70.49    2.00
 -11  -9   1   70.99    1.90
  -9  -9   1    5.90    0.80
  -9  -9   1    5.80    0.90
  -7  -9   1    6.80    0.90
  -7  -9   1    6.00    0.80
  -5  -9   1    8.60    0.80
  -5  -9   1    9.60    1.00
  -3  -9   1   28.40    1.20
   3  -9  -1   29.80    1.20
  -3  -9   1   30.10    1.20
  -1  -9   1   28.70    1.20
  -1  -9   1   30.70    1.30
   1  -9  -1   29.40    1.20
   1  -9   1   57.59    1.60
  -1  -9  -1   55.59    1.60
   1  -9   1   52.59    1.50
   3  -9   1   31.50    1.20
  -3  -9  -1   32.00    1.40
   3  -9   1   29.50    1.10
  -5  -9  -1   49.80    1.50
   5  -9   1   47.00    1.40
  -7  -9  -1    6.30    0.80
  -9  -9  -1    5.30    0.80
 -11  -9  -1   80.59    2.10
 -13  -9  -1   43.50    1.80
 -15  -9  -1    8.20    1.10
 -12 -10   1    4.90    1.00
 -10 -10   1    3.80    1.00
  -8 -10   1    2.50    0.80
  -6 -10   1   17.90    1.40
  -4 -10   1    1.50    0.80
  -2 -10   1    2.10    0.80
   2 -10  -1    1.90    0.70
   0 -10  -1    1.90    0.70
   0 -10   1    1.60    0.70
  -2 -10  -1   22.50    1.30
   2 -10   1   21.50    1.20
  -4 -10  -1    5.10    0.90
  -6 -10  -1   25.20    1.50
  -8 -10  -1    1.90    0.80
 -10 -10  -1    3.30    0.90
 -30   0   2   11.10    1.00
 -30   0   2   13.00    1.20
  30   0  -2   10.40    1.00
 -28   0   2    6.80    0.90
  28   0  -2    5.00    0.80
 -28   0   2    7.30    0.90
 -26   0   2   22.50    1.20
 -26   0   2   21.20    1.20
  26   0  -2   18.40    1.20
 -24   0   2   74.19    1.90
 -24   0   2   73.99    1.80
  24   0  -2   70.79    1.70
  22   0  -2   71.89    1.70
 -22   0   2   72.99    1.80
 -22   0   2   70.49    1.70
 -20   0   2    3.60    0.60
 -20   0   2    3.00    0.60
  20   0  -2    3.20    0.60
  18   0  -2   10.00    0.70
 -18   0   2    9.30    0.70
 -18   0   2    9.90    0.50
 -18   0   2    9.40    0.70
 -16   0   2   84.69    1.70
 -16   0   2   88.29    1.50
  16   0  -2   85.39    1.60
 -16   0   2   83.39    1.60
 -14   0   2    3.20    0.30
 -14   0   2    2.50    0.40
  14   0  -2    2.70    0.40
 -12   0   2   36.80    0.70
 -12   0   2   37.00    0.80
  12   0  -2   36.60    0.90
 -10   0   2  160.08    2.40
  10   0  -2  157.88    2.50
 -10   0   2  157.38    2.50
  -8   0   2 3022.80   47.30
  -8   0   2 3063.09   43.70
   8   0  -2 3002.40   43.70
   6   0  -2 3209.88   52.39
  -6   0   2 3179.18   53.19
  -6   0   2 3146.29   50.09
  -4   0   2  774.82   11.30
   4   0  -2  768.52   11.30
  -4   0   2  787.42   11.10
   4   0  -2  750.92   11.10
  -4   0   2  754.42   11.30
   2   0  -2  285.57    4.20
  -2   0   2  295.87    4.20
  -2   0   2  278.27    4.20
   2   0  -2  278.77    4.20
  -2   0   2  274.07    4.20
   0   0   2 2307.37   35.00
   0   0  -2 2244.88   36.40
   0   0  -2 2337.57   35.60
   0   0   2 2343.67   36.50
   2   0   2  646.14    9.20
   2   0   2  580.44    8.90
  -2   0  -2  615.64    9.00
   4   0   2  376.86    5.50
  -4   0  -2  389.76    5.80
  -6   0  -2  114.59    1.80
   6   0   2  115.49    1.80
  -6   0  -2  114.79    1.80
   8   0   2  394.76    5.80
  -8   0  -2  408.26    5.80
  -8   0  -2  399.46    5.80
 -10   0  -2  395.86    5.70
  10   0   2  399.06    5.80
 -10   0  -2  384.36    5.80
 -12   0  -2   26.10    0.60
 -12   0  -2   25.90    0.70
  12   0   2   23.70    0.70
 -14   0  -2   19.10    0.60
 -14   0  -2   19.20    0.70
 -16   0  -2  141.29    2.30
 -16   0  -2  139.39    2.40
  16   0   2  141.69    2.40
 -18   0  -2  234.48    3.60
 -18   0  -2  225.48    3.70
  18   0   2  231.78    3.80
  20   0   2   23.50    1.10
 -20   0  -2   23.10    1.10
 -20   0  -2   24.40    0.80
 -22   0  -2   45.90    1.40
  22   0   2   47.10    1.40
 -24   0  -2   80.59    2.00
 -24   0  -2   75.79    1.90
  24   0   2   80.69    1.90
 -26   0  -2   30.60    1.30
  26   0   2   30.50    1.40
 -26   0  -2   28.70    1.40
 -28   0  -2    2.30    0.90
  28   0   2    1.60    0.80
 -28   0  -2    2.80    0.90
  29  -1  -2    0.90    0.80
 -29  -1   2    1.70    0.80
 -29  -1   2    1.40    0.80
 -29   1   2    0.60    0.80
  29   1  -2   -0.30    0.80
 -29   1   2    1.90    0.90
  27  -1  -2    0.50    0.70
 -27  -1   2    1.60    0.70
 -27  -1   2    0.30    0.70
 -27   1   2   -0.10    0.70
 -27   1   2    0.40    0.80
  27   1  -2    0.20    0.80
 -25  -1   2    1.40    0.70
  25  -1  -2    2.10    0.70
 -25  -1   2    2.00    0.70
  25   1  -2    1.90    0.80
 -25   1   2    2.00    0.70
 -25   1   2    1.20    0.70
 -23  -1   2   -0.80    0.60
  23  -1  -2    1.30    0.60
 -23  -1   2    0.90    0.60
  23   1  -2    0.90    0.60
 -23   1   2    0.20    0.60
 -23   1   2    0.30    0.60
 -21  -1   2   13.20    0.90
  21  -1  -2   12.40    0.80
 -21  -1   2   10.90    0.70
 -21  -1   2   10.90    0.90
 -21   1   2   11.40    0.80
  21   1  -2   13.40    1.00
  19  -1  -2   18.10    0.90
 -19  -1   2   18.80    0.70
 -19  -1   2   18.50    0.90
 -19  -1   2   18.60    0.90
  19   1  -2   18.80    0.90
 -19   1   2   17.20    0.90
  17  -1  -2    1.90    0.50
 -17  -1   2    1.70    0.50
 -17  -1   2    1.20    0.50
 -17  -1   2    1.70    0.40
 -17   1   2    1.60    0.50
  17   1  -2    2.10    0.50
 -17   1   2    2.60    0.30
 -15  -1   2   47.50    1.10
 -15  -1   2   47.50    1.00
  15  -1  -2   47.10    1.10
 -15  -1   2   47.10    1.10
  15   1  -2   45.80    1.10
 -15   1   2   47.90    0.80
 -15   1   2   47.00    1.10
  13  -1  -2   54.09    1.10
 -13  -1   2   54.59    1.20
 -13  -1   2   53.19    1.00
 -13   1   2   52.39    1.10
  13   1  -2   49.99    1.10
 -13   1   2   52.79    0.90
  11  -1  -2   27.10    0.70
 -11  -1   2   26.10    0.70
 -11  -1   2   27.10    0.70
 -11  -1   2   27.90    0.70
 -11   1   2   26.10    0.70
 -11   1   2   28.90    0.50
  11   1  -2   25.90    0.70
  -9  -1   2  244.08    3.60
  -9  -1   2  241.48    3.60
   9  -1  -2  234.68    3.60
  -9  -1   2  239.68    3.60
   9   1  -2  240.18    3.60
  -9   1   2  248.08    3.50
  -9   1   2  240.58    3.60
  -7  -1   2   47.60    0.90
   7  -1  -2   48.10    0.90
  -7  -1   2   46.80    0.90
  -7  -1   2   45.50    0.80
  -7   1   2   47.30    0.90
   7   1  -2   46.10    0.90
   5  -1  -2    3.50    0.20
  -5  -1   2    3.80    0.30
  -5  -1   2    5.10    0.30
  -5  -1   2    4.40    0.30
   5   1  -2    3.50    0.20
  -5   1   2    3.50    0.30
  -3  -1   2  889.31   13.00
   3  -1  -2  883.81   12.70
  -3  -1   2  890.21   13.00
   3  -1  -2  930.11   13.20
  -3  -1   2  904.41   13.00
   3  -1  -2  848.62   13.00
  -3  -1   2  915.81   13.20
   3   1  -2  896.11   13.00
  -3   1   2  878.61   13.00
   1  -1  -2  318.87    4.70
  -1  -1   2  306.47    4.60
   1  -1  -2  312.87    4.70
   1  -1  -2  307.77    4.70
  -1  -1   2  321.27    4.80
  -1  -1   2  326.97    4.70
   1   1  -2  315.27    4.60
  -1   1   2  325.87    4.50
   1   1  -2  313.07    4.60
  -1   1   2  310.97    4.80
  -1   1   2  326.67    4.80
  -1  -1  -2   18.20    0.40
  -1  -1  -2   18.50    0.40
   1  -1   2   18.20    0.30
  -1  -1  -2   18.10    0.40
  -1  -1  -2   18.20    0.30
   1  -1   2   17.80    0.30
   1   1   2   17.60    0.40
  -1   1  -2   19.00    0.30
  -1   1  -2   18.10    0.30
  -3  -1  -2  353.96    5.20
  -3  -1  -2  356.86    5.30
   3  -1   2  357.66    5.40
   3  -1   2  362.86    5.30
   3   1   2  364.46    5.30
  -3   1  -2  363.96    5.30
  -5  -1  -2  230.78    3.40
   5  -1   2  227.28    3.30
  -5  -1  -2  229.28    3.40
   5   1   2  227.98    3.40
  -5   1  -2  228.08    3.30
  -7  -1  -2    1.10    0.30
  -7  -1  -2    1.10    0.20
   7   1   2    1.30    0.30
  -7   1  -2    0.70    0.20
  -9  -1  -2   11.00    0.50
  -9  -1  -2   11.50    0.50
  -9   1  -2   12.00    0.40
  -9   1  -2   11.20    0.50
   9   1   2   11.20    0.50
 -11  -1  -2    9.50    0.50
 -11  -1  -2    9.40    0.50
  11  -1   2   10.90    0.50
 -11   1  -2   10.70    0.50
  11   1   2    9.20    0.60
 -11   1  -2   10.70    0.40
 -13  -1  -2   31.90    0.80
  13  -1   2   33.60    0.90
 -13  -1  -2   33.50    0.90
  13   1   2   32.50    0.90
 -13   1  -2   32.70    0.70
 -13   1  -2   31.20    0.80
 -15  -1  -2    0.10    0.40
  15  -1   2    0.90    0.40
 -15  -1  -2    0.30    0.30
 -15   1  -2    0.30    0.30
  15   1   2    0.40    0.40
 -15   1  -2    0.70    0.40
 -17  -1  -2    2.60    0.40
 -17  -1  -2    2.30    0.50
  17  -1   2    1.90    0.50
 -17   1  -2    2.50    0.50
 -17   1  -2    2.20    0.30
 -19  -1  -2   17.20    0.90
 -19  -1  -2   17.60    1.00
 -19  -1  -2   16.40    0.80
  19  -1   2   17.40    0.90
 -19   1  -2   17.20    1.00
  19   1   2   17.90    1.00
 -19   1  -2   18.10    0.90
 -21  -1  -2   14.50    1.00
 -21  -1  -2   12.30    0.70
 -21  -1  -2   13.60    1.00
  21  -1   2   14.80    0.90
 -21   1  -2   14.50    1.00
  21   1   2   14.70    1.00
  23  -1   2    1.00    0.60
 -23  -1  -2    0.00    0.60
 -23  -1  -2    0.10    0.70
 -23   1  -2    0.40    0.60
  23   1   2    0.30    0.60
 -25  -1  -2    8.50    0.80
 -25  -1  -2    8.40    0.90
  25  -1   2    8.50    0.80
  25   1   2    9.60    0.90
 -25   1  -2    8.80    0.90
  27  -1   2    0.80    0.70
 -27  -1  -2    1.10    0.90
 -27  -1  -2    1.60    0.70
 -27   1  -2    2.20    0.80
 -27   1  -2    0.00    0.70
  27   1   2    0.20    0.70
  29  -1   2    0.00    0.70
 -29  -1  -2   -0.60    0.80
 -29  -1  -2    1.30    0.90
 -29   1  -2   -0.40    0.80
  29   1   2   -1.30    0.90
 -29   1  -2    1.80    0.80
 -28  -2   2    5.30    0.90
 -28  -2   2    5.90    0.90
  28  -2  -2    5.20    0.80
 -28   2   2    5.90    0.90
  28   2  -2    5.20    1.00
 -28   2   2    4.90    0.90
 -26  -2   2   11.50    1.00
  26  -2  -2    9.70    0.90
 -26  -2   2   11.20    1.00
 -26   2   2   10.30    0.90
  26   2  -2   11.30    1.00
 -26   2   2   11.30    1.00
 -24  -2   2   14.10    0.90
  24  -2  -2   10.00    0.80
 -24  -2   2   11.10    0.90
 -24   2   2   13.40    1.10
  24   2  -2   13.10    1.00
  22  -2  -2   48.20    1.30
 -22  -2   2   48.10    1.30
 -22  -2   2   49.20    1.50
 -22  -2   2   50.19    1.40
  22   2  -2   46.60    1.50
 -22   2   2   50.89    1.40
  20  -2  -2   44.90    1.20
 -20  -2   2   43.00    1.30
 -20  -2   2   43.90    1.10
 -20  -2   2   44.10    1.30
  20   2  -2   44.90    1.30
 -20   2   2   45.80    1.30
  18  -2  -2   16.40    0.80
 -18  -2   2   16.80    0.70
 -18  -2   2   14.30    0.80
 -18  -2   2   17.90    0.90
  18   2  -2   15.30    0.80
 -18   2   2   16.80    0.90
 -16  -2   2   41.50    1.20
 -16  -2   2   39.90    1.00
 -16  -2   2   40.60    1.00
  16  -2  -2   40.80    1.00
 -16   2   2   39.80    1.10
  16   2  -2   36.10    1.00
 -14  -2   2   47.30    1.10
 -14  -2   2   47.70    1.10
 -14  -2   2   47.70    1.10
  14  -2  -2   49.40    1.00
 -14   2   2   46.60    1.10
  14   2  -2   48.60    1.10
 -12  -2   2  550.14    8.00
  12  -2  -2  544.55    8.00
 -12  -2   2  553.24    8.10
 -12  -2   2  546.95    8.00
 -12   2   2  548.65    8.00
 -10  -2   2  598.14    8.60
 -10  -2   2  587.84    8.50
  10  -2  -2  572.54    8.40
 -10  -2   2  586.34    8.50
 -10   2   2  590.44    8.50
  -8  -2   2 1108.99   18.10
  -8  -2   2 1141.99   16.80
   8  -2  -2 1130.09   16.60
  -8  -2   2 1141.19   16.40
   8   2  -2 1117.79   16.80
  -8   2   2 1118.59   16.40
  -6  -2   2   89.69    1.50
  -6  -2   2   86.29    1.50
  -6  -2   2   87.19    1.40
   6  -2  -2   86.99    1.40
   6  -2  -2   88.19    1.30
  -6   2   2   87.79    1.30
  -6   2   2   86.39    1.40
   6   2  -2   88.99    1.40
  -4  -2   2   82.59    1.30
   4  -2  -2   84.09    1.20
  -4  -2   2   84.09    1.40
  -4  -2   2   84.19    1.40
   4  -2  -2   82.59    1.30
  -4  -2   2   83.29    1.30
   4  -2  -2   83.89    1.30
  -4   2   2   82.99    1.30
   4   2  -2   83.39    1.30
  -2  -2   2   10.80    0.40
  -2  -2   2   10.40    0.40
   2  -2  -2   10.80    0.30
   2  -2  -2   10.70    0.20
   2  -2  -2   11.10    0.30
   2  -2  -2   10.50    0.20
   2   2  -2   11.50    0.20
  -2   2   2   11.00    0.30
   0  -2  -2  512.55    7.70
   0  -2  -2  532.95    7.60
   0  -2   2  518.75    7.80
   0  -2   2  518.15    7.80
   0  -2  -2  514.45    7.50
   0  -2  -2  512.85    7.60
   0   2   2  523.65    7.70
  -2  -2  -2  244.08    3.40
  -2  -2  -2  227.78    3.30
  -2  -2  -2  230.18    3.40
  -2  -2  -2  227.48    3.30
   2  -2   2  224.38    3.40
   2  -2   2  227.78    3.40
  -2   2  -2  231.48    3.30
  -2   2  -2  228.88    3.30
   2   2   2  230.78    3.30
   4  -2   2   67.19    1.00
   4  -2   2   68.29    1.00
  -4  -2  -2   66.99    1.20
  -4  -2  -2   69.19    1.10
  -4  -2  -2   69.49    1.10
  -4   2  -2   68.99    1.10
   4   2   2   68.79    1.10
   6  -2   2  215.58    3.10
  -6  -2  -2  209.88    3.10
  -6  -2  -2  207.98    3.20
   6  -2   2  202.78    3.00
  -6  -2  -2  209.08    3.10
  -6   2  -2  206.78    3.10
   6   2   2  212.08    3.10
   8  -2   2  127.99    2.00
  -8  -2  -2  126.49    2.10
  -8  -2  -2  127.39    2.00
  -8  -2  -2  126.29    2.00
  -8   2  -2  129.29    2.00
   8   2   2  125.29    2.00
  10  -2   2  377.56    5.60
 -10  -2  -2  386.06    5.70
 -10  -2  -2  385.46    5.70
 -10  -2  -2  382.46    5.70
 -10   2  -2  389.26    5.60
  10   2   2  385.86    5.70
 -12  -2  -2  116.19    2.00
 -12  -2  -2  115.39    2.00
  12  -2   2  113.99    1.90
 -12  -2  -2  115.69    2.00
 -12   2  -2  113.19    1.80
  12   2   2  116.19    2.00
 -12   2  -2  112.09    1.90
  14  -2   2  232.88    3.60
 -14  -2  -2  236.98    3.70
 -14  -2  -2  234.58    3.70
 -14  -2  -2  236.58    3.80
  14   2   2  235.88    3.70
 -14   2  -2  235.78    3.50
 -14   2  -2  237.18    3.70
 -16  -2  -2   53.19    1.30
 -16  -2  -2   52.09    1.30
  16  -2   2   54.79    1.20
 -16  -2  -2   52.29    1.20
 -16   2  -2   53.29    1.00
  16   2   2   51.89    1.30
 -16   2  -2   53.39    1.20
 -18  -2  -2   91.79    1.80
 -18  -2  -2   88.09    1.80
  18  -2   2   90.49    1.70
 -18  -2  -2   90.59    1.90
  18   2   2   84.59    1.80
 -18   2  -2   89.79    1.80
 -20  -2  -2   60.19    1.40
 -20  -2  -2   61.39    1.60
  20  -2   2   60.89    1.40
 -20  -2  -2   61.89    1.50
 -20   2  -2   61.69    1.50
 -22  -2  -2  102.99    2.10
 -22  -2  -2  106.29    2.30
  22  -2   2  101.69    2.10
 -22  -2  -2  107.39    2.20
 -22   2  -2  103.39    2.20
  22   2   2   97.59    2.20
 -24  -2  -2   29.60    1.30
  24  -2   2   28.20    1.10
 -24  -2  -2   27.80    1.30
 -24   2  -2   28.10    1.30
  24   2   2   28.20    1.30
 -26  -2  -2    2.60    0.80
 -26  -2  -2    3.80    0.80
  26  -2   2    2.70    0.70
 -26   2  -2    1.80    0.80
  26   2   2    2.20    0.80
 -28  -2  -2    0.40    0.80
 -28  -2  -2   -0.20    0.80
  28  -2   2   -0.50    0.60
  28   2   2   -0.50    0.80
 -28   2  -2   -0.30    0.70
 -29  -3   2    1.00    0.80
 -29  -3   2    0.40    0.80
  29   3  -2    1.90    0.90
 -29   3   2    0.50    0.80
 -29   3   2    1.40    0.90
  27  -3  -2    1.70    0.60
 -27  -3   2    2.70    0.90
 -27  -3   2    1.80    0.70
 -27   3   2    1.00    0.70
  27   3  -2    2.10    0.90
 -25  -3   2    1.60    0.70
 -25  -3   2    1.20    0.70
  25  -3  -2    2.60    0.60
 -25   3   2    0.70    0.70
  25   3  -2    1.30    0.80
 -23  -3   2    0.80    0.70
 -23  -3   2    0.70    0.60
 -23  -3   2    0.70    0.60
  23  -3  -2    1.80    0.50
 -23   3   2    1.60    0.70
  23   3  -2    1.50    0.70
 -21  -3   2    1.00    0.60
  21  -3  -2    1.80    0.50
 -21  -3   2    0.80    0.60
 -21  -3   2    1.70    0.60
  21   3  -2    1.90    0.60
 -21   3   2    1.10    0.60
 -19  -3   2    3.10    0.60
  19  -3  -2    2.60    0.50
 -19  -3   2    4.20    0.60
 -19  -3   2    3.30    0.60
 -19   3   2    3.10    0.50
  19   3  -2    3.50    0.60
 -17  -3   2    0.80    0.50
 -17  -3   2   -0.20    0.40
 -17  -3   2   -0.30    0.40
  17  -3  -2    0.30    0.40
 -17   3   2   -0.10    0.40
  17   3  -2    0.10    0.50
  15  -3  -2   18.00    0.60
 -15  -3   2   18.00    0.80
 -15  -3   2   17.30    0.70
 -15  -3   2   16.60    0.70
 -15   3   2   17.80    0.70
  13  -3  -2   14.60    0.60
 -13  -3   2   14.60    0.60
 -13  -3   2   14.50    0.70
 -13  -3   2   14.30    0.70
 -13   3   2   14.00    0.60
 -11  -3   2    3.20    0.40
  11  -3  -2    3.20    0.30
 -11  -3   2    3.60    0.40
 -11  -3   2    2.70    0.30
  11   3  -2    2.40    0.40
 -11   3   2    3.50    0.40
  -9  -3   2   33.30    0.80
  -9  -3   2   32.40    0.70
  -9  -3   2   33.80    0.80
   9  -3  -2   33.80    0.70
  -9   3   2   33.80    0.70
   9   3  -2   33.30    0.80
  -9   3   2   32.20    0.50
   7  -3  -2    1.00    0.20
   7  -3  -2    0.90    0.20
  -7  -3   2    1.00    0.30
   7  -3  -2    0.80    0.20
  -7  -3   2    0.60    0.20
  -7  -3   2    1.00    0.30
  -7   3   2    0.90    0.20
   7   3  -2    0.80    0.20
   5  -3  -2   21.60    0.40
   5  -3  -2   22.80    0.50
  -5  -3   2   21.80    0.40
  -5  -3   2   21.70    0.40
  -5  -3   2   22.00    0.70
   5  -3  -2   21.80    0.40
  -5  -3   2   22.20    0.70
  -5   3   2   22.20    0.50
   5   3  -2   22.00    0.50
   3  -3  -2   50.69    0.90
  -3  -3   2   50.79    1.00
  -3  -3   2   52.09    1.00
   3  -3  -2   51.99    0.90
  -3   3   2   52.69    0.90
   3   3  -2   51.09    0.80
   1  -3  -2   24.10    0.50
  -1  -3   2   23.10    0.60
  -1  -3   2   24.70    0.60
   1  -3  -2   21.90    0.60
  -1   3   2   23.80    0.50
  -1  -3  -2    0.20    0.20
   1  -3   2    0.10    0.30
  -1  -3  -2    0.00    0.10
  -1  -3  -2    0.50    0.20
   1  -3   2    0.70    0.30
  -1  -3  -2    0.10    0.10
   1   3   2    0.30    0.20
   3  -3   2   67.79    1.20
  -3  -3  -2   64.99    1.10
   3  -3   2   68.49    1.20
  -3  -3  -2   64.59    1.20
  -3  -3  -2   65.59    1.10
  -3  -3  -2   65.39    1.00
   3   3   2   66.19    1.10
  -3   3  -2   64.79    1.00
  -5  -3  -2  164.28    2.40
  -5  -3  -2  158.68    2.50
  -5  -3  -2  160.98    2.60
  -5   3  -2  160.28    2.40
   5   3   2  159.58    2.50
   7  -3   2   49.90    0.70
  -7  -3  -2   49.40    0.90
   7  -3   2   49.60    0.70
  -7  -3  -2   49.70    1.00
  -7  -3  -2   52.09    1.10
   7   3   2   51.49    1.00
  -7   3  -2   49.60    0.90
  -9  -3  -2    0.30    0.30
   9  -3   2    0.70    0.30
  -9  -3  -2    0.20    0.30
   9  -3   2    0.70    0.20
  -9  -3  -2    0.30    0.30
   9   3   2    0.30    0.30
  -9   3  -2    0.70    0.20
 -11  -3  -2   18.60    0.70
 -11  -3  -2   17.10    0.60
 -11  -3  -2   17.80    0.70
  11  -3   2   16.70    0.50
  11   3   2   17.20    0.70
 -11   3  -2   15.70    0.60
  13  -3   2    1.10    0.30
 -13  -3  -2    1.40    0.40
 -13  -3  -2    1.60    0.50
 -13  -3  -2    1.50    0.50
 -13   3  -2    0.90    0.40
  13   3   2    1.00    0.40
  15  -3   2    3.50    0.40
 -15  -3  -2    3.50    0.50
 -15  -3  -2    3.50    0.40
 -15  -3  -2    4.20    0.60
 -15   3  -2    3.00    0.40
  15   3   2    3.50    0.50
 -15   3  -2    4.30    0.30
 -17  -3  -2    7.80    0.60
 -17  -3  -2    7.60    0.70
 -17  -3  -2    8.30    0.60
  17  -3   2    6.10    0.50
 -17   3  -2    7.60    0.60
  17   3   2    7.60    0.70
 -19  -3  -2   16.10    0.90
 -19  -3  -2   16.10    0.90
  19  -3   2   13.40    0.70
 -19  -3  -2   15.60    1.00
 -19   3  -2   15.30    0.90
  19   3   2   14.40    0.90
 -21   3  -2    5.50    0.70
 -23  -3  -2    0.80    0.70
  23  -3   2    1.20    0.50
 -23  -3  -2    1.00    0.80
 -23  -3  -2    0.00    0.60
  23   3   2    0.80    0.70
 -23   3  -2   -0.40    0.60
  25  -3   2    2.90    0.60
 -25  -3  -2    2.20    0.70
 -25  -3  -2    1.70    0.70
 -25  -3  -2    2.70    0.80
  25   3   2    2.10    0.80
 -25   3  -2    2.40    0.70
 -27  -3  -2    1.20    0.90
 -27  -3  -2    0.70    0.70
  27   3   2    1.90    0.80
 -27   3  -2    0.90    0.80
 -28  -4   2   13.30    1.20
 -28  -4   2   12.30    1.00
  28   4  -2   12.60    1.10
 -28   4   2   12.00    1.00
 -26  -4   2    1.80    0.90
 -26  -4   2    0.80    0.70
 -26   4   2    0.90    0.70
  26   4  -2    1.10    0.80
 -24  -4   2    9.90    0.90
 -24  -4   2   11.20    1.00
 -24  -4   2   11.40    0.80
 -24   4   2   11.10    0.90
  24   4  -2    9.50    0.90
 -22  -4   2   66.99    1.80
 -22  -4   2   66.59    1.70
 -22  -4   2   68.69    1.60
  22  -4  -2   62.79    1.40
  22   4  -2   69.29    1.80
 -22   4   2   67.79    1.70
 -20  -4   2   94.89    2.00
 -20  -4   2   93.19    1.90
  20  -4  -2   91.39    1.80
 -20  -4   2   91.09    2.10
 -20   4   2   96.89    2.00
  20   4  -2   98.69    2.10
  18  -4  -2   48.20    1.10
 -18  -4   2   49.10    1.20
 -18  -4   2   49.50    1.50
 -18  -4   2   48.60    1.30
  18   4  -2   51.59    1.40
 -18   4   2   49.00    1.30
 -16  -4   2   19.20    0.90
  16  -4  -2   21.10    0.70
 -16  -4   2   20.80    0.90
 -16  -4   2   20.50    0.80
 -16   4   2   20.30    0.80
 -14  -4   2   39.20    1.00
 -14  -4   2   38.70    1.20
 -14  -4   2   37.90    1.10
  14  -4  -2   38.20    0.80
  14   4  -2   38.60    1.10
 -14   4   2   38.00    1.00
  12  -4  -2   86.99    1.40
 -12  -4   2   84.89    1.50
 -12  -4   2   82.69    1.70
 -12  -4   2   84.69    1.70
 -12   4   2   87.79    1.50
  12   4  -2   87.19    1.60
 -10  -4   2  358.26    5.30
  10  -4  -2  358.16    5.20
  10  -4  -2  366.46    5.20
 -10  -4   2  356.76    5.50
 -10  -4   2  357.26    5.50
  10   4  -2  365.76    5.40
 -10   4   2  357.06    5.30
   8  -4  -2   48.80    0.90
  -8  -4   2   48.20    0.80
  -8  -4   2   47.60    1.10
  -8  -4   2   49.50    1.10
   8   4  -2   48.50    1.00
  -8   4   2   48.60    0.90
  -6  -4   2  209.08    3.30
   6  -4  -2  210.38    3.10
  -6  -4   2  206.98    3.30
   6   4  -2  210.68    3.10
  -6   4   2  206.08    3.10
   4  -4  -2  285.87    4.20
  -4  -4   2  279.67    4.30
  -4  -4   2  284.37    4.30
  -4   4   2  287.87    4.10
   4   4  -2  284.77    4.10
   2  -4  -2  191.08    3.00
  -2  -4   2  199.58    3.10
   2  -4  -2  194.68    2.90
  -2  -4   2  193.18    3.00
   2   4  -2  196.48    2.80
  -2   4   2  192.18    2.80
   0  -4  -2  184.88    2.80
   0  -4   2  183.08    2.90
   0  -4   2  181.48    2.90
   0  -4  -2  186.68    2.90
   0   4   2  187.18    2.70
   2  -4   2   58.79    1.10
  -2  -4  -2   57.69    1.10
   2  -4   2   58.79    1.10
  -2  -4  -2   58.39    1.10
   2   4   2   59.29    1.00
  -4  -4  -2   79.69    1.20
  -4  -4  -2   81.69    1.40
  -4  -4  -2   78.49    1.20
  -4  -4  -2   79.49    1.50
   4  -4   2   79.89    1.50
   4  -4   2   82.09    1.40
   4   4   2   81.69    1.30
  -4   4  -2   80.09    1.20
  -6  -4  -2  187.98    3.10
  -6  -4  -2  191.58    2.80
  -6  -4  -2  187.88    3.00
   6   4   2  193.58    2.90
  -6   4  -2  192.78    2.80
  -8  -4  -2  217.28    3.40
  -8  -4  -2  207.58    3.30
  -8  -4  -2  215.08    3.20
  -8   4  -2  216.28    3.20
   8   4   2  209.58    3.30
 -10  -4  -2  103.89    1.70
 -10  -4  -2  102.59    1.80
 -10  -4  -2  101.59    1.90
  10   4   2  100.49    1.80
 -10   4  -2  102.79    1.70
 -12  -4  -2  336.27    5.20
  12  -4   2  339.57    4.80
 -12  -4  -2  334.67    5.00
 -12  -4  -2  336.07    5.20
  12   4   2  332.07    5.10
 -12   4  -2  340.27    5.00
  14  -4   2   79.49    1.30
 -14  -4  -2   79.29    1.70
 -14  -4  -2   79.59    1.70
 -14  -4  -2   79.29    1.50
 -14   4  -2   80.99    1.50
  14   4   2   77.79    1.60
 -16  -4  -2   28.00    1.00
  16  -4   2   28.20    0.70
 -16  -4  -2   29.00    1.10
 -16  -4  -2   27.70    1.00
  16   4   2   29.00    1.00
 -16   4  -2   26.50    0.90
 -18  -4  -2    6.90    0.60
  18  -4   2    8.20    0.50
 -18  -4  -2    8.60    0.70
 -18  -4  -2    9.40    0.80
  18   4   2    8.20    0.70
 -18   4  -2    7.50    0.60
 -20  -4  -2   21.50    1.10
 -20  -4  -2   22.00    1.10
 -20  -4  -2   22.50    1.00
  20   4   2   22.00    1.20
 -20   4  -2   21.20    1.00
 -22  -4  -2   53.89    1.50
 -22  -4  -2   51.89    1.60
 -22  -4  -2   50.69    1.60
 -22   4  -2   52.19    1.50
 -24  -4  -2   19.10    1.20
 -24  -4  -2   20.50    1.20
 -24  -4  -2   18.40    1.20
  24   4   2   19.20    1.30
 -24   4  -2   19.40    1.20
 -26  -4  -2    3.00    0.80
 -26  -4  -2    4.00    0.90
 -26  -4  -2    3.50    0.80
  26   4   2    3.80    0.90
 -26   4  -2    3.80    0.80
 -25  -5   2    0.60    0.90
 -25  -5   2    0.70    0.70
 -25  -5   2   -0.90    0.60
 -25   5   2    0.40    1.10
  25   5  -2   -0.50    0.80
 -23  -5   2   -0.20    0.70
 -23  -5   2    0.70    0.80
 -23  -5   2    0.30    0.60
  23   5  -2    0.10    0.70
 -23   5   2    0.30    0.60
 -21  -5   2    1.40    0.70
 -21  -5   2    1.80    0.50
 -21  -5   2    0.70    0.60
  21   5  -2    1.50    0.70
 -21   5   2    1.60    0.60
 -19  -5   2   11.30    0.90
 -19  -5   2   11.40    0.90
 -19  -5   2   11.40    0.80
  19   5  -2   10.40    0.80
 -19   5   2   11.00    0.90
 -17  -5   2   25.20    1.10
 -17  -5   2   28.20    1.20
 -17  -5   2   23.80    0.80
 -17   5   2   25.10    0.90
 -15  -5   2    1.40    0.50
 -15  -5   2    1.10    0.40
 -15  -5   2    0.60    0.50
  15   5  -2    0.60    0.50
 -15   5   2    0.70    0.40
 -13  -5   2   55.39    1.40
 -13  -5   2   54.59    1.10
 -13  -5   2   52.49    1.40
  13   5  -2   54.99    1.20
 -13   5   2   55.09    1.20
 -11  -5   2   57.59    1.40
 -11  -5   2   59.09    1.10
 -11  -5   2   62.79    1.40
 -11   5   2   58.79    1.20
  11   5  -2   58.59    1.20
   9  -5  -2   78.19    1.30
  -9  -5   2   75.59    1.20
  -9  -5   2   78.19    1.60
  -9  -5   2   75.69    1.60
   9   5  -2   77.19    1.40
  -9   5   2   77.49    1.30
  -7  -5   2   31.70    0.90
  -7  -5   2   31.30    1.00
   7  -5  -2   31.00    0.70
  -7   5   2   31.30    0.70
   7   5  -2   31.30    0.70
  -5  -5   2  203.48    3.30
  -5  -5   2  206.68    3.30
   5  -5  -2  202.68    3.10
  -5   5   2  207.48    3.00
   5   5  -2  203.48    3.10
   3  -5  -2   26.90    0.70
   3  -5  -2   26.10    0.70
  -3  -5   2   26.80    0.80
  -3  -5   2   27.30    0.80
   3   5  -2   26.80    0.50
  -3   5   2   26.40    0.50
   1  -5  -2   72.19    1.40
  -1  -5   2   72.99    1.40
  -1  -5   2   70.79    1.40
   1  -5  -2   72.39    1.30
   1   5  -2   70.99    1.10
  -1   5   2   71.89    1.20
  -1  -5  -2   22.30    0.70
   1  -5   2   22.60    0.70
   1  -5   2   21.70    0.70
  -1  -5  -2   22.50    0.70
   1   5   2   22.80    0.50
  -3  -5  -2    7.30    0.60
   3  -5   2    6.90    0.50
   3  -5   2    6.30    0.50
  -3  -5  -2    7.00    0.50
   3   5   2    6.50    0.40
  -5  -5  -2   54.19    1.10
   5  -5   2   52.69    1.20
  -5  -5  -2   51.69    1.20
   5  -5   2   52.69    1.10
  -5   5  -2   52.79    0.80
   5   5   2   51.39    1.00
  -7  -5  -2   24.50    0.50
  -7  -5  -2   23.60    0.90
  -7  -5  -2   25.00    0.80
  -7   5  -2   22.60    0.50
   7   5   2   25.10    0.70
  -9  -5  -2   86.69    1.80
  -9  -5  -2   85.19    1.40
  -9  -5  -2   88.69    1.70
  -9   5  -2   85.49    1.40
   9   5   2   87.99    1.60
 -11  -5  -2   26.10    0.90
 -11  -5  -2   25.80    0.70
 -11  -5  -2   26.60    1.00
 -11   5  -2   23.30    0.70
  11   5   2   26.20    0.90
 -13  -5  -2   45.90    1.30
 -13  -5  -2   49.20    1.10
 -13  -5  -2   48.40    1.30
  13   5   2   47.30    1.20
 -13   5  -2   49.60    1.10
 -15  -5  -2   39.00    1.00
 -15  -5  -2   40.40    1.20
 -15  -5  -2   36.90    1.20
  15   5   2   40.70    1.20
 -15   5  -2   41.40    1.00
 -17  -5  -2    5.80    0.60
 -17  -5  -2    7.90    0.80
 -17  -5  -2    6.00    0.70
  17   5   2    8.10    0.70
 -17   5  -2    6.40    0.70
 -19  -5  -2   15.20    1.00
 -19  -5  -2   13.80    1.10
 -19  -5  -2   14.70    0.90
  19   5   2   14.20    1.00
 -21  -5  -2    1.80    0.70
 -21  -5  -2    2.50    0.80
 -21  -5  -2    2.90    0.60
  21   5   2    1.60    0.70
 -23  -5  -2   -0.70    0.70
 -23  -5  -2    0.00    0.70
 -23  -5  -2    0.30    0.60
 -25  -5  -2   -0.90    0.80
 -25  -5  -2   -0.40    0.80
 -25  -5  -2   -1.10    0.60
  25   5   2    0.30    0.80
 -24  -6   2   46.50    1.70
 -24  -6   2   44.30    1.60
  24   6  -2   47.10    1.70
 -22  -6   2   26.40    1.50
 -22  -6   2   28.80    1.50
  22   6  -2   28.40    1.40
 -20  -6   2   19.30    1.20
 -20  -6   2   20.20    1.20
  20   6  -2   19.30    1.10
 -18  -6   2   30.50    1.30
 -18  -6   2   31.80    1.40
  18   6  -2   31.60    1.20
 -16  -6   2   35.00    1.30
 -16  -6   2   32.90    1.30
 -14  -6   2   30.90    1.10
 -14  -6   2   27.70    1.20
  14   6  -2   29.30    1.00
 -12  -6   2   59.09    1.50
 -12  -6   2   61.39    1.50
  12   6  -2   59.29    1.30
 -10  -6   2    0.40    0.50
 -10  -6   2   -0.10    0.50
  10   6  -2    0.80    0.40
   8  -6  -2  460.25    6.80
  -8  -6   2  476.65    7.10
  -8  -6   2  467.55    7.20
   8   6  -2  465.25    6.80
  -6  -6   2    2.90    0.50
  -6  -6   2    3.40    0.60
   6  -6  -2    3.60    0.40
   4  -6  -2    0.00    0.30
   4  -6  -2    0.00    0.30
  -4  -6   2    0.60    0.40
  -4  -6   2    1.50    0.50
  -2  -6   2   81.09    1.60
   2  -6  -2   76.39    1.50
  -2  -6   2   80.79    1.60
   2  -6  -2   79.09    1.50
   0  -6   2  316.37    5.00
   0  -6   2  318.57    4.90
   0  -6  -2  322.17    4.80
   0  -6  -2  318.27    4.90
   0   6   2  327.27    4.80
   2  -6   2  377.26    5.80
   2  -6   2  379.26    5.80
  -2  -6  -2  378.46    5.80
  -2  -6  -2  380.66    5.70
   2   6   2  385.46    5.60
  -4  -6  -2  133.59    2.40
  -4  -6  -2  135.09    2.30
   4  -6   2  132.09    2.30
   4  -6   2  130.19    2.30
   4   6   2  135.29    2.10
  -6  -6  -2   18.50    0.70
   6  -6   2   17.80    0.70
  -6  -6  -2   16.90    0.90
   6   6   2   19.40    0.70
  -8  -6  -2   79.39    1.60
  -8  -6  -2   82.29    1.80
   8   6   2   80.99    1.50
 -10  -6  -2  292.17    4.80
 -10  -6  -2  295.97    4.70
  10   6   2  299.07    4.60
 -12  -6  -2   12.10    0.80
 -12  -6  -2   12.30    1.00
  12   6   2   11.70    0.70
 -14  -6  -2   32.10    1.20
 -14  -6  -2   32.30    0.80
 -14  -6  -2   31.60    1.20
  14   6   2   31.20    1.10
 -16  -6  -2    3.50    0.40
 -16  -6  -2    1.60    0.70
 -16  -6  -2    3.60    0.70
  16   6   2    2.70    0.60
 -18  -6  -2   16.90    0.80
 -18  -6  -2   15.90    1.10
 -18  -6  -2   16.80    1.10
  18   6   2   17.60    1.10
 -20  -6  -2   21.20    1.40
 -20  -6  -2   20.90    1.40
 -20  -6  -2   22.10    1.30
  20   6   2   22.00    1.10
 -22  -6  -2   16.70    1.30
 -22  -6  -2   16.40    1.30
 -24  -6  -2   27.60    1.50
 -24  -6  -2   26.80    1.50
  24   6   2   27.60    1.50
 -23  -7   2    3.50    0.90
 -23  -7   2    4.50    0.90
 -21  -7   2    4.10    0.90
 -21  -7   2    3.40    0.90
 -19  -7   2    3.40    0.80
 -19  -7   2    2.50    0.90
 -17  -7   2    3.00    0.70
 -17  -7   2    4.80    0.80
 -15  -7   2   10.30    0.90
 -15  -7   2   10.40    1.00
 -13  -7   2    0.30    0.60
 -13  -7   2    0.60    0.70
 -11  -7   2    9.00    0.80
 -11  -7   2    8.00    0.80
  -9  -7   2   17.80    1.00
  -9  -7   2   18.90    0.90
   7  -7  -2   -0.10    0.40
  -7  -7   2    0.80    0.60
  -7  -7   2    0.40    0.50
   5  -7  -2    1.50    0.40
  -5  -7   2    1.60    0.60
  -5  -7   2    1.50    0.50
   3  -7  -2   23.60    0.80
   3  -7  -2   26.10    0.90
  -3  -7   2   26.20    1.00
  -3  -7   2   26.70    1.00
   1  -7  -2    7.30    0.50
  -1  -7   2    6.40    0.60
  -1  -7   2    7.00    0.60
   1  -7  -2    6.50    0.60
  -1  -7  -2   22.10    1.00
   1  -7   2   22.40    1.00
   1  -7   2   21.90    0.90
  -1  -7  -2   23.40    0.80
  -3  -7  -2   19.40    0.80
  -3  -7  -2   20.40    0.90
   3  -7   2   19.70    0.90
   3  -7   2   17.80    0.90
   5  -7   2   13.20    0.80
   5  -7   2   13.90    0.80
  -5  -7  -2   14.10    0.90
  -5  -7  -2   12.70    0.70
  -7  -7  -2   21.40    0.90
  -7  -7  -2   22.90    1.00
   7  -7   2   21.20    0.80
  -9  -7  -2    1.60    0.50
  -9  -7  -2    1.40    0.60
 -11  -7  -2    3.80    0.70
 -11  -7  -2    3.90    0.60
 -13  -7  -2    0.20    0.60
 -13  -7  -2    0.00    0.60
 -15  -7  -2    1.20    0.60
 -15  -7  -2   -0.40    0.70
  15   7   2    0.60    0.70
 -17  -7  -2    3.90    0.80
 -17  -7  -2    3.80    0.80
  17   7   2    5.30    0.70
 -19  -7  -2    4.00    0.90
 -19  -7  -2    2.90    0.80
  19   7   2    4.80    0.80
 -21  -7  -2    0.90    0.80
 -21  -7  -2    0.10    0.90
  21   7   2    0.90    0.70
 -20  -8   2   42.30    1.70
 -20  -8   2   42.70    1.70
 -18  -8   2   40.80    1.80
 -18  -8   2   38.40    1.50
 -16  -8   2   40.10    1.60
 -16  -8   2   38.80    1.60
 -14  -8   2   10.40    1.00
 -14  -8   2   13.00    1.00
 -12  -8   2   41.30    1.50
 -12  -8   2   44.10    1.60
 -10  -8   2   10.20    1.00
 -10  -8   2   10.40    0.80
  -8  -8   2   59.59    1.60
  -8  -8   2   63.39    1.70
  -6  -8   2    4.50    0.80
  -6  -8   2    4.90    0.70
   6  -8  -2    4.50    0.60
   4  -8  -2   17.40    0.90
  -4  -8   2   16.40    1.00
  -4  -8   2   16.70    1.00
  -2  -8   2   10.70    0.80
   2  -8  -2    9.80    0.80
  -2  -8   2   11.40    0.90
   2  -8  -2    9.60    0.70
   0  -8   2   25.70    1.00
   0  -8  -2   27.60    0.90
   0  -8   2   28.60    1.10
   0  -8  -2   26.00    1.10
  -2  -8  -2   40.80    1.30
   2  -8   2   42.60    1.30
  -2  -8  -2   42.30    1.20
   2  -8   2   44.20    1.20
  -4  -8  -2   36.80    1.10
   4  -8   2   37.10    1.20
  -4  -8  -2   37.50    1.30
   4  -8   2   37.90    1.20
  -6  -8  -2   58.79    1.40
   6  -8   2   60.79    1.50
  -6  -8  -2   63.09    1.70
  -8  -8  -2   41.10    1.30
  -8  -8  -2   41.00    1.40
 -10  -8  -2  111.59    2.40
 -10  -8  -2  109.69    2.20
 -12  -8  -2   27.20    1.50
 -12  -8  -2   27.00    1.20
 -14  -8  -2   44.50    1.70
 -14  -8  -2   45.00    1.50
 -16  -8  -2    4.50    0.90
 -16  -8  -2    4.70    0.80
 -18  -8  -2    7.30    1.10
 -18  -8  -2    5.30    0.90
 -17  -9   2   -0.70    0.80
 -17  -9   2    1.20    0.90
 -15  -9   2    0.50    0.80
 -15  -9   2   -0.40    0.70
 -13  -9   2    6.70    0.90
 -13  -9   2    6.60    1.00
 -11  -9   2    2.20    0.80
 -11  -9   2    0.60    0.70
  -9  -9   2   11.70    0.90
  -9  -9   2   11.80    1.00
  -7  -9   2    1.70    0.70
  -7  -9   2    1.50    0.80
  -5  -9   2   12.80    1.00
  -5  -9   2   13.90    1.00
  -3  -9   2    0.50    0.60
  -3  -9   2    1.30    0.60
   3  -9  -2    1.40    0.60
  -1  -9   2    7.80    0.80
  -1  -9   2    8.30    0.80
   1  -9  -2    9.20    0.80
   1  -9   2    2.60    0.70
   1  -9   2    1.90    0.60
  -1  -9  -2    2.50    0.70
   3  -9   2    7.40    0.80
   3  -9   2    6.70    0.80
  -3  -9  -2    6.90    0.80
  -5  -9  -2    0.80    0.70
   5  -9   2    1.10    0.60
  -7  -9  -2    3.70    0.80
  -9  -9  -2    7.70    0.90
 -11  -9  -2   13.00    1.10
 -13  -9  -2    9.50    1.00
 -15  -9  -2    9.70    1.10
 -12 -10   2   55.99    2.00
 -10 -10   2   40.90    1.70
  -8 -10   2   -0.70    0.80
  -6 -10   2    0.70    0.90
  -4 -10   2   46.40    1.70
  -2 -10   2   13.50    1.10
   2 -10  -2   15.20    1.30
   0 -10   2   21.30    1.20
   0 -10  -2   23.30    1.30
   2 -10   2   24.60    1.30
  -2 -10  -2   24.20    1.30
  -4 -10  -2   34.50    1.60
  -6 -10  -2   69.19    2.10
  -8 -10  -2    0.60    0.80
 -10 -10  -2    2.90    0.90
 -30   0   3    2.00    1.00
 -30   0   3    0.60    0.90
  30   0  -3   -0.80    0.80
 -28   0   3    0.00    0.70
  28   0  -3   -1.40    0.70
 -28   0   3   -1.10    0.70
 -26   0   3    0.20    0.60
 -26   0   3   -0.10    0.70
  26   0  -3   -0.30    0.70
 -24   0   3    1.60    0.70
  24   0  -3    0.90    0.70
 -24   0   3    0.80    0.60
 -22   0   3    0.50    0.60
  22   0  -3    0.00    0.60
 -22   0   3   -0.40    0.60
 -20   0   3    0.40    0.50
  20   0  -3    0.20    0.50
 -20   0   3    0.40    0.50
 -18   0   3   -1.20    0.40
 -18   0   3    0.80    0.50
  18   0  -3    0.00    0.50
 -18   0   3    0.00    0.30
 -16   0   3    0.10    0.40
 -16   0   3    0.10    0.30
 -16   0   3   -0.10    0.40
  16   0  -3   -0.30    0.40
 -14   0   3    0.10    0.40
  14   0  -3    0.20    0.30
 -14   0   3   -0.50    0.40
 -14   0   3   -0.30    0.20
 -12   0   3    0.20    0.30
 -12   0   3   -0.10    0.30
 -12   0   3    0.30    0.20
  12   0  -3    0.10    0.30
 -10   0   3    0.20    0.20
  10   0  -3    0.30    0.30
 -10   0   3    0.20    0.30
 -10   0   3    0.70    0.30
  -8   0   3   -0.20    0.20
   8   0  -3    0.80    0.30
  -8   0   3    0.60    0.30
  -8   0   3    1.10    0.30
  -6   0   3    0.20    0.20
   6   0  -3    0.30    0.20
  -6   0   3   -0.20    0.10
  -6   0   3    0.30    0.20
  -4   0   3    0.50    0.10
   4   0  -3    0.40    0.20
  -4   0   3    0.80    0.20
  -4   0   3    0.30    0.20
  -2   0   3   -0.10    0.10
   2   0  -3    0.10    0.10
  -2   0   3    0.10    0.10
   0   0  -3    0.30    0.10
   0   0   3    0.40    0.20
   0   0   3    0.30    0.10
   0   0  -3    0.60    0.10
  -2   0  -3    0.70    0.10
   2   0   3    0.40    0.20
   4   0   3    0.50    0.20
  -4   0  -3    0.40    0.20
  -6   0  -3    0.20    0.20
  -6   0  -3   -0.10    0.20
   6   0   3   -0.10    0.20
   8   0   3    0.00    0.30
  -8   0  -3   -0.30    0.20
  -8   0  -3    0.00    0.30
 -10   0  -3    0.30    0.30
  10   0   3    0.10    0.30
 -10   0  -3    0.30    0.30
 -12   0  -3   -0.20    0.30
  12   0   3    0.10    0.40
 -12   0  -3   -0.30    0.30
  14   0   3   -0.30    0.30
 -14   0  -3   -0.20    0.30
 -14   0  -3    0.10    0.40
 -16   0  -3    0.00    0.40
 -16   0  -3   -0.60    0.30
 -18   0  -3    0.00    0.40
 -18   0  -3    0.50    0.50
  18   0   3    0.30    0.50
 -20   0  -3    0.50    0.40
  20   0   3    0.10    0.50
 -20   0  -3   -0.40    0.50
 -22   0  -3   -0.10    0.60
  22   0   3   -0.80    0.60
 -26   0  -3    1.00    0.80
  26   0   3   -0.90    0.70
 -26   0  -3   -0.60    0.70
  28   0   3    0.00    0.80
 -28   0  -3   -0.50    0.70
 -28   0  -3    0.00    0.90
 -29  -1   3   20.90    1.40
  29  -1  -3   19.80    1.30
 -29  -1   3   21.50    1.50
  29   1  -3   19.30    1.40
 -29   1   3   20.00    1.40
 -29   1   3   22.30    1.50
 -27  -1   3    4.20    0.90
 -27  -1   3    4.20    0.80
  27  -1  -3    2.60    0.80
  27   1  -3    3.30    0.90
 -27   1   3    3.30    0.80
 -27   1   3    4.00    0.90
 -25  -1   3    7.60    0.90
 -25  -1   3    7.90    0.80
  25  -1  -3    7.20    0.80
 -25   1   3    8.60    0.80
 -25   1   3    7.70    0.90
  25   1  -3    6.50    0.80
  23  -1  -3   27.80    1.20
 -23  -1   3   27.10    1.30
 -23  -1   3   25.80    1.20
 -23   1   3   25.10    1.10
  23   1  -3   25.80    1.20
 -23   1   3   25.40    1.20
  21  -1  -3    9.60    0.80
 -21  -1   3   10.10    0.80
 -21  -1   3   11.50    0.90
 -21   1   3   10.60    0.80
  21   1  -3   11.90    0.80
 -21   1   3   11.50    0.90
 -19  -1   3   61.59    1.40
 -19  -1   3   59.19    1.50
  19  -1  -3   58.19    1.40
 -19  -1   3   60.39    1.20
 -19   1   3   59.49    1.50
  19   1  -3   60.39    1.50
 -17  -1   3   56.59    1.30
 -17  -1   3   58.29    1.20
 -17  -1   3   56.79    1.40
  17   1  -3   56.99    1.40
 -17   1   3   56.79    1.30
 -15  -1   3  107.69    1.80
 -15  -1   3  105.99    2.00
 -15  -1   3  108.99    1.90
  15  -1  -3  107.49    1.90
 -15   1   3  108.49    1.60
  15   1  -3  107.39    2.00
 -15   1   3  107.29    1.90
 -13  -1   3  267.07    4.10
 -13  -1   3  268.27    4.00
 -13  -1   3  267.97    4.10
  13  -1  -3  271.97    4.10
  13   1  -3  268.37    4.10
 -13   1   3  266.47    4.10
 -13   1   3  269.87    3.90
  11  -1  -3 1165.78   16.90
 -11  -1   3 1121.69   22.70
 -11  -1   3 1116.79   16.80
 -11  -1   3 1123.79   16.60
 -11   1   3 1073.49   16.40
  11   1  -3 1115.69   16.60
 -11   1   3 1137.59   16.00
   9  -1  -3  555.24    8.30
   9  -1  -3  582.44    8.20
  -9  -1   3  571.34    8.30
  -9  -1   3  583.24    8.30
  -9  -1   3  588.94    8.30
   9   1  -3  580.04    8.30
  -9   1   3  569.64    8.20
  -9   1   3  563.54    8.30
  -7  -1   3  987.60   14.40
   7  -1  -3  954.60   14.30
  -7  -1   3  956.10   14.30
   7  -1  -3  961.80   13.60
  -7  -1   3  962.60   14.00
   7   1  -3  940.61   14.30
  -7   1   3  958.70   19.90
  -5  -1   3   46.10    0.80
   5  -1  -3   46.90    0.80
   5  -1  -3   45.70    0.70
  -5  -1   3   46.20    0.80
  -5  -1   3   46.30    0.80
  -5   1   3   45.70    0.80
   5   1  -3   46.10    0.80
  -3  -1   3  139.69    2.10
  -3  -1   3  143.79    2.10
  -3  -1   3  140.79    2.10
   3  -1  -3  138.79    2.10
   3   1  -3  140.99    2.10
  -3   1   3  143.59    2.10
  -1  -1   3  211.58    3.60
   1  -1  -3  211.38    3.10
  -1  -1   3  206.28    3.10
   1  -1  -3  209.88    3.10
  -1  -1   3  213.58    3.10
  -1  -1   3  217.78    3.10
  -1   1   3  215.08    3.10
   1   1  -3  211.98    3.10
  -1  -1  -3   42.40    0.70
  -1  -1  -3   37.40    0.70
   1  -1   3   39.00    0.60
   1  -1   3   38.10    0.70
   1  -1   3   38.00    0.60
  -1   1  -3   38.60    0.60
   1   1   3   39.70    0.70
  -3  -1  -3  823.42   12.40
   3  -1   3  815.72   12.10
   3  -1   3  839.42   12.00
  -3  -1  -3  825.02   12.30
  -3   1  -3  807.02   12.00
   3   1   3  843.82   12.30
  -5  -1  -3   69.39    1.20
   5  -1   3   69.19    1.10
  -5  -1  -3   66.69    1.10
  -5   1  -3   69.99    1.10
   5   1   3   71.69    1.20
  -7  -1  -3   69.99    1.20
   7  -1   3   67.79    1.20
  -7  -1  -3   68.69    1.20
   7   1   3   69.29    1.20
  -7   1  -3   69.39    1.20
   9  -1   3  117.89    1.90
  -9  -1  -3  119.69    2.00
  -9  -1  -3  120.89    2.00
  -9   1  -3  118.69    1.90
   9   1   3  117.69    1.90
 -11  -1  -3  690.83    9.90
 -11  -1  -3  685.83   10.00
  11   1   3  685.13    9.90
 -11   1  -3  659.63   10.20
 -11   1  -3  698.23    9.90
  13  -1   3  200.58    3.20
 -13  -1  -3  203.38    3.20
 -13  -1  -3  194.38    3.10
 -13   1  -3  203.08    3.20
 -13   1  -3  202.98    3.10
  13   1   3  199.88    3.20
 -15  -1  -3  169.58    2.80
 -15  -1  -3  170.48    2.80
  15  -1   3  171.88    2.80
 -15   1  -3  170.48    2.80
  15   1   3  167.38    2.80
 -15   1  -3  165.28    2.70
  17  -1   3  112.49    2.10
 -17  -1  -3  109.69    2.10
 -17  -1  -3  114.59    2.00
 -17   1  -3  110.09    2.10
 -17   1  -3  109.29    1.90
  17   1   3  116.19    2.10
 -19  -1  -3   49.40    1.30
 -19  -1  -3   51.19    1.20
  19  -1   3   54.39    1.30
 -19   1  -3   52.79    1.10
 -19   1  -3   53.79    1.40
 -21  -1  -3   78.59    1.90
  21  -1   3   80.39    1.80
 -21  -1  -3   79.89    1.80
 -21  -1  -3   77.29    1.60
 -21   1  -3   78.89    1.80
  21   1   3   78.79    1.80
 -23  -1  -3    3.30    0.70
  23  -1   3    4.20    0.70
 -23  -1  -3    3.50    0.70
 -23   1  -3    5.00    0.70
  23   1   3    5.40    0.80
  25  -1   3   14.50    1.10
 -25  -1  -3   18.40    1.20
 -25  -1  -3   15.00    1.10
  25   1   3   16.30    1.20
 -25   1  -3   15.00    1.20
 -27  -1  -3    2.80    0.80
  27  -1   3    2.90    0.70
 -27  -1  -3    2.70    0.80
  27   1   3    1.00    0.80
 -27   1  -3    2.70    0.80
  29  -1   3    3.50    0.80
 -29  -1  -3    2.30    0.80
 -29  -1  -3    2.60    1.00
 -29   1  -3    3.50    0.90
  29   1   3    2.00    0.90
 -29   1  -3    3.40    0.90
  28  -2  -3   -0.20    0.70
 -28  -2   3    0.80    0.90
 -28  -2   3    0.30    0.80
  28   2  -3   -0.30    0.80
 -28   2   3   -0.20    0.70
 -28   2   3    0.50    0.80
  26  -2  -3   -0.20    0.60
 -26  -2   3    1.60    0.70
 -26  -2   3    1.40    0.70
  26   2  -3    1.50    0.80
 -26   2   3    0.70    0.70
 -26   2   3    1.80    0.70
 -24  -2   3    0.70    0.60
 -24  -2   3    0.70    0.70
  24  -2  -3    0.90    0.60
 -24   2   3    1.00    0.70
 -24   2   3    1.80    0.60
  24   2  -3    1.20    0.70
 -22  -2   3    3.10    0.70
 -22  -2   3    3.40    0.50
  22  -2  -3    2.80    0.60
 -22  -2   3    4.20    0.70
  22   2  -3    3.20    0.70
 -22   2   3    3.30    0.60
  20  -2  -3    8.90    0.70
 -20  -2   3    9.60    0.80
 -20  -2   3    7.90    0.70
 -20  -2   3    9.70    0.70
  20   2  -3    7.00    0.70
 -20   2   3    9.90    0.70
 -18  -2   3   24.40    0.80
 -18  -2   3   26.60    1.00
  18  -2  -3   26.10    0.90
 -18  -2   3   25.00    1.00
  18   2  -3   24.60    1.00
 -18   2   3   23.50    1.00
 -16  -2   3   18.80    0.90
  16  -2  -3   17.90    0.70
 -16  -2   3   18.20    0.70
 -16  -2   3   17.10    0.70
 -16   2   3   17.10    0.80
  16   2  -3   18.10    0.90
 -14  -2   3    8.80    0.60
  14  -2  -3    9.50    0.60
 -14  -2   3    9.30    0.60
 -14  -2   3    8.40    0.70
 -14   2   3    8.90    0.60
  14   2  -3   10.20    0.60
 -12  -2   3    1.00    0.30
 -12  -2   3    1.80    0.40
  12  -2  -3    0.90    0.30
 -12  -2   3    0.80    0.30
 -12   2   3    1.40    0.30
  12   2  -3    1.10    0.30
  10  -2  -3  322.17    4.70
 -10  -2   3  314.87    4.70
 -10  -2   3  317.87    4.80
 -10  -2   3  321.17    4.70
 -10   2   3  319.37    4.70
  10   2  -3  307.57    4.70
  -8  -2   3   41.50    0.90
  -8  -2   3   42.90    0.90
   8  -2  -3   42.70    0.80
  -8  -2   3   41.90    0.80
   8   2  -3   42.50    0.90
  -8   2   3   42.30    0.80
  -6  -2   3   56.39    1.00
   6  -2  -3   56.09    1.00
  -6  -2   3   56.49    1.00
   6  -2  -3   56.69    0.80
  -6  -2   3   56.79    1.10
   6   2  -3   56.49    1.00
  -6   2   3   54.69    1.00
  -4  -2   3    0.30    0.20
  -4  -2   3    0.70    0.20
   4  -2  -3    0.60    0.20
  -4  -2   3    0.50    0.10
  -4  -2   3    0.60    0.10
   4   2  -3    0.50    0.20
  -4   2   3    0.40    0.20
   2  -2  -3   33.10    0.60
  -2  -2   3   33.60    0.70
  -2  -2   3   34.60    0.50
   2  -2  -3   34.20    0.60
  -2  -2   3   34.80    0.70
   2  -2  -3   33.90    0.60
  -2   2   3   33.80    0.50
   2   2  -3   34.10    0.60
  -2   2   3   32.90    0.60
   0  -2   3    1.20    0.20
   0  -2  -3    1.10    0.10
   0  -2  -3    1.30    0.20
   0  -2   3    1.50    0.20
   0  -2  -3    1.10    0.10
   0   2  -3    1.10    0.10
   0   2   3    1.10    0.10
   0   2  -3    1.10    0.10
   0   2   3    1.00    0.20
   2  -2   3  215.58    3.30
  -2  -2  -3  221.88    3.20
  -2  -2  -3  212.18    3.20
  -2  -2  -3  216.08    3.10
  -2   2  -3  219.38    3.10
   2   2   3  220.68    3.20
   4  -2   3  844.02   13.60
  -4  -2  -3  853.51   12.60
   4  -2   3  849.41   12.20
  -4  -2  -3  857.11   12.70
  -4  -2  -3  845.42   12.50
   4   2   3  856.81   12.50
  -4   2  -3  865.41   12.40
  -6  -2  -3    0.70    0.30
   6  -2   3    0.80    0.20
  -6  -2  -3    0.90    0.30
  -6  -2  -3    0.50    0.20
   6   2   3    1.10    0.30
  -6   2  -3    0.70    0.20
   8  -2   3   66.29    1.10
  -8  -2  -3   66.19    1.30
  -8  -2  -3   66.49    1.20
  -8  -2  -3   68.99    1.20
   8   2   3   66.89    1.20
  -8   2  -3   67.09    1.20
  10  -2   3    0.20    0.20
 -10  -2  -3    0.70    0.40
 -10  -2  -3    0.80    0.30
 -10  -2  -3    1.20    0.30
 -10   2  -3    0.90    0.30
  10   2   3    0.50    0.30
 -12  -2  -3   52.49    1.10
 -12  -2  -3   52.69    1.10
  12  -2   3   51.09    1.00
 -12  -2  -3   55.09    1.20
  12   2   3   54.09    1.20
 -12   2  -3   51.19    1.10
  14  -2   3   19.10    0.70
 -14  -2  -3   18.50    0.80
 -14  -2  -3   17.70    0.70
 -14  -2  -3   19.90    0.80
 -14   2  -3   18.60    0.70
 -14   2  -3   18.40    0.60
  14   2   3   19.30    0.80
 -16  -2  -3   11.10    0.80
 -16  -2  -3    9.40    0.70
  16  -2   3   10.50    0.60
 -16  -2  -3   10.60    0.70
 -16   2  -3   10.90    0.50
 -16   2  -3   11.30    0.70
  16   2   3   10.20    0.80
 -18  -2  -3    4.30    0.60
 -18  -2  -3    6.30    0.60
 -18  -2  -3    5.20    0.60
  18  -2   3    6.90    0.60
  18   2   3    5.50    0.70
 -18   2  -3    6.40    0.60
 -20  -2  -3    8.60    0.70
  20  -2   3    6.90    0.60
 -20  -2  -3    7.50    0.70
 -20  -2  -3    8.60    0.80
 -20   2  -3    8.60    0.70
 -22  -2  -3    2.40    0.80
 -22  -2  -3    3.00    0.70
 -22  -2  -3    2.20    0.60
  22  -2   3    3.00    0.60
 -22   2  -3    3.00    0.70
  22   2   3    3.20    0.70
 -24  -2  -3    1.70    0.70
 -24  -2  -3    1.80    0.80
 -24  -2  -3    1.30    0.90
  24  -2   3    1.30    0.60
 -24   2  -3    2.30    0.70
  24   2   3    1.90    0.70
 -26  -2  -3    6.60    0.90
  26  -2   3    8.00    0.80
 -26  -2  -3    8.30    1.00
  26   2   3    8.00    0.90
 -26   2  -3    7.10    0.90
  28  -2   3    2.30    0.70
 -28  -2  -3    2.20    1.00
 -28  -2  -3    1.60    0.90
  28   2   3    2.30    0.90
 -28   2  -3    1.40    0.80
 -29  -3   3   18.30    1.50
  29  -3  -3   15.80    1.30
 -29  -3   3   15.90    1.30
 -29   3   3   17.00    1.40
 -29   3   3   18.20    1.40
  29   3  -3   19.20    1.50
 -27  -3   3   34.70    1.50
 -27  -3   3   38.40    1.60
  27  -3  -3   36.40    1.40
  27   3  -3   36.80    1.60
 -27   3   3   38.00    1.50
 -27   3   3   35.60    1.50
  25  -3  -3    7.30    0.70
 -25  -3   3    5.90    0.90
 -25  -3   3    6.70    0.80
 -25   3   3    5.30    0.80
  25   3  -3    7.40    0.90
 -23  -3   3   16.80    1.20
 -23  -3   3   13.60    0.90
 -23  -3   3   14.20    1.00
  23  -3  -3   16.00    1.00
 -23   3   3   15.80    1.10
  23   3  -3   14.00    1.00
  21  -3  -3   33.90    1.10
 -21  -3   3   33.60    1.30
 -21  -3   3   33.40    1.10
 -21  -3   3   34.70    1.20
 -21   3   3   33.70    1.20
  21   3  -3   34.40    1.30
 -19  -3   3  184.38    3.10
  19  -3  -3  182.78    3.00
 -19  -3   3  177.78    3.20
 -19  -3   3  182.18    3.10
  19   3  -3  189.08    3.20
 -19   3   3  185.38    3.10
  17  -3  -3   10.80    0.70
 -17  -3   3   11.60    0.70
 -17  -3   3   10.90    0.80
 -17  -3   3   11.30    0.70
  17   3  -3   10.20    0.80
 -17   3   3   11.10    0.80
 -15  -3   3    0.30    0.40
 -15  -3   3    0.70    0.40
  15  -3  -3    0.20    0.30
 -15  -3   3    1.00    0.50
 -15   3   3    0.20    0.40
  15   3  -3    0.80    0.40
 -13  -3   3  178.48    3.00
 -13  -3   3  183.38    3.00
  13  -3  -3  180.58    2.80
 -13  -3   3  182.08    2.90
 -13   3   3  178.88    2.90
  13   3  -3  184.48    2.90
 -11  -3   3  445.36    6.60
  11  -3  -3  448.16    6.50
 -11  -3   3  440.66    6.60
 -11  -3   3  451.55    6.50
 -11   3   3  435.66    6.50
  -9  -3   3  588.04    8.60
  -9  -3   3  592.34    8.70
  -9  -3   3  603.44    8.70
   9  -3  -3  597.84    8.60
  -9   3   3  598.94    8.60
  -7  -3   3    1.70    0.20
  -7  -3   3    1.70    0.30
  -7  -3   3    2.50    0.30
   7  -3  -3    1.80    0.20
   7  -3  -3    1.90    0.20
   7   3  -3    1.30    0.20
  -7   3   3    1.50    0.20
  -5  -3   3  152.28    2.20
  -5  -3   3  152.08    2.40
  -5  -3   3  150.28    2.20
   5  -3  -3  150.08    2.20
   5  -3  -3  149.99    2.30
   5  -3  -3  155.08    2.20
  -5  -3   3  153.28    2.40
   5   3  -3  151.68    2.30
  -5   3   3  150.48    2.30
  -3  -3   3 1154.58   17.40
   3  -3  -3 1166.38   16.60
   3  -3  -3 1140.19   16.60
   3  -3  -3 1139.99   16.90
  -3  -3   3 1147.29   24.40
  -3   3   3 1144.19   16.80
   3   3  -3 1193.28   16.70
   1  -3  -3  809.62   11.60
   1  -3  -3  802.52   13.00
  -1  -3   3  801.52   12.20
   1  -3  -3  797.52   12.10
  -1  -3   3  820.22   12.00
   1  -3  -3  812.02   11.60
  -1   3   3  789.02   11.90
   1   3  -3  812.22   11.50
   1  -3   3    3.90    0.40
  -1  -3  -3    4.20    0.30
  -1  -3  -3    3.50    0.30
  -1  -3  -3    4.80    0.40
  -1  -3  -3    3.70    0.20
   1  -3   3    3.60    0.30
   1   3   3    3.80    0.30
   3  -3   3 1101.69   21.60
  -3  -3  -3 1117.79   16.10
  -3  -3  -3 1089.69   16.00
  -3  -3  -3 1085.19   16.20
   3  -3   3 1096.59   16.00
  -3   3  -3 1089.29   15.70
   3   3   3 1099.29   17.70
  -5  -3  -3  295.77    4.30
  -5  -3  -3  296.57    4.40
  -5  -3  -3  296.77    4.30
   5   3   3  295.77    4.40
  -5   3  -3  291.67    4.30
   7  -3   3  129.19    1.90
  -7  -3  -3  127.59    2.20
  -7  -3  -3  129.79    2.00
   7  -3   3  129.49    1.90
  -7  -3  -3  130.29    2.10
   7   3   3  127.89    2.10
  -7   3  -3  129.39    2.00
  -9  -3  -3    1.50    0.30
  -9  -3  -3    1.80    0.30
   9  -3   3    2.10    0.20
  -9  -3  -3    1.90    0.40
  -9   3  -3    2.10    0.30
   9   3   3    2.40    0.40
 -11  -3  -3   13.70    0.70
 -11  -3  -3   14.30    0.70
  11  -3   3   13.40    0.50
 -11  -3  -3   14.90    0.60
 -11   3  -3   12.70    0.50
  11   3   3   13.60    0.70
  13  -3   3  342.77    5.00
 -13  -3  -3  335.07    5.20
 -13  -3  -3  343.67    5.20
 -13  -3  -3  342.97    5.30
 -13   3  -3  348.57    5.10
  13   3   3  333.27    5.20
 -15  -3  -3   77.19    1.60
  15  -3   3   78.29    1.40
 -15  -3  -3   77.79    1.60
 -15  -3  -3   76.69    1.60
  15   3   3   74.99    1.60
 -15   3  -3   76.59    1.30
 -15   3  -3   76.79    1.50
  17  -3   3    8.20    0.60
 -17  -3  -3    7.70    0.70
 -17  -3  -3    7.70    0.60
 -17  -3  -3    8.90    0.70
  17   3   3    8.20    0.70
 -17   3  -3    9.90    0.70
 -19  -3  -3   13.40    0.90
 -19  -3  -3   16.40    0.90
 -19  -3  -3   16.40    0.90
  19  -3   3   14.20    0.80
  19   3   3   15.80    1.00
 -19   3  -3   14.10    0.90
 -21  -3  -3  155.28    3.00
 -21  -3  -3  157.08    2.90
  21  -3   3  153.98    2.70
 -21  -3  -3  153.28    2.80
  21   3   3  155.88    2.90
 -21   3  -3  153.28    2.90
  23  -3   3   27.40    1.10
 -23  -3  -3   28.10    1.30
 -23  -3  -3   26.50    1.30
 -23  -3  -3   26.50    1.20
  23   3   3   28.80    1.40
 -23   3  -3   28.50    1.30
 -25  -3  -3   13.40    1.10
  25  -3   3   13.40    1.00
 -25  -3  -3   13.60    1.00
 -25  -3  -3   13.50    1.10
 -25   3  -3   15.30    1.00
  25   3   3   12.40    1.00
 -27  -3  -3    0.00    0.80
 -27  -3  -3    0.20    0.90
  27   3   3   -1.00    0.80
 -27   3  -3   -0.50    0.70
 -28  -4   3    1.50    0.90
 -28  -4   3    2.30    0.80
 -28   4   3    1.10    0.80
 -28   4   3    0.30    0.80
  28   4  -3    1.90    0.90
 -26  -4   3    7.00    1.00
 -26  -4   3    7.10    0.80
 -26   4   3    7.70    0.90
  26   4  -3    6.40    1.00
 -24  -4   3    1.20    0.70
 -24  -4   3    0.70    0.60
 -24  -4   3    0.40    0.60
 -24   4   3    0.30    0.60
  24   4  -3    1.30    0.80
 -22  -4   3    3.00    0.60
 -22  -4   3    1.60    0.60
 -22  -4   3    1.80    0.70
  22  -4  -3    1.80    0.50
  22   4  -3    1.90    0.70
 -22   4   3    3.10    0.70
 -20  -4   3   -0.50    0.60
 -20  -4   3    0.30    0.60
  20  -4  -3    0.10    0.40
 -20  -4   3    0.80    0.50
  20   4  -3    1.20    0.60
 -20   4   3   -0.10    0.50
 -18  -4   3   35.70    1.20
 -18  -4   3   38.30    1.10
  18  -4  -3   35.40    0.90
 -18  -4   3   37.30    1.20
  18   4  -3   36.60    1.20
 -18   4   3   37.40    1.10
  16  -4  -3    2.70    0.40
 -16  -4   3    2.60    0.50
 -16  -4   3    2.00    0.40
 -16  -4   3    3.40    0.60
  16   4  -3    2.60    0.50
 -16   4   3    3.40    0.50
 -14  -4   3   15.00    0.80
  14  -4  -3   14.90    0.60
 -14  -4   3   17.30    0.90
 -14  -4   3   14.80    0.70
 -14   4   3   15.00    0.70
 -12  -4   3    1.10    0.40
 -12  -4   3    0.20    0.30
 -12  -4   3    0.30    0.50
  12  -4  -3    0.60    0.20
 -12   4   3    0.90    0.30
  10  -4  -3    1.60    0.20
 -10  -4   3    1.40    0.40
 -10  -4   3    0.50    0.30
 -10  -4   3    1.90    0.50
  10   4  -3    1.30    0.30
 -10   4   3    1.70    0.30
   8  -4  -3    1.60    0.20
   8  -4  -3    1.20    0.10
  -8  -4   3    1.30    0.40
   8  -4  -3    0.80    0.20
  -8  -4   3    1.20    0.20
  -8  -4   3    2.70    0.40
  -8   4   3    1.10    0.30
   8   4  -3    1.50    0.30
  -6  -4   3   16.70    0.70
   6  -4  -3   17.40    0.50
  -6  -4   3   16.20    0.60
  -6   4   3   17.10    0.50
   6   4  -3   15.90    0.50
   4  -4  -3  189.78    2.90
  -4  -4   3  189.28    3.00
  -4  -4   3  189.78    3.00
  -4   4   3  187.58    2.80
   4   4  -3  187.98    2.80
   2  -4  -3   36.80    0.70
  -2  -4   3   36.90    0.90
  -2  -4   3   35.90    0.90
   2  -4  -3   35.10    0.80
   2   4  -3   37.00    0.60
  -2   4   3   35.60    0.70
   0  -4  -3    3.80    0.40
   0  -4  -3    3.70    0.30
   0  -4   3    3.50    0.40
   0  -4   3    3.70    0.40
   0   4   3    3.80    0.30
  -2  -4  -3   63.49    1.00
  -2  -4  -3   63.59    1.20
  -2  -4  -3   64.29    1.10
   2  -4   3   63.49    1.30
   2  -4   3   63.19    1.20
  -2  -4  -3   64.39    1.00
   2   4   3   62.69    1.10
   4  -4   3  174.48    2.90
  -4  -4  -3  179.88    2.80
   4  -4   3  180.78    2.80
  -4  -4  -3  182.68    2.90
  -4  -4  -3  180.48    2.70
  -4   4  -3  179.98    2.60
   4   4   3  180.38    2.80
  -6  -4  -3   30.20    0.60
  -6  -4  -3   30.20    0.90
  -6  -4  -3   30.40    0.70
  -6   4  -3   29.60    0.60
   6   4   3   29.90    0.70
  -8  -4  -3    2.90    0.30
  -8  -4  -3    2.60    0.30
  -8  -4  -3    2.60    0.40
   8   4   3    2.30    0.40
  -8   4  -3    2.50    0.30
 -10  -4  -3   -0.10    0.30
 -10  -4  -3    0.20    0.40
 -10  -4  -3    0.30    0.40
  10   4   3   -0.10    0.40
 -10   4  -3   -0.10    0.30
  12  -4   3   22.40    0.50
 -12  -4  -3   23.70    0.80
 -12  -4  -3   23.20    0.80
 -12  -4  -3   25.40    0.90
  12   4   3   24.70    0.90
 -12   4  -3   24.00    0.70
 -14  -4  -3    5.10    0.60
  14  -4   3    4.20    0.30
 -14  -4  -3    5.20    0.50
 -14  -4  -3    4.70    0.60
  14   4   3    4.70    0.60
 -14   4  -3    4.40    0.50
 -16  -4  -3   25.20    0.90
 -16  -4  -3   23.60    1.00
  16  -4   3   24.20    0.70
 -16  -4  -3   25.50    1.00
 -16   4  -3   25.60    0.90
  16   4   3   24.70    1.00
  18  -4   3   15.60    0.70
 -18  -4  -3   14.30    0.90
 -18  -4  -3   15.30    1.00
 -18  -4  -3   13.30    0.90
 -18   4  -3   14.70    0.80
  18   4   3   15.50    1.00
 -20  -4  -3   22.50    1.10
 -20  -4  -3   23.50    1.10
 -20  -4  -3   24.90    1.20
  20   4   3   25.10    1.10
 -20   4  -3   24.10    1.00
 -22  -4  -3    1.80    0.70
 -22  -4  -3    0.70    0.70
 -22  -4  -3    0.70    0.70
 -22   4  -3    1.70    0.60
 -24  -4  -3    2.70    0.80
 -24  -4  -3    2.60    0.80
 -24  -4  -3    3.00    0.70
 -24   4  -3    3.80    0.70
  24   4   3    4.90    0.90
 -26  -4  -3   -0.20    0.70
 -26  -4  -3    0.60    0.80
 -26  -4  -3    0.30    0.70
  26   4   3   -0.40    0.80
 -26   4  -3   -0.60    0.70
 -25  -5   3    1.80    0.70
 -25  -5   3    0.60    0.60
 -25  -5   3    1.10    0.80
  25   5  -3    0.20    0.80
 -25   5   3    1.00    0.70
 -23  -5   3   29.10    1.20
 -23  -5   3   29.00    1.10
 -23  -5   3   29.50    1.40
 -23   5   3   29.50    1.30
  23   5  -3   29.50    1.40
 -21  -5   3   56.69    1.70
 -21  -5   3   58.29    1.40
 -21  -5   3   59.59    1.80
  21   5  -3   59.19    1.70
 -21   5   3   57.09    1.60
 -19  -5   3   45.50    1.20
 -19  -5   3   49.60    1.60
 -19  -5   3   50.49    1.40
 -19   5   3   48.10    1.30
  19   5  -3   48.30    1.40
 -17  -5   3   63.09    1.60
 -17  -5   3   65.49    1.40
 -17  -5   3   66.29    1.60
 -17   5   3   63.19    1.50
  17   5  -3   65.29    1.50
 -15  -5   3   65.49    1.30
 -15  -5   3   64.79    1.60
 -15  -5   3   64.69    1.60
 -15   5   3   66.19    1.40
 -13  -5   3   48.30    1.30
 -13  -5   3   49.99    1.30
 -13  -5   3   51.29    1.00
 -13   5   3   50.29    1.10
 -11  -5   3  123.19    1.90
 -11  -5   3  123.89    2.30
 -11  -5   3  123.29    2.30
 -11   5   3  122.99    2.10
  11   5  -3  125.09    2.10
  -9  -5   3  216.48    3.60
  -9  -5   3  221.98    3.60
   9  -5  -3  226.68    3.30
  -9   5   3  220.78    3.40
   9   5  -3  226.08    3.40
  -7  -5   3    0.60    0.40
   7  -5  -3    0.70    0.30
  -7  -5   3    0.10    0.40
   7   5  -3    0.90    0.30
  -7   5   3    0.80    0.30
   5  -5  -3  153.88    2.40
  -5  -5   3  153.08    2.60
  -5  -5   3  156.88    2.60
  -5   5   3  155.28    2.40
   5   5  -3  154.48    2.30
   3  -5  -3    2.30    0.40
  -3  -5   3    3.00    0.50
  -3  -5   3    2.70    0.50
   3  -5  -3    1.90    0.30
  -3   5   3    2.70    0.20
   3   5  -3    2.50    0.20
   1  -5  -3   65.39    1.20
  -1  -5   3   66.99    1.30
  -1  -5   3   67.59    1.40
   1  -5  -3   65.49    1.30
   1   5  -3   66.79    1.00
  -1   5   3   67.49    1.10
  -1  -5  -3  253.37    3.80
  -1  -5  -3  256.77    4.00
   1  -5   3  252.97    4.00
   1  -5   3  258.37    4.00
   1   5   3  257.77    3.80
   3  -5   3  149.99    2.50
  -3  -5  -3  152.68    2.40
  -3  -5  -3  154.58    2.60
   3  -5   3  154.38    2.60
   3   5   3  150.98    2.40
  -5  -5  -3  117.59    2.00
  -5  -5  -3  115.99    2.10
   5  -5   3  118.49    2.00
   5  -5   3  119.49    2.10
  -5  -5  -3  120.89    1.80
   5   5   3  118.59    2.00
  -5   5  -3  119.29    1.80
  -7  -5  -3  179.48    2.70
  -7  -5  -3  179.78    3.00
  -7  -5  -3  180.38    2.90
  -7   5  -3  178.78    2.70
   7   5   3  181.08    2.90
  -9  -5  -3   94.49    1.90
  -9  -5  -3   89.69    1.70
  -9  -5  -3   89.89    1.50
   9   5   3   91.89    1.70
  -9   5  -3   89.39    1.50
 -11  -5  -3  105.79    2.00
 -11  -5  -3  107.09    2.10
 -11  -5  -3  109.89    1.80
  11   5   3  108.69    2.00
 -11   5  -3  108.69    1.80
 -13  -5  -3  180.98    3.20
 -13  -5  -3  177.98    3.10
 -13  -5  -3  178.18    2.90
  13   5   3  179.78    3.00
 -13   5  -3  182.28    2.90
 -15  -5  -3    0.50    0.60
 -15  -5  -3    0.70    0.40
 -15  -5  -3    0.30    0.50
  15   5   3    0.70    0.50
 -17  -5  -3   47.40    1.30
 -17  -5  -3   45.70    1.40
 -17  -5  -3   48.50    1.30
  17   5   3   46.90    1.40
 -19  -5  -3   23.90    1.20
 -19  -5  -3   24.60    1.20
 -19  -5  -3   23.10    1.00
  19   5   3   25.30    1.20
 -21  -5  -3   16.30    1.00
 -21  -5  -3   17.00    1.10
 -21  -5  -3   16.40    1.20
  21   5   3   16.80    1.10
 -23  -5  -3   25.50    1.40
 -23  -5  -3   24.60    1.40
 -23  -5  -3   24.40    1.20
 -25  -5  -3    5.90    0.80
 -25  -5  -3    5.60    0.90
 -25  -5  -3    6.50    1.00
  25   5   3    5.80    1.00
 -24  -6   3    2.90    0.90
 -24  -6   3    1.50    0.70
  24   6  -3    1.10    0.80
 -22  -6   3    7.20    0.90
  22   6  -3    8.60    0.90
 -20  -6   3    2.40    0.70
 -20  -6   3    2.00    0.70
  20   6  -3    2.00    0.70
 -18  -6   3    0.70    0.60
 -18  -6   3    0.40    0.60
  18   6  -3    0.70    0.60
 -16  -6   3    0.90    0.70
 -16  -6   3   -0.50    0.60
  16   6  -3    0.10    0.50
 -14  -6   3    4.40    0.70
 -14  -6   3    3.40    0.60
 -12  -6   3    0.20    0.60
 -12  -6   3   -0.20    0.50
  12   6  -3   -1.00    0.40
 -10  -6   3    0.40    0.50
 -10  -6   3    0.70    0.50
  10   6  -3    1.60    0.40
  -8  -6   3   27.90    1.00
  -8  -6   3   28.30    1.10
   8  -6  -3   26.50    0.80
   8   6  -3   26.50    0.90
   6  -6  -3    4.20    0.40
  -6  -6   3    4.30    0.60
  -6  -6   3    5.10    0.60
  -4  -6   3   14.90    0.70
   4  -6  -3   13.90    0.60
  -4  -6   3   13.60    0.80
   2  -6  -3   17.60    0.60
  -2  -6   3   18.70    0.90
   2  -6  -3   19.00    0.70
  -2  -6   3   18.60    0.80
  -2   6   3   18.30    0.60
   0  -6  -3   21.00    0.80
   0  -6   3   23.50    0.90
   0  -6   3   20.70    0.90
   0  -6  -3   20.50    0.70
   0   6   3   19.90    0.60
  -2  -6  -3   57.89    1.20
   2  -6   3   55.29    1.30
   2  -6   3   58.99    1.40
  -2  -6  -3   57.39    1.30
   2   6   3   57.69    1.10
   4  -6   3   16.10    0.80
  -4  -6  -3   16.40    0.60
   4  -6   3   15.40    0.80
  -4  -6  -3   16.00    0.80
   4   6   3   14.90    0.60
   6  -6   3    0.40    0.40
  -6  -6  -3   -0.10    0.40
  -6  -6  -3    0.20    0.50
   6   6   3   -0.20    0.30
  -8  -6  -3   22.20    0.80
  -8  -6  -3   23.10    1.00
   8   6   3   22.00    0.80
 -10  -6  -3    1.50    0.50
 -10  -6  -3    0.70    0.50
  10   6   3    0.80    0.40
 -12  -6  -3    9.80    0.90
 -12  -6  -3   10.90    0.70
 -12  -6  -3    9.10    0.50
  12   6   3    8.80    0.60
 -14  -6  -3    8.00    0.80
 -14  -6  -3    7.70    0.70
 -14  -6  -3    7.70    0.60
  14   6   3    7.80    0.70
 -16  -6  -3    0.30    0.50
 -16  -6  -3    0.20    0.40
 -16  -6  -3   -1.20    0.60
  16   6   3   -0.20    0.60
 -18  -6  -3    2.00    0.70
 -18  -6  -3    2.30    0.80
 -18  -6  -3    2.30    0.50
  18   6   3    1.80    0.70
 -20  -6  -3    8.70    0.90
 -20  -6  -3    8.10    0.90
 -20  -6  -3    7.90    0.70
  20   6   3    9.60    0.90
 -22  -6  -3    0.10    0.80
 -22  -6  -3    0.90    0.70
  22   6   3    0.20    0.70
 -24  -6  -3    0.30    0.90
 -24  -6  -3    0.40    0.80
 -23  -7   3   41.40    1.70
 -23  -7   3   36.40    1.60
 -21  -7   3   30.20    1.60
 -21  -7   3   27.10    1.40
 -19  -7   3   15.30    1.10
 -19  -7   3   16.50    1.30
 -17  -7   3   42.10    1.50
 -17  -7   3   42.40    1.60
 -15  -7   3   14.10    1.00
 -15  -7   3   15.40    1.20
 -13  -7   3   16.40    1.00
 -13  -7   3   16.00    1.10
 -11  -7   3   15.00    0.90
 -11  -7   3   14.20    1.10
  -9  -7   3   47.20    1.40
  -9  -7   3   44.40    1.40
   7  -7  -3  105.09    1.90
  -7  -7   3  107.19    2.10
  -7  -7   3  107.19    2.20
  -5  -7   3   19.20    1.00
   5  -7  -3   19.40    0.80
  -5  -7   3   20.30    1.00
  -3  -7   3    0.80    0.50
   3  -7  -3   -0.20    0.40
  -3  -7   3    0.10    0.50
   3  -7  -3    0.30    0.40
  -1  -7   3   82.79    1.80
   1  -7  -3   82.49    1.70
  -1  -7   3   86.29    1.80
   1  -7  -3   82.59    1.60
  -1  -7  -3  313.17    4.90
  -1  -7  -3  308.47    4.70
   1  -7   3  306.17    4.90
   1  -7   3  315.17    4.90
  -3  -7  -3  179.98    3.10
   3  -7   3  169.18    3.00
   3  -7   3  171.88    3.00
  -3  -7  -3  170.58    2.80
   5  -7   3   64.99    1.50
   5  -7   3   62.99    1.50
  -5  -7  -3   64.19    1.40
  -5  -7  -3   68.19    1.60
  -7  -7  -3   10.20    0.70
  -7  -7  -3   10.70    0.90
  -9  -7  -3   43.00    1.40
  -9  -7  -3   41.00    1.20
 -11  -7  -3   61.69    1.50
 -11  -7  -3   62.59    1.70
 -13  -7  -3    5.70    0.70
 -13  -7  -3    5.30    0.80
  13   7   3    6.30    0.80
 -15  -7  -3   13.60    1.10
 -15  -7  -3   14.40    1.00
  15   7   3   13.40    0.90
 -17  -7  -3   14.40    1.10
 -17  -7  -3   16.00    1.20
  17   7   3   15.40    1.10
 -19  -7  -3   14.70    1.00
 -19  -7  -3   12.50    1.10
  19   7   3   13.00    1.00
 -21  -7  -3    4.90    0.90
 -21  -7  -3    5.30    0.90
  21   7   3    5.70    0.90
 -20  -8   3    3.40    0.90
 -20  -8   3    3.80    1.00
 -18  -8   3    3.50    0.90
 -18  -8   3    3.30    0.90
 -16  -8   3    1.20    0.80
 -16  -8   3   -0.10    0.70
 -14  -8   3    3.80    0.80
 -14  -8   3    2.00    0.80
 -12  -8   3    1.60    0.80
 -12  -8   3    1.40    0.60
 -10  -8   3   15.00    1.00
 -10  -8   3   15.50    1.30
  -8  -8   3    0.70    0.70
  -8  -8   3    1.70    0.60
  -6  -8   3    0.30    0.60
  -6  -8   3    1.20    0.60
   6  -8  -3    0.90    0.80
   4  -8  -3    1.60    0.50
  -4  -8   3    0.30    0.60
  -4  -8   3    0.70    0.60
  -2  -8   3   18.50    1.10
  -2  -8   3   18.20    1.00
   2  -8  -3   16.90    0.90
   0  -8   3    7.00    0.70
   0  -8   3    7.80    0.70
   0  -8  -3    6.10    0.70
  -2  -8  -3    1.10    0.60
   2  -8   3    1.50    0.60
   2  -8   3    2.00    0.60
   4  -8   3   43.50    1.20
  -4  -8  -3   44.80    1.40
   4  -8   3   44.60    1.30
  -6  -8  -3    1.40    0.60
  -6  -8  -3    1.20    0.50
  -8  -8  -3    3.30    0.60
  -8  -8  -3    3.40    0.70
 -10  -8  -3    1.70    0.70
 -10  -8  -3    1.70    0.60
 -12  -8  -3    1.60    0.70
 -12  -8  -3    2.40    0.60
 -14  -8  -3    1.40    0.60
 -14  -8  -3    0.80    0.80
 -16  -8  -3    0.00    0.70
 -16  -8  -3   -0.90    0.80
 -18  -8  -3    0.40    0.90
 -18  -8  -3    0.20    0.90
 -17  -9   3    1.80    1.00
 -17  -9   3    1.90    0.90
 -15  -9   3    0.40    0.70
 -15  -9   3    1.10    0.90
 -13  -9   3   12.40    1.00
 -13  -9   3   13.30    1.20
 -11  -9   3   33.80    1.60
 -11  -9   3   31.60    1.40
  -9  -9   3   33.90    1.60
  -9  -9   3   33.30    1.40
  -7  -9   3    0.20    0.70
  -7  -9   3    1.40    0.70
  -5  -9   3   12.60    1.00
  -5  -9   3   11.40    0.90
  -3  -9   3   86.89    2.00
  -3  -9   3   84.19    2.00
   3  -9  -3   86.99    1.90
  -1  -9   3   57.79    1.60
   1  -9  -3   59.19    1.60
  -1  -9   3   55.99    1.70
   1  -9   3   72.29    1.80
  -1  -9  -3   75.89    1.90
   1  -9   3   71.99    1.90
  -3  -9  -3   32.50    1.30
   3  -9   3   30.80    1.20
   3  -9   3   28.30    1.20
  -5  -9  -3   32.60    1.40
   5  -9   3   30.50    1.20
  -7  -9  -3   16.00    1.20
  -9  -9  -3    5.50    0.90
 -11  -9  -3    4.80    0.90
 -13  -9  -3   30.50    1.50
 -15  -9  -3    2.60    0.90
 -12 -10   3    7.50    1.10
 -12 -10   3    7.50    1.00
 -10 -10   3    2.10    1.00
 -10 -10   3    1.10    0.80
  -8 -10   3    0.20    0.70
  -8 -10   3    2.90    0.90
  -6 -10   3    3.50    0.80
  -6 -10   3    2.60    0.80
  -4 -10   3    7.10    1.00
  -4 -10   3    6.20    0.80
  -2 -10   3   13.80    1.00
  -2 -10   3   16.10    1.30
   0 -10  -3   10.30    0.90
   0 -10   3    8.90    0.90
   0 -10   3    9.50    0.90
   2 -10   3   17.70    1.30
   2 -10   3   17.90    1.10
  -2 -10  -3   19.70    1.30
  -4 -10  -3    2.10    0.80
  -6 -10  -3    9.10    1.00
  -8 -10  -3    2.30    0.90
 -10 -10  -3    5.90    1.00
 -30   0   4   16.50    1.20
 -30   0   4   17.90    1.50
  30   0  -4   15.50    1.20
 -28   0   4   -0.30    0.70
 -28   0   4   -0.80    0.70
  28   0  -4   -1.20    0.80
 -26   0   4    2.80    0.70
 -26   0   4    3.40    0.80
  26   0  -4    3.80    0.80
 -24   0   4   51.19    1.50
 -24   0   4   51.09    1.60
  24   0  -4   53.79    1.60
 -22   0   4   43.00    1.40
  22   0  -4   45.60    1.40
 -22   0   4   43.10    1.30
  20   0  -4  194.78    3.30
 -20   0   4  193.78    3.30
 -20   0   4  189.18    3.30
 -18   0   4  189.68    3.20
 -18   0   4  194.78    2.90
  18   0  -4  190.98    3.20
 -18   0   4  187.28    3.20
 -16   0   4  455.05    6.90
 -16   0   4  472.05    6.70
  16   0  -4  449.26    6.90
 -16   0   4  460.75    6.90
 -14   0   4  104.79    1.60
 -14   0   4  103.79    1.80
 -14   0   4   99.39    1.80
  14   0  -4  100.29    1.80
 -12   0   4  120.39    1.90
  12   0  -4  124.89    2.10
 -12   0   4  122.19    2.00
 -12   0   4  119.89    2.00
 -10   0   4  950.50   13.70
 -10   0   4  974.30   14.00
 -10   0   4  941.41   14.10
  -8   0   4 1184.08   17.70
  -8   0   4 1187.28   17.70
  -8   0   4 1224.98   17.50
   8   0  -4 1190.28   17.80
  -6   0   4  164.68    2.50
  -6   0   4  165.38    2.40
  -6   0   4  165.58    2.50
   6   0  -4  164.78    2.50
  -4   0   4   65.69    1.10
  -4   0   4   66.09    1.00
   4   0  -4   65.39    1.10
  -2   0   4    1.50    0.20
   2   0  -4    1.10    0.20
  -2   0   4    1.40    0.10
   0   0  -4  356.36    5.30
   0   0   4  350.16    5.20
  -2   0  -4 9480.85  145.89
   2   0   4 9999.00  146.79
  -4   0  -4 1921.91   27.60
   4   0   4 1892.51   27.60
   6   0   4    5.00    0.40
  -6   0  -4    5.40    0.40
  -8   0  -4   66.69    1.20
  -8   0  -4   65.39    1.20
   8   0   4   66.99    1.20
 -10   0  -4  631.54    9.30
 -10   0  -4  638.44    9.40
  10   0   4  651.53    9.30
 -12   0  -4  638.44    9.40
  12   0   4  658.63    9.40
 -12   0  -4  650.33    9.40
 -14   0  -4   64.09    1.30
 -14   0  -4   63.89    1.30
  14   0   4   64.69    1.40
 -16   0  -4    7.90    0.60
  16   0   4    8.40    0.60
 -16   0  -4    7.80    0.60
 -18   0  -4   49.90    1.20
 -18   0  -4   48.80    1.30
 -20   0  -4   61.29    1.50
 -20   0  -4   61.49    1.40
  20   0   4   63.79    1.60
  22   0   4    1.70    0.70
 -22   0  -4    1.10    0.60
  24   0   4  188.68    3.40
 -24   0  -4  183.38    3.40
  26   0   4    2.60    0.80
 -26   0  -4    4.30    0.90
 -26   0  -4    5.70    0.90
 -28   0  -4    9.50    1.00
  28   0   4    9.00    1.00
 -28   0  -4   11.20    1.20
 -29  -1   4   -0.10    0.80
 -29  -1   4    1.70    0.90
  29  -1  -4   -0.10    0.80
 -29   1   4   -0.70    0.80
 -29   1   4    0.80    0.80
  29   1  -4    1.30    0.90
 -27  -1   4   -0.40    0.70
  27  -1  -4    0.60    0.70
 -27  -1   4    0.70    0.70
 -27   1   4   -1.00    0.70
  27   1  -4    0.90    0.70
 -27   1   4    0.60    0.70
 -25  -1   4    6.10    0.80
  25  -1  -4    6.20    0.80
 -25  -1   4    4.60    0.80
 -25   1   4    6.60    0.90
  25   1  -4    4.90    0.80
 -25   1   4    5.10    0.80
 -23  -1   4    0.80    0.60
  23  -1  -4    2.80    0.70
 -23  -1   4    2.40    0.60
  23   1  -4    2.60    0.70
 -23   1   4    2.50    0.70
 -23   1   4    1.70    0.60
 -21  -1   4   13.00    0.90
  21  -1  -4   12.10    0.90
 -21  -1   4   12.50    0.80
 -21   1   4   12.60    0.80
 -21   1   4   11.10    0.80
  21   1  -4   12.00    1.00
  19  -1  -4   53.89    1.30
 -19  -1   4   54.79    1.40
 -19  -1   4   50.29    1.30
 -19  -1   4   52.59    1.10
 -19   1   4   52.49    1.40
 -19   1   4   50.39    1.30
  19   1  -4   51.39    1.30
 -17  -1   4   69.89    1.50
 -17  -1   4   63.49    1.50
  17  -1  -4   68.89    1.40
 -17  -1   4   68.59    1.30
 -17   1   4   70.29    1.50
  17   1  -4   67.89    1.50
 -17   1   4   68.29    1.50
 -15  -1   4   74.99    1.40
 -15  -1   4   72.19    1.50
  15  -1  -4   76.69    1.50
 -15  -1   4   72.99    1.50
 -15   1   4   73.79    1.10
 -15   1   4   74.29    1.50
  15   1  -4   71.89    1.50
 -13  -1   4   31.70    0.70
 -13  -1   4   32.40    0.90
  13  -1  -4   34.60    0.90
 -13  -1   4   32.10    0.80
  13   1  -4   33.50    0.90
 -13   1   4   33.30    0.90
 -13   1   4   30.90    0.60
 -11  -1   4   81.09    1.40
 -11  -1   4   83.59    1.50
  11  -1  -4   81.69    1.50
 -11  -1   4   83.29    1.50
  11  -1  -4   86.09    1.30
  11   1  -4   83.79    1.50
 -11   1   4   82.09    1.50
  -9  -1   4    6.90    0.40
   9  -1  -4    6.00    0.20
  -9  -1   4    6.60    0.50
   9  -1  -4    6.70    0.40
  -9  -1   4    6.60    0.40
   9   1  -4    7.20    0.40
  -9   1   4    5.70    0.40
   7  -1  -4   91.49    1.50
   7  -1  -4   90.99    1.30
  -7  -1   4   90.99    1.50
  -7  -1   4   93.19    1.50
  -7  -1   4   93.19    1.50
   7   1  -4   90.99    1.50
  -7   1   4   93.89    1.50
  -5  -1   4  664.83    9.90
   5  -1  -4  674.23    9.90
  -5  -1   4  677.93   10.10
  -5  -1   4  692.73   10.20
  -5   1   4  671.63   10.00
  -5   1   4  685.33    9.90
   5   1  -4  690.33   10.20
  -3  -1   4   24.80    0.50
  -3  -1   4   25.90    0.50
  -3  -1   4   25.60    0.60
   3  -1  -4   25.30    0.50
   3   1  -4   25.90    0.50
  -3   1   4   25.80    0.40
  -3   1   4   27.10    0.50
   1  -1  -4   59.19    1.00
  -1  -1   4   58.29    0.90
  -1  -1   4   60.09    1.00
   1  -1  -4   58.59    0.80
  -1  -1   4   59.59    0.90
   1   1  -4   58.59    0.90
  -1   1   4   57.59    1.00
   1  -1   4  224.98    3.40
   1  -1   4  229.98    3.30
  -1  -1  -4  226.58    3.30
   1  -1   4  224.88    3.30
  -1  -1  -4  229.08    3.30
  -1   1  -4  228.08    3.30
   1   1   4  229.08    3.30
  -3  -1  -4 1605.04   23.70
   3  -1   4 1589.34   23.40
  -3  -1  -4 1609.94   23.60
  -3   1  -4 1633.64   23.50
   3   1   4 1671.53   32.10
   5  -1   4   92.79    1.50
  -5  -1  -4   92.39    1.50
  -5  -1  -4   92.49    1.50
  -5   1  -4   90.89    1.50
   5   1   4   94.49    1.50
   7  -1   4  117.99    1.90
  -7  -1  -4  119.09    1.90
  -7  -1  -4  118.49    1.90
   7   1   4  121.39    1.90
  -7   1  -4  118.99    1.90
  -9  -1  -4  143.09    2.30
  -9  -1  -4  140.79    2.30
   9  -1   4  142.09    2.20
   9   1   4  141.99    2.30
  -9   1  -4  138.99    2.20
 -11  -1  -4   44.90    1.00
  11  -1   4   44.90    1.00
 -11  -1  -4   43.90    1.00
  11   1   4   45.30    1.00
 -11   1  -4   45.00    1.00
 -11   1  -4   43.60    0.90
 -13  -1  -4    4.90    0.50
 -13  -1  -4    4.70    0.50
 -13   1  -4    5.20    0.50
 -13   1  -4    4.40    0.40
  13   1   4    5.40    0.50
 -15  -1  -4    1.90    0.40
  15  -1   4    2.60    0.40
 -15  -1  -4    2.50    0.50
 -15   1  -4    2.00    0.40
 -15   1  -4    1.90    0.40
  15   1   4    1.80    0.50
 -17  -1  -4    8.20    0.60
  17  -1   4    9.40    0.70
 -17  -1  -4    9.10    0.70
 -17   1  -4    9.20    0.60
 -17   1  -4    8.20    0.60
  17   1   4    8.90    0.70
 -19  -1  -4   -0.50    0.50
  19  -1   4   -0.50    0.50
 -19  -1  -4    0.20    0.40
 -19   1  -4   -0.20    0.50
 -19   1  -4    0.10    0.40
 -21  -1  -4    5.10    0.60
 -21  -1  -4    4.80    0.70
  21  -1   4    5.10    0.60
  21   1   4    6.00    0.80
 -21   1  -4    5.30    0.70
  23  -1   4   29.70    1.20
 -23  -1  -4   27.70    1.30
 -23  -1  -4   29.20    1.40
 -23   1  -4   26.40    1.30
  23   1   4   28.20    1.30
  25  -1   4    8.10    0.80
 -25  -1  -4    7.80    0.90
 -25  -1  -4    8.60    0.90
 -25   1  -4    8.60    0.90
  25   1   4    9.90    1.00
 -27  -1  -4    1.30    0.80
  27  -1   4    0.40    0.70
 -27  -1  -4    1.70    0.80
  27   1   4   -0.50    0.80
 -27   1  -4    1.30    0.80
  28  -2  -4   11.60    0.90
 -28  -2   4   13.50    1.10
 -28  -2   4   13.30    1.20
 -28   2   4   14.90    1.10
 -28   2   4   14.10    1.10
  28   2  -4   10.30    1.00
 -26  -2   4    0.40    0.70
  26  -2  -4   -0.20    0.70
 -26  -2   4   -0.10    0.70
 -26   2   4   -0.20    0.60
 -26   2   4    0.40    0.70
  26   2  -4    0.80    0.80
 -24  -2   4    3.60    0.80
  24  -2  -4    4.00    0.70
 -24  -2   4    5.10    0.70
  24   2  -4    5.80    0.80
 -24   2   4    5.90    0.70
 -24   2   4    4.50    0.70
 -22  -2   4    4.30    0.60
 -22  -2   4    6.00    0.70
  22  -2  -4    4.90    0.60
 -22  -2   4    5.40    0.70
 -22   2   4    5.60    0.70
 -22   2   4    5.30    0.70
  22   2  -4    5.10    0.80
 -20  -2   4   50.49    1.20
  20  -2  -4   51.89    1.30
 -20  -2   4   50.59    1.40
 -20  -2   4   49.80    1.40
 -20   2   4   52.19    1.40
  20   2  -4   50.69    1.40
 -18  -2   4  224.58    3.50
 -18  -2   4  211.88    3.60
  18  -2  -4  222.48    3.60
 -18  -2   4  214.38    3.70
  18   2  -4  222.58    3.60
 -18   2   4  217.68    3.60
 -16  -2   4  304.07    4.70
 -16  -2   4  300.37    4.80
  16  -2  -4  303.47    4.70
 -16  -2   4  312.47    4.70
 -16   2   4  306.57    4.70
  16   2  -4  310.97    4.80
 -14  -2   4  268.07    4.10
  14  -2  -4  276.57    4.10
 -14  -2   4  267.97    4.20
 -14  -2   4  266.47    4.10
 -14   2   4  265.37    4.10
  14   2  -4  262.67    4.10
 -12  -2   4  369.56    5.50
 -12  -2   4  363.66    5.40
  12  -2  -4  366.96    5.40
 -12  -2   4  354.16    5.40
 -12   2   4  360.26    5.40
  12   2  -4  360.26    5.40
 -10  -2   4   53.69    1.10
 -10  -2   4   55.09    1.10
  10  -2  -4   54.09    1.00
 -10  -2   4   55.39    1.10
  10   2  -4   53.59    1.10
 -10   2   4   53.79    1.10
   8  -2  -4  196.48    2.90
  -8  -2   4  190.88    3.00
  -8  -2   4  189.98    2.90
  -8  -2   4  195.08    3.00
  -8   2   4  190.68    2.90
   8   2  -4  190.38    2.90
  -6  -2   4  147.49    2.20
   6  -2  -4  145.59    2.10
  -6  -2   4  151.58    2.40
  -6  -2   4  146.49    2.30
   6  -2  -4  149.49    2.30
  -6   2   4  149.19    2.30
   6   2  -4  149.79    2.30
   4  -2  -4    5.80    0.30
  -4  -2   4    6.30    0.30
   4  -2  -4    6.00    0.30
  -4  -2   4    5.80    0.40
  -4  -2   4    6.10    0.40
  -4  -2   4    6.00    0.30
  -4   2   4    5.90    0.30
   4   2  -4    5.70    0.30
   2  -2  -4  288.47    4.20
  -2  -2   4  289.17    4.20
  -2  -2   4  282.77    4.10
  -2  -2   4  290.97    4.20
   2  -2  -4  285.87    4.20
  -2  -2   4  280.77    4.20
  -2   2   4  290.87    4.10
  -2   2   4  288.37    4.20
   2   2  -4  292.17    4.20
   0  -2  -4  338.27    4.90
   0  -2   4  343.97    5.00
   0  -2  -4  338.47    5.00
   0  -2   4  334.37    5.00
   0  -2  -4  337.17    5.00
   0   2   4  349.87    5.90
   0   2  -4  346.67    5.80
  -2  -2  -4  263.17    3.90
  -2  -2  -4  267.17    4.00
  -2  -2  -4  267.17    3.90
   2  -2   4  264.77    3.80
   2  -2   4  278.87    4.00
  -2   2  -4  263.57    3.90
   2   2   4  269.67    3.90
  -4  -2  -4  211.08    3.20
  -4  -2  -4  204.48    3.10
   4  -2   4  207.18    3.00
  -4  -2  -4  205.58    3.10
   4   2   4  213.28    3.20
  -4   2  -4  212.38    3.10
  -6  -2  -4  252.27    3.80
  -6  -2  -4  252.67    3.80
   6   2   4  253.67    3.80
  -6   2  -4  252.47    3.70
  -8  -2  -4  116.79    2.00
   8  -2   4  118.09    1.80
  -8  -2  -4  118.99    1.90
   8   2   4  118.69    2.00
  -8   2  -4  118.09    1.90
  10  -2   4  319.37    4.80
 -10  -2  -4  325.77    4.90
 -10  -2  -4  333.77    4.90
 -10   2  -4  323.37    4.80
  10   2   4  324.67    4.90
 -12  -2  -4  150.58    2.50
  12  -2   4  155.18    2.40
 -12  -2  -4  152.08    2.50
  12   2   4  151.88    2.50
 -12   2  -4  151.98    2.50
  14  -2   4  213.68    3.40
 -14  -2  -4  220.28    3.50
 -14  -2  -4  219.18    3.50
 -14  -2  -4  218.68    3.50
  14   2   4  219.98    3.50
 -14   2  -4  219.58    3.50
 -14   2  -4  214.78    3.40
  16  -2   4  241.88    3.80
 -16  -2  -4  244.98    3.90
 -16  -2  -4  237.58    3.80
 -16  -2  -4  240.78    3.90
  16   2   4  234.08    3.90
 -16   2  -4  239.78    3.80
 -16   2  -4  236.38    3.70
  18  -2   4   39.10    1.10
 -18  -2  -4   38.90    1.10
 -18  -2  -4   37.60    1.20
 -18  -2  -4   39.50    1.10
 -18   2  -4   41.80    1.30
  18   2   4   38.80    1.20
 -18   2  -4   39.50    1.20
 -20  -2  -4   13.00    0.90
  20  -2   4   11.20    0.80
 -20  -2  -4   12.20    0.90
 -20  -2  -4   13.20    1.00
 -20   2  -4   13.00    1.00
  20   2   4   12.60    1.00
 -22  -2  -4   10.60    0.90
  22  -2   4   11.20    0.80
 -22  -2  -4    8.40    0.80
 -22  -2  -4   11.10    0.90
 -22   2  -4   10.90    0.90
 -24  -2  -4    5.00    0.80
 -24  -2  -4    5.70    0.80
  24  -2   4    5.90    0.70
 -24  -2  -4    4.10    0.70
 -24   2  -4    5.20    0.80
  24   2   4    5.00    0.80
  26  -2   4    3.90    0.70
 -26  -2  -4    4.30    0.90
 -26  -2  -4    3.20    0.80
  26   2   4    3.60    0.80
 -26   2  -4    4.50    0.80
  28  -2   4    5.50    0.80
 -28  -2  -4    6.90    1.10
 -28  -2  -4    5.50    0.90
  28   2   4    6.00    1.00
 -28   2  -4    6.00    1.00
  29  -3  -4    0.10    0.70
 -29  -3   4    0.50    0.80
 -29  -3   4    1.30    0.80
 -29   3   4    0.20    0.80
 -29   3   4    0.50    0.70
  29   3  -4    1.10    0.90
  27  -3  -4    1.50    0.70
 -27  -3   4    3.20    0.80
 -27  -3   4    4.80    0.90
  27   3  -4    1.60    0.80
 -27   3   4    3.40    0.70
 -27   3   4    3.80    0.80
 -25  -3   4    1.60    0.70
  25  -3  -4    0.90    0.60
 -25  -3   4    0.50    0.70
 -25   3   4    1.50    0.60
 -25   3   4    0.20    0.70
  25   3  -4    1.80    0.80
 -23  -3   4   -1.20    0.70
 -23  -3   4   -0.40    0.50
  23  -3  -4   -0.50    0.50
 -23  -3   4   -0.60    0.60
 -23   3   4   -0.20    0.60
  23   3  -4   -0.90    0.60
 -21  -3   4    1.40    0.70
 -21  -3   4    0.50    0.50
 -21  -3   4    0.70    0.60
  21  -3  -4    0.90    0.50
 -21   3   4    1.00    0.60
  21   3  -4    2.00    0.70
 -19  -3   4    4.30    0.60
 -19  -3   4    3.70    0.50
  19  -3  -4    4.00    0.50
 -19  -3   4    4.10    0.60
  19   3  -4    4.20    0.60
 -19   3   4    4.30    0.60
 -17  -3   4   -0.10    0.40
 -17  -3   4    0.00    0.50
  17  -3  -4   -0.20    0.40
 -17  -3   4    0.40    0.50
 -17   3   4   -0.10    0.40
  17   3  -4    0.00    0.50
 -15  -3   4    6.90    0.50
  15  -3  -4    7.50    0.50
 -15  -3   4    7.40    0.60
 -15  -3   4    5.70    0.60
  15   3  -4    6.60    0.60
 -15   3   4    5.20    0.50
  13  -3  -4    7.40    0.50
 -13  -3   4    8.40    0.50
 -13  -3   4    7.00    0.60
 -13  -3   4    8.00    0.60
 -13   3   4    6.70    0.60
  13   3  -4    8.20    0.60
  11  -3  -4    2.40    0.30
 -11  -3   4    1.90    0.40
 -11  -3   4    2.90    0.40
 -11  -3   4    2.10    0.30
  11   3  -4    2.70    0.40
 -11   3   4    2.20    0.30
  -9  -3   4    0.90    0.20
  -9  -3   4    0.80    0.30
  -9  -3   4    2.30    0.40
   9  -3  -4    1.90    0.30
  -9   3   4    1.70    0.30
   9   3  -4    1.60    0.30
  -7  -3   4    0.80    0.20
  -7  -3   4    1.40    0.30
  -7  -3   4    0.70    0.30
   7  -3  -4    0.80    0.10
   7  -3  -4    0.90    0.20
   7   3  -4    0.70    0.20
  -7   3   4    1.00    0.20
  -5  -3   4    8.70    0.30
  -5  -3   4    9.00    0.50
   5  -3  -4    8.40    0.30
  -5  -3   4    9.40    0.50
  -5  -3   4    8.80    0.30
   5  -3  -4    8.70    0.30
   5   3  -4    8.70    0.40
  -5   3   4    8.80    0.40
  -3  -3   4   11.10    0.50
   3  -3  -4   11.00    0.40
   3  -3  -4   11.50    0.30
  -3  -3   4   11.70    0.50
  -3   3   4   10.70    0.40
   3   3  -4   11.20    0.30
  -1  -3   4   72.39    1.30
   1  -3  -4   72.09    1.10
   1  -3  -4   71.49    1.20
  -1  -3   4   70.29    1.30
   1  -3  -4   71.59    1.10
  -1   3   4   70.69    1.20
   1   3  -4   71.99    1.10
  -1  -3  -4   89.79    1.50
  -1  -3  -4   87.59    1.40
   1  -3   4   91.09    1.50
   1  -3   4   88.89    1.60
  -1  -3  -4   89.89    1.40
   1   3   4   88.19    1.50
  -1   3  -4   90.89    1.30
   3  -3   4    0.70    0.30
  -3  -3  -4    1.20    0.20
  -3  -3  -4    1.10    0.20
  -3  -3  -4    0.90    0.30
  -3   3  -4    1.20    0.10
   3   3   4    1.30    0.30
  -5  -3  -4   14.30    0.50
  -5  -3  -4   14.10    0.60
  -5  -3  -4   14.00    0.50
   5   3   4   14.50    0.50
  -5   3  -4   14.00    0.40
  -7  -3  -4    4.70    0.30
  -7  -3  -4    4.20    0.30
   7  -3   4    4.20    0.20
  -7  -3  -4    4.40    0.40
   7  -3   4    4.20    0.20
   7   3   4    5.00    0.40
  -7   3  -4    3.90    0.30
  -9  -3  -4   49.80    1.10
  -9  -3  -4   49.00    1.00
  -9  -3  -4   49.60    1.00
   9  -3   4   50.99    0.90
  -9   3  -4   51.69    1.00
   9   3   4   48.10    1.10
 -11  -3  -4   12.10    0.60
 -11  -3  -4   13.00    0.70
 -11  -3  -4   13.50    0.70
  11  -3   4   11.70    0.40
  11   3   4   12.60    0.60
 -11   3  -4   12.00    0.60
 -13  -3  -4   27.90    0.90
 -13  -3  -4   24.90    0.90
 -13  -3  -4   26.30    0.90
  13  -3   4   25.40    0.70
  13   3   4   25.80    0.90
 -13   3  -4   25.70    0.80
 -15  -3  -4    0.20    0.40
 -15  -3  -4    0.80    0.50
 -15  -3  -4    0.40    0.50
  15  -3   4    0.50    0.30
 -15   3  -4    0.30    0.30
 -15   3  -4    0.70    0.40
  15   3   4    0.90    0.50
 -17  -3  -4    1.40    0.50
 -17  -3  -4    1.50    0.50
 -17  -3  -4    1.20    0.50
  17  -3   4    1.40    0.40
 -17   3  -4    0.40    0.40
  17   3   4    0.70    0.60
 -19  -3  -4   -0.60    0.60
  19  -3   4   -0.30    0.40
 -19  -3  -4   -0.10    0.50
 -19  -3  -4    0.00    0.50
 -19   3  -4   -0.20    0.50
  19   3   4   -0.50    0.60
  21  -3   4    5.10    0.60
 -21  -3  -4    5.10    0.80
 -21  -3  -4    5.00    0.70
 -21  -3  -4    5.20    0.70
  21   3   4    5.90    0.70
 -21   3  -4    5.70    0.70
  23  -3   4    8.70    0.70
 -23  -3  -4    8.80    0.80
 -23  -3  -4    8.70    0.90
 -23  -3  -4    9.20    0.90
 -23   3  -4    9.40    0.90
 -25  -3  -4    1.40    0.70
 -25  -3  -4    0.30    0.70
  25  -3   4    0.70    0.70
 -25  -3  -4    0.90    0.90
 -25   3  -4    1.80    0.70
  25   3   4    0.20    0.80
 -27  -3  -4   -0.60    0.90
 -27  -3  -4   -0.80    0.80
 -27   3  -4    0.20    0.80
  27   3   4   -1.30    0.80
 -28  -4   4   23.30    1.30
 -28  -4   4   23.10    1.40
 -28   4   4   23.70    1.30
 -28   4   4   21.30    1.40
  28   4  -4   24.20    1.60
 -26  -4   4    7.40    0.80
 -26  -4   4    7.80    1.00
  26   4  -4    8.20    1.00
 -26   4   4    7.70    0.90
  24  -4  -4   12.90    1.00
 -24  -4   4   11.80    1.00
 -24  -4   4   13.70    1.00
 -24  -4   4   15.20    1.10
  24   4  -4   11.60    1.00
 -24   4   4   12.70    0.90
 -22  -4   4   19.40    1.10
  22  -4  -4   17.60    0.90
 -22  -4   4   17.60    1.10
 -22  -4   4   17.60    1.00
  22   4  -4   19.20    1.20
 -22   4   4   19.30    1.10
  20  -4  -4   72.59    1.50
 -20  -4   4   71.19    1.70
 -20  -4   4   73.29    1.80
 -20  -4   4   71.49    1.60
  20   4  -4   72.19    1.70
 -20   4   4   74.29    1.70
 -18  -4   4   78.19    1.80
  18  -4  -4   79.69    1.50
 -18  -4   4   75.79    1.80
 -18  -4   4   77.89    1.60
  18   4  -4   80.59    1.80
 -18   4   4   78.69    1.70
  16  -4  -4   28.30    0.80
 -16  -4   4   26.90    1.00
 -16  -4   4   26.80    0.90
 -16  -4   4   29.00    1.00
  16   4  -4   26.90    0.90
 -16   4   4   28.80    0.90
 -14  -4   4   13.40    0.60
 -14  -4   4   12.70    0.80
 -14  -4   4   13.50    0.80
  14  -4  -4   13.90    0.60
 -14   4   4   13.60    0.70
  14   4  -4   14.10    0.80
 -12  -4   4  207.58    3.40
  12  -4  -4  205.48    3.10
 -12  -4   4  201.48    3.40
 -12  -4   4  201.88    3.10
  12   4  -4  205.78    3.20
 -12   4   4  201.28    3.20
 -10  -4   4  210.38    3.40
 -10  -4   4  209.08    3.40
 -10  -4   4  209.48    3.20
  10  -4  -4  212.18    3.10
 -10   4   4  210.28    3.30
  10   4  -4  211.58    3.30
   8  -4  -4  268.07    3.90
  -8  -4   4  266.17    4.20
   8  -4  -4  270.77    3.90
  -8  -4   4  300.27    4.00
  -8  -4   4  265.27    4.20
  -8  -4   4  268.07    3.90
   8  -4  -4  264.77    4.00
  -8   4   4  265.87    4.00
   6  -4  -4   81.39    1.20
   6  -4  -4   79.89    1.20
   6  -4  -4   80.69    1.30
  -6  -4   4   80.19    1.50
  -6  -4   4   81.69    1.50
  -6   4   4   79.19    1.40
  -4  -4   4    7.60    0.50
   4  -4  -4    7.30    0.20
   4  -4  -4    7.60    0.40
   4  -4  -4    7.70    0.20
  -4  -4   4    6.80    0.50
  -4   4   4    7.30    0.40
   2  -4  -4  228.98    3.30
   2  -4  -4  235.18    3.40
   2  -4  -4  236.28    3.50
   2  -4  -4  233.68    3.30
  -2  -4   4  235.78    3.60
  -2  -4   4  229.68    3.60
  -2   4   4  231.18    3.50
   0  -4  -4  180.38    2.80
   0  -4   4  181.88    2.90
   0  -4  -4  180.18    2.60
   0  -4   4  185.28    2.90
   0  -4  -4  181.98    2.70
   0  -4  -4  184.38    2.60
   0   4   4  179.58    2.80
   0   4  -4  181.18    2.60
  -2  -4  -4  215.98    3.40
   2  -4   4  215.58    3.40
  -2  -4  -4  218.18    3.20
  -2  -4  -4  219.68    3.20
   2  -4   4  220.68    3.40
   2   4   4  213.48    3.30
  -2   4  -4  218.88    3.10
  -4  -4  -4  282.57    4.30
   4  -4   4  272.67    4.30
  -4  -4  -4  279.27    4.10
  -4  -4  -4  279.07    4.10
  -4   4  -4  278.17    4.00
   4   4   4  279.87    4.20
  -6  -4  -4  261.27    3.90
  -6  -4  -4  264.97    4.00
  -6  -4  -4  263.57    4.10
  -6   4  -4  261.37    3.80
   6   4   4  261.77    4.00
  -8  -4  -4   55.29    1.10
  -8  -4  -4   56.79    1.10
  -8  -4  -4   57.49    1.30
  -8   4  -4   57.49    1.00
   8   4   4   57.09    1.20
 -10  -4  -4  108.79    2.00
 -10  -4  -4  108.69    1.90
 -10  -4  -4  108.89    1.90
 -10   4  -4  108.89    1.80
  10   4   4  107.79    1.90
 -12  -4  -4   65.09    1.40
 -12  -4  -4   64.99    1.50
  12  -4   4   64.59    1.00
 -12  -4  -4   66.49    1.30
 -12   4  -4   65.29    1.30
  12   4   4   66.09    1.40
 -14  -4  -4  176.88    2.90
 -14  -4  -4  173.88    3.00
 -14  -4  -4  175.98    3.00
  14  -4   4  174.18    2.60
 -14   4  -4  173.98    2.90
  14   4   4  174.28    3.00
  16  -4   4   46.00    1.00
 -16  -4  -4   46.60    1.20
 -16  -4  -4   46.90    1.30
 -16  -4  -4   43.70    1.30
  16   4   4   46.90    1.30
 -16   4  -4   46.30    1.20
 -18  -4  -4    1.50    0.50
 -18  -4  -4    1.80    0.60
 -18  -4  -4    1.40    0.60
 -18   4  -4    1.90    0.50
  18   4   4    1.80    0.60
 -20  -4  -4    8.20    0.80
 -20  -4  -4    8.20    0.80
 -20  -4  -4    8.50    0.80
  20   4   4    8.90    0.90
 -20   4  -4    9.40    0.80
 -22  -4  -4   31.90    1.40
 -22  -4  -4   33.00    1.30
 -22  -4  -4   32.90    1.50
 -22   4  -4   32.30    1.30
  22   4   4   33.70    1.50
 -24  -4  -4   39.80    1.70
 -24  -4  -4   37.90    1.40
 -24  -4  -4   39.10    1.50
 -24   4  -4   38.40    1.40
 -26  -4  -4    8.40    1.00
 -26  -4  -4    8.40    0.90
 -26  -4  -4    7.30    0.90
  26   4   4    8.10    1.00
 -26   4  -4    8.80    0.90
 -25  -5   4    2.60    0.70
 -25  -5   4    3.30    0.80
 -25  -5   4    1.90    0.80
 -25   5   4    2.50    0.80
  25   5  -4    1.00    0.80
 -23  -5   4    0.80    0.70
 -23  -5   4    1.10    0.70
 -23  -5   4    1.60    0.60
  23   5  -4    1.60    0.80
 -23   5   4    0.80    0.70
 -21  -5   4    1.10    0.70
 -21  -5   4    2.00    0.50
 -21  -5   4    2.70    0.80
  21   5  -4    1.30    0.60
 -21   5   4    1.80    0.60
 -19  -5   4    3.30    0.80
 -19  -5   4    2.80    0.50
 -19  -5   4    3.00    0.70
 -19   5   4    2.90    0.60
  19   5  -4    2.10    0.70
 -17  -5   4   11.40    0.70
 -17  -5   4   11.20    0.90
 -17  -5   4   10.80    0.90
  17   5  -4    8.60    0.70
 -17   5   4   11.40    0.80
 -15  -5   4    1.80    0.40
 -15  -5   4    2.00    0.60
 -15  -5   4    2.30    0.60
  15   5  -4    2.80    0.50
 -15   5   4    2.80    0.50
 -13  -5   4   46.50    1.30
 -13  -5   4   47.50    1.30
 -13  -5   4   48.10    1.00
 -13   5   4   46.70    1.10
  13   5  -4   48.10    1.10
 -11  -5   4   62.39    1.40
 -11  -5   4   62.79    1.10
 -11  -5   4   60.29    1.50
 -11   5   4   62.19    1.20
  -9  -5   4    1.10    0.40
  -9  -5   4    0.20    0.50
   9  -5  -4   -0.40    0.20
  -9   5   4    1.40    0.30
  -7  -5   4   14.90    0.80
  -7  -5   4   16.80    0.90
   7  -5  -4   15.60    0.50
  -7   5   4   16.80    0.50
   7   5  -4   16.20    0.50
  -5  -5   4    2.80    0.40
  -5  -5   4    2.00    0.50
   5  -5  -4    2.20    0.30
   5   5  -4    1.50    0.20
  -5   5   4    2.20    0.30
   3  -5  -4   25.50    0.60
  -3  -5   4   25.90    0.80
  -3  -5   4   24.80    0.90
   3  -5  -4   25.60    0.70
   3   5  -4   25.50    0.50
  -3   5   4   24.50    0.60
  -1  -5   4   25.70    0.90
   1  -5  -4   24.30    0.60
   1  -5  -4   23.90    0.80
  -1  -5   4   24.00    0.80
   1   5  -4   23.80    0.40
  -1   5   4   24.00    0.60
   1  -5   4    9.20    0.60
   1  -5   4    8.50    0.60
  -1  -5  -4    8.70    0.40
  -1  -5  -4    8.60    0.60
   1   5   4    9.50    0.50
   3  -5   4    3.40    0.40
  -3  -5  -4    3.10    0.20
  -3  -5  -4    3.40    0.30
   3  -5   4    3.10    0.50
  -3  -5  -4    3.10    0.20
  -3  -5  -4    3.60    0.50
  -3   5  -4    3.10    0.20
   3   5   4    3.60    0.30
  -5  -5  -4    0.60    0.40
  -5  -5  -4    0.80    0.30
   5  -5   4    0.80    0.40
  -5  -5  -4    0.40    0.20
   5   5   4    0.40    0.30
  -5   5  -4    0.50    0.20
  -7  -5  -4    2.90    0.40
  -7  -5  -4    2.80    0.30
  -7  -5  -4    2.80    0.50
  -7   5  -4    2.80    0.30
   7   5   4    2.80    0.40
  -9  -5  -4    1.70    0.30
  -9  -5  -4    2.10    0.50
  -9  -5  -4    2.40    0.40
  -9   5  -4    2.00    0.30
   9   5   4    1.70    0.40
 -11  -5  -4   13.50    0.60
 -11  -5  -4   15.70    0.70
 -11  -5  -4   14.10    0.80
 -11   5  -4   11.50    0.90
  11   5   4   14.40    0.80
 -13  -5  -4    5.80    0.60
 -13  -5  -4    6.60    0.70
 -13  -5  -4    5.40    0.50
  13   5   4    5.80    0.60
 -15  -5  -4    0.90    0.60
 -15  -5  -4    0.50    0.40
 -15  -5  -4    0.60    0.50
  15   5   4    0.60    0.50
 -17  -5  -4    1.00    0.50
 -17  -5  -4    0.40    0.60
 -17  -5  -4    0.80    0.60
  17   5   4    1.30    0.60
 -19  -5  -4    3.40    0.70
 -19  -5  -4    3.10    0.60
 -19  -5  -4    2.40    0.70
  19   5   4    2.20    0.70
 -21  -5  -4    3.20    0.70
 -21  -5  -4    3.20    0.80
 -21  -5  -4    2.00    0.60
  21   5   4    2.80    0.70
 -23  -5  -4    1.30    0.70
 -23  -5  -4    2.20    0.70
 -23  -5  -4    0.90    0.80
  23   5   4    2.40    0.80
 -25  -5  -4    1.50    0.70
 -25  -5  -4    0.60    0.80
 -25  -5  -4    0.80    0.90
 -24  -6   4   42.80    1.60
 -24  -6   4   40.70    1.60
  24   6  -4   39.70    1.60
 -22  -6   4   67.49    2.00
 -22  -6   4   72.39    2.00
  22   6  -4   66.29    1.80
 -20  -6   4    8.70    1.00
 -20  -6   4    7.80    0.80
  20   6  -4    8.90    0.90
 -18  -6   4    8.80    0.90
 -18  -6   4   10.20    0.90
  18   6  -4   10.60    0.80
 -16  -6   4    7.20    0.80
 -16  -6   4    6.10    0.80
  16   6  -4    8.00    0.70
 -14  -6   4   46.70    1.40
 -14  -6   4   47.10    1.40
  14   6  -4   47.40    1.20
 -12  -6   4   10.90    0.90
 -12  -6   4   12.30    0.90
 -10  -6   4   16.10    0.90
 -10  -6   4   15.90    0.90
  -8  -6   4   97.69    2.10
   8  -6  -4   98.59    1.70
  -8  -6   4  100.99    2.00
  -6  -6   4   86.49    1.80
  -6  -6   4   86.09    1.80
   6  -6  -4   85.89    1.60
  -6   6   4   87.19    1.70
  -4  -6   4   45.10    1.20
   4  -6  -4   45.10    1.00
  -4  -6   4   44.40    1.20
  -4   6   4   45.40    0.90
  -2  -6   4  108.29    2.10
   2  -6  -4  108.49    1.80
   2  -6  -4  109.89    2.00
  -2  -6   4  107.99    2.00
  -2   6   4  108.99    1.80
   0  -6   4  603.54    8.90
   0  -6  -4  598.94    8.60
   0  -6  -4  588.44    8.80
   0  -6   4  597.24    8.90
   0   6   4  599.54    8.60
  -2  -6  -4  488.45    7.20
   2  -6   4  491.25    7.40
  -2  -6  -4  503.55    7.40
   2  -6   4  498.35    7.40
   2   6   4  492.25    7.20
  -4  -6  -4   68.09    1.50
   4  -6   4   64.09    1.50
  -4  -6  -4   63.19    1.30
   4  -6   4   65.19    1.40
   4   6   4   64.29    1.30
  -6  -6  -4   19.60    0.90
  -6  -6  -4   20.30    0.70
   6   6   4   20.00    0.70
  -8  -6  -4    2.40    0.60
  -8  -6  -4    2.40    0.40
   8   6   4    1.60    0.40
 -10  -6  -4  102.49    1.90
 -10  -6  -4  102.69    2.10
 -10  -6  -4  103.29    1.70
  10   6   4  102.49    1.90
 -12  -6  -4   34.00    1.20
 -12  -6  -4   33.00    0.80
 -12  -6  -4   32.70    1.10
  12   6   4   32.90    1.10
 -14  -6  -4   16.00    0.90
 -14  -6  -4   16.90    1.20
 -14  -6  -4   17.00    0.70
  14   6   4   17.90    1.00
 -16  -6  -4   13.90    1.00
 -16  -6  -4   14.40    1.00
 -16  -6  -4   13.80    0.80
  16   6   4   12.20    1.00
 -18  -6  -4   34.20    1.40
 -18  -6  -4   31.80    1.30
 -18  -6  -4   31.40    1.10
  18   6   4   33.30    1.30
 -20  -6  -4   16.90    1.00
 -20  -6  -4   15.40    1.20
 -20  -6  -4   16.30    1.20
  20   6   4   16.60    1.20
 -22  -6  -4   25.90    1.40
 -22  -6  -4   25.10    1.40
  22   6   4   27.00    1.40
 -23  -7   4    1.70    0.90
 -23  -7   4    1.80    0.90
 -21  -7   4   18.40    1.40
 -21  -7   4   19.10    1.30
 -19  -7   4    2.30    0.80
 -19  -7   4    3.00    0.80
 -17  -7   4    1.90    0.70
 -17  -7   4    1.80    0.70
 -15  -7   4   13.20    1.00
 -15  -7   4   13.00    1.00
 -13  -7   4    3.90    0.70
 -13  -7   4    4.50    0.80
 -11  -7   4    6.40    0.80
 -11  -7   4    7.20    0.80
  -9  -7   4    2.80    0.60
  -9  -7   4    1.10    0.60
  -7  -7   4    0.30    0.60
  -7  -7   4    1.20    0.60
   7  -7  -4    0.60    0.40
  -5  -7   4    0.70    0.50
  -5  -7   4    0.20    0.50
   5  -7  -4    0.40    0.40
   3  -7  -4    0.10    0.40
  -3  -7   4   -0.30    0.50
  -3  -7   4    0.20    0.50
   1  -7  -4   21.90    0.90
   1  -7  -4   20.20    0.70
  -1  -7   4   20.90    0.90
  -1  -7   4   21.00    0.90
  -1  -7  -4   23.40    0.80
   1  -7   4   25.20    1.00
   1  -7   4   23.60    1.00
  -1  -7  -4   25.40    1.00
   3  -7   4    1.40    0.50
  -3  -7  -4    1.90    0.50
  -3  -7  -4    1.40    0.40
   3  -7   4    1.80    0.50
   5  -7   4   17.60    0.90
  -5  -7  -4   16.60    0.70
   5  -7   4   16.70    1.00
  -5  -7  -4   16.60    0.90
  -7  -7  -4    9.60    0.80
  -7  -7  -4   11.10    0.70
  -9  -7  -4    7.50    0.80
  -9  -7  -4    7.80    0.60
 -11  -7  -4    6.00    0.80
 -11  -7  -4    5.30    0.60
  11   7   4    6.50    0.70
 -13  -7  -4    0.20    0.50
 -13  -7  -4    0.90    0.80
  13   7   4    0.70    0.60
 -15  -7  -4    0.30    0.70
 -15  -7  -4    1.10    0.60
  15   7   4    1.70    0.60
 -17  -7  -4    0.20    0.60
 -17  -7  -4    0.20    0.70
  17   7   4    0.00    0.70
 -19  -7  -4   -0.60    0.80
 -19  -7  -4    1.00    0.70
  19   7   4    0.90    0.70
 -21  -7  -4    6.20    1.00
 -21  -7  -4    9.00    1.00
  21   7   4    8.30    1.00
 -20  -8   4   31.40    1.60
 -20  -8   4   29.90    1.70
 -18  -8   4   18.60    1.30
 -18  -8   4   16.10    1.30
 -16  -8   4   29.70    1.40
 -16  -8   4   31.40    1.60
 -14  -8   4    7.10    0.90
 -14  -8   4    6.40    0.90
 -12  -8   4   23.90    1.20
 -12  -8   4   25.60    1.40
 -10  -8   4   11.70    0.90
 -10  -8   4   14.00    1.10
  -8  -8   4   47.30    1.50
  -8  -8   4   45.90    1.40
  -6  -8   4   56.59    1.60
  -6  -8   4   56.89    1.50
   4  -8  -4   15.10    0.90
  -4  -8   4   15.80    1.00
  -4  -8   4   14.80    0.90
  -2  -8   4   45.30    1.40
  -2  -8   4   45.10    1.30
   2  -8  -4   47.10    1.30
   0  -8  -4   13.30    0.90
   0  -8   4   12.20    0.90
   0  -8   4   13.40    1.00
  -2  -8  -4   56.69    1.50
   2  -8   4   58.59    1.50
   2  -8   4   54.49    1.50
   4  -8   4   33.40    1.20
   4  -8   4   30.20    1.20
  -4  -8  -4   30.60    1.20
  -6  -8  -4   68.99    1.80
  -8  -8  -4   19.10    1.10
 -10  -8  -4   51.99    1.60
 -12  -8  -4   16.00    1.20
 -14  -8  -4   14.80    1.20
 -16  -8  -4   16.50    1.30
 -18  -8  -4    5.60    1.10
 -17  -9   4    0.90    0.90
 -17  -9   4    0.40    0.90
 -15  -9   4   -0.40    0.70
 -15  -9   4   -0.80    0.80
 -13  -9   4    8.40    0.90
 -13  -9   4    9.10    1.10
 -11  -9   4    5.20    0.90
 -11  -9   4    5.70    0.90
  -9  -9   4    2.90    0.90
  -9  -9   4    3.10    0.80
  -7  -9   4    0.10    0.70
  -7  -9   4   -0.90    0.70
  -5  -9   4   15.90    1.20
  -5  -9   4   17.80    1.30
   3  -9  -4    3.90    0.60
  -3  -9   4    3.80    0.80
  -3  -9   4    3.80    0.70
   1  -9  -4    1.90    0.60
  -1  -9   4    2.50    0.70
  -1  -9   4    1.50    0.70
   1  -9   4    0.60    0.60
   1  -9   4    2.10    0.70
  -1  -9  -4    2.40    0.70
   3  -9   4    1.60    0.70
  -3  -9  -4    0.40    0.60
   3  -9   4    0.80    0.70
  -5  -9  -4   -0.40    0.60
  -7  -9  -4    1.30    0.80
  -9  -9  -4    0.40    0.80
 -11  -9  -4    1.00    0.80
 -13  -9  -4    3.20    0.90
 -15  -9  -4    5.70    1.00
 -10 -10   4   63.09    2.00
 -10 -10   4   63.19    1.90
  -8 -10   4    8.50    1.10
  -8 -10   4    6.30    0.90
  -6 -10   4    1.00    0.80
  -6 -10   4    0.90    0.80
  -4 -10   4   39.70    1.50
  -4 -10   4   34.30    1.50
  -2 -10   4   45.60    1.60
  -2 -10   4   43.60    1.60
   0 -10  -4   38.90    1.50
   0 -10   4   39.50    1.60
   0 -10   4   38.90    1.50
   2 -10   4   18.90    1.20
  -2 -10  -4   21.40    1.30
   2 -10   4   18.30    1.20
  -4 -10  -4   26.60    1.40
  -6 -10  -4   15.40    1.20
  -8 -10  -4    1.10    0.90
 -10 -10  -4    3.10    1.00
  30   0  -5    0.20    0.80
 -30   0   5   -0.60    0.80
 -30   0   5    1.00    0.90
 -28   0   5   -0.60    0.80
  28   0  -5   -0.90    0.70
 -28   0   5    0.20    0.70
  26   0  -5    0.20    0.70
 -26   0   5    0.10    0.70
 -26   0   5    0.40    0.70
 -24   0   5    0.70    0.60
  24   0  -5    0.40    0.60
 -24   0   5    0.20    0.60
  22   0  -5    1.40    0.60
 -22   0   5    0.40    0.60
 -22   0   5    0.00    0.60
 -20   0   5    1.40    0.50
 -20   0   5    1.40    0.50
  20   0  -5    1.80    0.60
 -18   0   5    0.30    0.50
 -18   0   5    0.60    0.50
 -18   0   5   -0.30    0.30
  18   0  -5    0.40    0.50
 -16   0   5    1.20    0.40
 -16   0   5    1.50    0.40
 -16   0   5    0.60    0.30
  16   0  -5    0.70    0.50
 -14   0   5    0.50    0.40
 -14   0   5    0.20    0.20
  14   0  -5    0.10    0.40
 -14   0   5    0.40    0.30
 -12   0   5    0.60    0.30
 -12   0   5    0.00    0.20
 -12   0   5    0.30    0.30
  12   0  -5    0.10    0.30
 -10   0   5    0.00    0.30
 -10   0   5    0.20    0.30
  10   0  -5    0.50    0.30
 -10   0   5   -0.10    0.20
  -8   0   5    0.00    0.20
   8   0  -5    0.50    0.30
  -8   0   5    0.40    0.30
  -8   0   5    0.00    0.20
  -6   0   5    0.40    0.20
   6   0  -5    0.20    0.20
  -6   0   5    0.40    0.20
  -4   0   5    0.10    0.20
  -4   0   5    0.40    0.20
   4   0  -5    0.20    0.20
  -2   0   5    0.30    0.10
  -2   0   5    0.40    0.20
   2   0  -5    0.30    0.20
   0   0   5   -0.10    0.20
   0   0   5    0.10    0.10
   0   0  -5   -0.30    0.20
   2   0   5    1.60    0.20
  -2   0  -5    0.90    0.20
  -4   0  -5    0.20    0.20
   4   0   5    0.30    0.20
  -6   0  -5   -0.10    0.30
   6   0   5    0.00    0.30
  -8   0  -5   -0.20    0.30
  -8   0  -5    0.10    0.30
   8   0   5    0.00    0.30
 -10   0  -5   -0.20    0.30
  10   0   5   -0.10    0.30
 -10   0  -5    0.00    0.30
 -12   0  -5    0.30    0.30
  12   0   5    0.30    0.30
 -12   0  -5    0.20    0.40
 -14   0  -5    0.30    0.40
 -14   0  -5   -0.10    0.30
  14   0   5   -0.50    0.40
 -16   0  -5   -0.30    0.50
  16   0   5   -0.70    0.50
 -16   0  -5   -0.20    0.40
 -18   0  -5   -0.60    0.50
 -18   0  -5    0.10    0.40
 -20   0  -5    0.00    0.60
  20   0   5    0.20    0.60
 -20   0  -5    0.20    0.40
 -22   0  -5    0.60    0.70
  22   0   5    0.20    0.60
  24   0   5    3.40    0.80
  26   0   5    1.00    0.80
 -26   0  -5    1.00    0.80
 -28   0  -5    0.20    0.90
 -28   0  -5    0.00    0.80
  28   0   5   -0.80    0.80
 -29  -1   5   13.90    1.20
 -29  -1   5   10.90    1.00
  29  -1  -5   12.50    1.00
 -29   1   5   13.10    1.10
 -29   1   5   12.70    1.10
  29   1  -5   12.80    1.10
  27  -1  -5   -0.50    0.70
 -27  -1   5    1.10    0.70
 -27  -1   5    0.00    0.80
  27   1  -5   -0.10    0.80
 -27   1   5    0.50    0.70
 -27   1   5   -0.30    0.80
  25  -1  -5    9.90    0.90
 -25  -1   5   11.00    1.00
 -25  -1   5    9.20    0.80
  25   1  -5    9.50    0.90
 -25   1   5   10.80    0.90
 -25   1   5    8.00    0.80
 -23  -1   5   17.90    1.20
  23  -1  -5   17.00    1.10
 -23  -1   5   18.70    1.10
  23   1  -5   16.80    1.10
 -23   1   5   16.10    1.10
 -23   1   5   18.90    1.00
 -21  -1   5   60.29    1.60
  21  -1  -5   61.49    1.50
 -21  -1   5   58.79    1.50
  21   1  -5   62.79    1.50
 -21   1   5   58.99    1.50
 -21   1   5   62.29    1.60
  19  -1  -5  193.78    3.30
 -19  -1   5  195.48    3.10
 -19  -1   5  189.38    3.30
 -19  -1   5  197.48    3.30
  19   1  -5  201.08    3.30
 -19   1   5  190.18    3.30
 -19   1   5  192.48    3.30
 -17  -1   5  255.77    4.00
 -17  -1   5  252.17    3.80
  17  -1  -5  249.97    4.00
 -17  -1   5  245.68    4.00
 -17   1   5  248.28    4.00
  17   1  -5  250.67    4.00
 -17   1   5  250.97    4.00
 -15  -1   5  159.28    2.70
  15  -1  -5  171.08    2.70
 -15  -1   5  163.68    2.70
 -15  -1   5  165.78    2.60
 -15   1   5  165.08    2.70
  15   1  -5  160.58    2.70
 -15   1   5  163.88    2.70
 -13  -1   5  299.47    4.60
  13  -1  -5  300.37    4.50
 -13  -1   5  302.07    4.50
 -13  -1   5  300.17    4.50
 -13   1   5  292.77    4.50
 -13   1   5  294.37    4.50
  13   1  -5  299.87    4.60
 -11  -1   5   67.99    1.20
 -11  -1   5   67.49    1.30
 -11  -1   5   69.19    1.30
  11  -1  -5   68.99    1.30
 -11   1   5   67.79    1.20
  11   1  -5   68.49    1.30
 -11   1   5   67.59    1.30
  -9  -1   5   50.79    1.00
  -9  -1   5   52.89    1.00
   9  -1  -5   51.89    1.00
  -9  -1   5   51.79    1.00
  -9   1   5   53.39    1.00
  -9   1   5   50.09    1.00
   9   1  -5   52.99    1.00
  -7  -1   5  365.66    5.30
  -7  -1   5  368.56    5.30
  -7  -1   5  367.16    5.30
   7  -1  -5  359.46    5.30
  -7   1   5  362.66    5.30
  -7   1   5  360.76    5.30
   7   1  -5  368.06    5.30
  -5  -1   5   91.89    1.50
   5  -1  -5   91.99    1.50
  -5  -1   5   93.39    1.50
  -5  -1   5   94.39    1.50
  -5   1   5   94.09    1.50
   5   1  -5   92.29    1.50
  -5   1   5   91.39    1.40
  -3  -1   5  182.18    2.70
  -3  -1   5  183.98    2.70
  -3  -1   5  180.08    2.70
   3  -1  -5  182.98    2.60
   3  -1  -5  185.58    2.70
  -3   1   5  177.48    2.70
  -3   1   5  183.08    2.60
   3   1  -5  178.08    2.70
   1  -1  -5   41.30    0.80
   1  -1  -5   42.40    0.60
  -1  -1   5   43.30    0.80
  -1  -1   5   42.40    0.70
  -1   1   5   42.60    0.60
   1   1  -5   42.60    0.70
  -1   1   5   41.80    0.80
  -1  -1  -5   21.20    0.50
   1  -1   5   21.30    0.50
   1   1   5   20.70    0.50
  -1   1  -5   20.20    0.50
  -3  -1  -5  716.33   10.90
   3  -1   5  739.73   10.60
  -3  -1  -5  724.33   10.70
   3   1   5  687.13   10.60
  -3   1  -5  690.83   10.60
   5  -1   5  560.84    8.50
  -5  -1  -5  564.14    8.20
  -5  -1  -5  565.34    8.50
   5   1   5  581.54    8.40
  -5   1  -5  596.24    8.60
   7  -1   5  167.08    2.60
  -7  -1  -5  163.88    2.60
  -7  -1  -5  167.68    2.60
   7   1   5  163.48    2.60
  -7   1  -5  168.38    2.60
  -9  -1  -5  389.46    5.80
  -9  -1  -5  402.26    5.90
   9  -1   5  394.56    5.80
   9   1   5  392.16    5.80
  -9   1  -5  395.16    5.80
  11  -1   5  463.15    6.70
 -11  -1  -5  453.85    6.80
 -11  -1  -5  463.95    6.80
  11   1   5  457.05    6.80
 -11   1  -5  454.15    6.70
 -11   1  -5  455.25    6.70
 -13  -1  -5  172.78    2.90
  13  -1   5  178.98    2.80
 -13  -1  -5  172.58    2.90
  13   1   5  175.98    2.90
 -13   1  -5  177.98    2.80
 -13   1  -5  176.28    2.90
 -15  -1  -5   83.89    1.70
 -15  -1  -5   87.69    1.70
 -15   1  -5   88.59    1.70
  15   1   5   88.69    1.70
 -15   1  -5   86.89    1.60
  17  -1   5   13.70    0.80
 -17  -1  -5   13.80    0.80
 -17  -1  -5   13.10    0.70
  17   1   5   14.00    0.90
 -17   1  -5   13.60    0.90
 -17   1  -5   13.70    0.60
 -19  -1  -5   19.70    0.90
  19  -1   5   20.30    0.90
 -19  -1  -5   20.20    0.90
  19   1   5   20.80    1.00
 -19   1  -5   18.30    1.00
 -19   1  -5   20.20    0.70
  21  -1   5   32.40    1.20
 -21  -1  -5   31.20    1.20
 -21  -1  -5   33.40    1.10
 -21   1  -5   32.30    1.30
 -23  -1  -5    5.80    0.80
 -23  -1  -5    5.70    0.70
 -23  -1  -5    5.10    0.80
  23  -1   5    5.70    0.80
  23   1   5    6.80    0.80
 -23   1  -5    6.80    0.80
  25  -1   5   11.30    0.90
 -25  -1  -5   14.60    1.20
 -25  -1  -5   14.90    1.10
 -25   1  -5   17.50    1.30
  25   1   5   11.80    1.00
 -27  -1  -5   18.60    1.40
  27  -1   5   19.00    1.30
 -27  -1  -5   20.80    1.40
  27   1   5   16.20    1.30
 -27   1  -5   20.40    1.40
  28  -2  -5    0.40    0.70
 -28  -2   5    0.50    0.80
 -28  -2   5   -0.30    0.80
  28   2  -5    1.00    0.90
 -28   2   5    1.60    0.80
 -28   2   5    1.20    0.80
  26  -2  -5    7.20    0.80
 -26  -2   5    7.70    0.80
 -26  -2   5    8.40    0.90
 -26   2   5    8.00    0.80
 -26   2   5    7.70    0.90
  26   2  -5    6.90    0.90
 -24  -2   5    1.50    0.70
  24  -2  -5    1.50    0.60
 -24  -2   5    1.70    0.70
 -24   2   5    2.30    0.70
  24   2  -5    2.30    0.70
 -24   2   5    2.20    0.60
 -22  -2   5    0.60    0.50
  22  -2  -5   -0.10    0.50
 -22  -2   5    0.20    0.60
 -22   2   5    0.30    0.60
  22   2  -5    0.40    0.60
 -22   2   5    0.30    0.60
  20  -2  -5   18.60    0.90
 -20  -2   5   17.20    0.80
 -20  -2   5   20.30    1.00
 -20  -2   5   18.60    1.10
 -20   2   5   16.30    0.90
  20   2  -5   17.70    0.90
 -20   2   5   18.10    1.00
 -18  -2   5   11.90    0.70
 -18  -2   5   14.60    0.90
  18  -2  -5   15.10    0.80
 -18  -2   5   13.20    0.80
 -18   2   5   14.70    0.90
  18   2  -5   13.60    0.90
 -16  -2   5   15.20    0.70
 -16  -2   5   15.20    0.80
 -16  -2   5   18.40    0.80
  16  -2  -5   16.40    0.80
 -16   2   5   17.70    0.80
  16   2  -5   17.80    0.80
 -14  -2   5    5.10    0.40
  14  -2  -5    5.80    0.50
 -14  -2   5    5.10    0.40
 -14  -2   5    5.30    0.50
  14   2  -5    5.60    0.50
 -14   2   5    6.20    0.50
 -12  -2   5    1.20    0.30
 -12  -2   5    0.50    0.40
 -12  -2   5    0.30    0.30
  12  -2  -5    0.80    0.30
  12   2  -5    1.10    0.40
 -12   2   5    1.20    0.40
  10  -2  -5   10.30    0.50
 -10  -2   5   10.40    0.50
 -10  -2   5    9.80    0.50
 -10  -2   5   10.40    0.50
  10   2  -5   10.90    0.50
 -10   2   5    9.80    0.50
   8  -2  -5   30.50    0.50
  -8  -2   5   29.90    0.80
  -8  -2   5   30.40    0.70
   8  -2  -5   30.80    0.50
   8  -2  -5   31.50    0.70
  -8  -2   5   30.20    0.70
  -8   2   5   30.10    0.70
   8   2  -5   29.80    0.70
  -6  -2   5  208.18    3.20
  -6  -2   5  205.38    3.10
   6  -2  -5  205.78    3.00
   6  -2  -5  210.48    3.10
  -6  -2   5  206.98    3.20
   6   2  -5  211.08    3.10
  -6   2   5  208.28    3.10
  -4  -2   5  476.55    6.80
   4  -2  -5  462.25    8.60
  -4  -2   5  455.75    6.70
   4  -2  -5  455.25    8.00
  -4  -2   5  476.35    6.80
  -4   2   5  457.15    7.70
   4   2  -5  461.85    6.60
  -2  -2   5   22.60    0.40
  -2  -2   5   22.80    0.60
  -2  -2   5   22.90    0.40
   2  -2  -5   24.10    0.50
  -2  -2   5   23.20    0.60
   2  -2  -5   22.90    0.50
   2   2  -5   23.20    0.50
  -2   2   5   22.80    0.60
   0  -2   5   36.80    0.60
   0  -2  -5   38.30    0.80
   0  -2   5   36.20    0.60
   0  -2  -5   36.80    0.70
   0  -2  -5   37.30    0.60
   0  -2   5   36.50    0.80
   0   2   5   36.40    0.80
   0   2  -5   36.80    0.70
   2  -2   5   97.89    1.40
   2  -2   5   98.09    1.60
  -2  -2  -5   95.99    1.50
   2  -2   5   97.19    1.40
  -2  -2  -5   97.59    1.60
   2   2   5   97.59    1.60
  -2   2  -5   96.09    1.50
  -4  -2  -5    6.80    0.40
   4  -2   5    6.60    0.30
   4  -2   5    6.90    0.30
  -4  -2  -5    6.70    0.50
   4  -2   5    8.00    0.50
   4   2   5    8.60    0.50
  -4   2  -5    6.40    0.30
   6  -2   5    6.80    0.30
  -6  -2  -5    6.10    0.50
  -6  -2  -5    6.00    0.40
  -6   2  -5    6.70    0.40
   6   2   5    7.60    0.50
  -8  -2  -5    6.60    0.50
  -8  -2  -5    7.00    0.40
   8   2   5    7.00    0.50
  -8   2  -5    6.30    0.40
 -10  -2  -5    2.00    0.40
 -10  -2  -5    1.70    0.40
 -10   2  -5    1.40    0.30
  10   2   5    2.10    0.40
  12  -2   5   25.70    0.70
 -12  -2  -5   25.00    0.80
 -12  -2  -5   24.30    0.80
 -12   2  -5   26.90    0.80
  12   2   5   27.00    0.90
  14  -2   5   15.80    0.70
 -14  -2  -5   14.80    0.80
 -14  -2  -5   16.30    0.80
  14   2   5   15.20    0.80
 -14   2  -5   14.90    0.60
 -14   2  -5   15.70    0.70
 -16  -2  -5   28.60    1.00
 -16  -2  -5   27.40    1.00
  16  -2   5   29.10    0.90
 -16   2  -5   28.40    0.90
 -16   2  -5   27.50    0.80
  16   2   5   28.90    1.10
 -18  -2  -5    3.40    0.60
  18  -2   5    1.80    0.50
 -18  -2  -5    0.70    0.50
 -18  -2  -5    2.20    0.50
 -18   2  -5    2.00    0.40
 -18   2  -5    1.40    0.50
  18   2   5    1.90    0.60
  20  -2   5    1.70    0.50
 -20  -2  -5    2.30    0.70
 -20  -2  -5    3.30    0.70
 -20  -2  -5    2.50    0.60
 -20   2  -5    2.30    0.60
  20   2   5    2.20    0.70
 -22  -2  -5   -0.50    0.70
  22  -2   5   -1.00    0.50
 -22  -2  -5   -0.80    0.50
 -22  -2  -5    0.80    0.70
 -22   2  -5    0.40    0.60
 -24  -2  -5    4.60    0.80
 -24  -2  -5    4.00    0.70
 -24  -2  -5    4.00    0.70
  24  -2   5    4.40    0.70
  24   2   5    3.90    0.80
 -24   2  -5    5.10    0.70
 -26  -2  -5    1.10    0.80
 -26  -2  -5   -0.20    0.80
  26  -2   5   -0.20    0.60
  26   2   5    0.20    0.80
 -26   2  -5    0.70    0.80
 -28  -2  -5   -1.60    0.90
  28  -2   5   -0.20    0.70
 -28  -2  -5   -1.00    0.80
  28   2   5    0.10    0.90
 -28   2  -5   -1.10    0.80
  29  -3  -5    9.50    0.90
 -29  -3   5   11.40    1.10
 -29  -3   5   10.60    1.00
 -29   3   5   11.20    1.10
  29   3  -5    8.30    1.00
 -29   3   5    9.70    1.00
 -27  -3   5   34.90    1.50
 -27  -3   5   32.00    1.40
  27  -3  -5   33.00    1.30
 -27   3   5   34.10    1.50
  27   3  -5   33.80    1.60
 -27   3   5   35.40    1.50
 -25  -3   5    1.70    0.70
  25  -3  -5    1.70    0.60
 -25  -3   5    2.20    0.80
 -25   3   5    3.00    0.80
 -25   3   5    4.10    0.80
  25   3  -5    1.90    0.70
 -23  -3   5    7.20    0.70
 -23  -3   5    6.80    0.80
  23  -3  -5    7.10    0.70
 -23  -3   5    7.30    0.70
 -23   3   5    7.20    0.80
  23   3  -5    8.30    0.80
 -23   3   5    6.50    0.70
 -21  -3   5  106.09    2.20
 -21  -3   5  103.89    2.10
 -21  -3   5  106.59    2.10
  21  -3  -5  103.29    2.00
 -21   3   5  102.79    2.10
  21   3  -5  102.99    2.20
 -19  -3   5  100.09    2.10
  19  -3  -5  104.19    2.00
 -19  -3   5  102.69    2.00
 -19  -3   5  103.49    2.00
  19   3  -5  102.99    2.10
 -19   3   5  104.29    2.10
  17  -3  -5  112.19    2.00
 -17  -3   5  110.29    2.10
 -17  -3   5  108.69    2.20
 -17  -3   5  111.09    2.00
 -17   3   5  113.99    2.10
  17   3  -5  109.09    2.10
 -15  -3   5   35.90    1.00
 -15  -3   5   35.50    1.00
  15  -3  -5   35.30    0.90
 -15  -3   5   35.20    1.10
  15   3  -5   36.90    1.10
 -15   3   5   37.20    1.00
 -13  -3   5    8.80    0.70
  13  -3  -5    7.50    0.50
 -13  -3   5    7.90    0.60
 -13  -3   5    8.20    0.70
 -13   3   5    7.90    0.50
  13   3  -5    9.00    0.60
  11  -3  -5  610.84    8.90
 -11  -3   5  613.74    8.90
 -11  -3   5  615.44    9.00
 -11  -3   5  612.64    9.00
  11   3  -5  617.24    8.90
 -11   3   5  610.44    8.90
  -9  -3   5  584.24    8.70
  -9  -3   5  594.54    8.70
   9  -3  -5  597.84    8.80
  -9  -3   5  607.64    8.70
  -9   3   5  595.54    8.60
   9   3  -5  595.94    8.60
  -7  -3   5    5.50    0.30
  -7  -3   5    5.40    0.40
   7  -3  -5    5.40    0.30
  -7  -3   5    5.20    0.40
   7  -3  -5    5.00    0.40
  -7   3   5    6.10    0.40
   7   3  -5    4.80    0.40
   5  -3  -5  129.49    2.00
   5  -3  -5  131.09    2.00
  -5  -3   5  131.19    1.90
  -5  -3   5  127.79    2.10
  -5  -3   5  128.79    1.90
  -5  -3   5  128.79    2.10
   5   3  -5  127.49    2.00
  -5   3   5  126.49    2.00
   3  -3  -5  441.46    7.80
   3  -3  -5  433.46    6.30
  -3  -3   5  438.06    6.40
  -3  -3   5  431.26    6.40
  -3   3   5  431.26    6.20
   3   3  -5  442.66    6.40
  -3   3   5  429.16    6.30
   1  -3  -5 1195.78   17.70
  -1  -3   5 1186.68   17.80
   1  -3  -5 1201.48   17.00
   1  -3  -5 1178.28   17.30
  -1  -3   5 1171.48   17.80
  -1   3   5 1213.08   17.70
  -1   3   5 1183.18   16.90
   1   3  -5 1191.58   17.20
   1  -3   5  840.82   12.10
   1  -3   5  844.92   12.30
  -1  -3  -5  844.22   12.30
  -1  -3  -5  824.52   12.70
  -1  -3  -5  826.72   12.20
  -1   3  -5  852.11   12.20
   1   3   5  852.91   12.20
  -3  -3  -5    2.50    0.40
   3  -3   5    1.90    0.40
  -3  -3  -5    2.20    0.20
  -3  -3  -5    2.00    0.30
   3   3   5    2.10    0.30
  -3   3  -5    2.40    0.20
  -5  -3  -5  370.86    5.50
  -5  -3  -5  369.86    5.30
  -5  -3  -5  356.26    5.40
   5   3   5  368.86    5.40
  -5   3  -5  369.46    5.30
   7  -3   5   13.10    0.30
  -7  -3  -5   12.10    0.60
  -7  -3  -5   12.70    0.50
   7  -3   5   13.20    0.30
  -7  -3  -5   13.10    0.50
  -7   3  -5   12.80    0.40
   7   3   5   12.50    0.50
  -9  -3  -5    1.50    0.30
  -9  -3  -5    1.50    0.30
  -9  -3  -5    0.80    0.40
   9  -3   5    1.30    0.20
   9   3   5    0.40    0.40
  -9   3  -5    1.20    0.30
 -11  -3  -5  109.49    1.90
 -11  -3  -5  109.39    2.00
  11  -3   5  111.79    1.80
 -11  -3  -5  112.59    2.10
 -11   3  -5  110.49    1.90
  11   3   5  115.59    2.00
 -13  -3  -5  401.26    6.10
 -13  -3  -5  404.76    6.20
 -13  -3  -5  410.66    6.20
  13  -3   5  408.06    6.00
  13   3   5  405.56    6.20
 -13   3  -5  410.16    6.10
 -15  -3  -5   63.19    1.50
 -15  -3  -5   65.09    1.40
  15  -3   5   65.89    1.30
 -15  -3  -5   62.69    1.40
  15   3   5   64.49    1.50
 -15   3  -5   65.99    1.40
 -17  -3  -5    0.60    0.50
 -17  -3  -5    1.80    0.50
 -17  -3  -5    0.80    0.60
  17  -3   5    1.00    0.40
  17   3   5    1.20    0.60
 -17   3  -5    1.90    0.50
 -19  -3  -5    4.50    0.60
  19  -3   5    4.60    0.50
 -19  -3  -5    4.90    0.70
 -19  -3  -5    6.10    0.70
 -19   3  -5    4.70    0.60
  19   3   5    4.80    0.70
 -21  -3  -5   48.50    1.40
 -21  -3  -5   48.30    1.50
 -21  -3  -5   50.19    1.50
  21  -3   5   46.60    1.30
 -21   3  -5   49.40    1.50
  21   3   5   47.50    1.50
 -23  -3  -5  141.89    2.80
  23  -3   5  138.19    2.60
 -23  -3  -5  144.49    2.80
 -23  -3  -5  142.69    2.90
 -23   3  -5  141.89    2.80
 -25  -3  -5   19.50    1.20
 -25  -3  -5   21.10    1.30
 -25  -3  -5   19.70    1.30
 -25   3  -5   21.00    1.30
  25   3   5   22.30    1.40
 -27  -3  -5    8.30    1.10
 -27  -3  -5    6.00    0.90
 -27   3  -5    7.40    1.00
  27   3   5    6.40    1.00
 -28  -4   5    1.10    0.70
 -28  -4   5    1.40    1.00
 -28   4   5    0.10    0.80
  28   4  -5    0.80    0.80
 -28   4   5    1.60    0.80
 -26  -4   5    1.30    0.70
 -26  -4   5    1.50    0.80
 -26   4   5   -0.40    0.70
 -26   4   5    0.30    0.70
  26   4  -5    0.00    0.80
 -24  -4   5    0.50    0.80
  24  -4  -5    0.30    0.50
 -24  -4   5   -0.40    0.60
 -24  -4   5    0.30    0.60
 -24   4   5    0.10    0.70
  24   4  -5    0.00    0.70
 -22  -4   5    2.70    0.60
 -22  -4   5    0.70    0.60
  22  -4  -5    1.90    0.50
 -22  -4   5    2.60    0.70
  22   4  -5    2.80    0.70
 -22   4   5    1.30    0.60
  20  -4  -5   18.00    0.80
 -20  -4   5   18.90    0.90
 -20  -4   5   20.50    1.20
 -20  -4   5   18.10    1.00
 -20   4   5   19.70    1.00
  20   4  -5   17.90    1.10
 -18  -4   5    0.70    0.60
  18  -4  -5    0.80    0.40
 -18  -4   5    0.80    0.60
 -18  -4   5    0.30    0.40
 -18   4   5    0.10    0.50
  18   4  -5    0.00    0.50
 -16  -4   5   26.60    1.00
 -16  -4   5   26.80    0.80
  16  -4  -5   27.00    0.80
 -16  -4   5   28.90    1.10
 -16   4   5   27.60    0.90
  16   4  -5   27.10    1.00
  14  -4  -5    1.80    0.30
 -14  -4   5    1.50    0.40
 -14  -4   5    1.70    0.50
 -14  -4   5    1.30    0.50
 -14   4   5    1.90    0.40
  14   4  -5    1.90    0.50
 -12  -4   5   33.80    0.80
 -12  -4   5   34.40    1.10
  12  -4  -5   36.20    0.80
 -12  -4   5   38.70    1.10
 -12   4   5   35.50    0.90
  12   4  -5   36.20    0.90
 -10  -4   5   13.80    0.70
 -10  -4   5   14.10    0.50
  10  -4  -5   15.10    0.50
 -10  -4   5   14.30    0.70
  10  -4  -5   13.90    0.30
  10   4  -5   14.50    0.60
 -10   4   5   13.70    0.60
  -8  -4   5  182.88    3.00
  -8  -4   5  181.88    2.70
   8  -4  -5  182.68    2.70
  -8  -4   5  180.38    3.00
   8  -4  -5  181.28    2.70
  -8  -4   5  198.38    2.80
   8   4  -5  181.38    2.80
  -8   4   5  174.78    2.80
  -6  -4   5   74.49    1.50
  -6  -4   5   74.69    1.50
   6  -4  -5   75.79    1.30
   6  -4  -5   76.09    1.20
   6   4  -5   76.49    1.30
  -6   4   5   75.89    1.30
  -4  -4   5   32.20    0.90
   4  -4  -5   31.10    0.70
   4  -4  -5   31.90    0.60
   4  -4  -5   31.30    0.60
  -4  -4   5   30.90    0.90
  -4   4   5   30.50    0.70
   4   4  -5   30.10    0.60
  -2  -4   5    1.30    0.40
  -2  -4   5    0.70    0.30
   2  -4  -5    0.20    0.30
   2  -4  -5    0.50    0.20
   2  -4  -5    0.30    0.10
  -2   4   5    0.50    0.20
   2   4  -5    0.60    0.10
   0  -4  -5   10.40    0.30
   0  -4   5   10.90    0.60
   0  -4   5   10.60    0.60
   0  -4  -5   10.40    0.30
   0  -4  -5   10.90    0.50
   0   4  -5   10.40    0.30
   0   4   5   10.60    0.50
  -2  -4  -5   98.79    1.60
  -2  -4  -5   99.39    1.60
   2  -4   5  100.19    1.70
   2  -4   5   99.79    1.80
  -2  -4  -5   99.99    1.80
   2   4   5   97.79    1.70
  -2   4  -5   98.59    1.50
  -4  -4  -5    0.10    0.20
   4  -4   5    0.30    0.40
  -4  -4  -5    0.00    0.20
  -4  -4  -5   -0.20    0.30
   4   4   5    0.00    0.30
  -4   4  -5    0.20    0.20
  -6  -4  -5  190.18    2.90
  -6  -4  -5  192.58    3.10
  -6  -4  -5  190.48    3.00
   6   4   5  191.78    3.00
  -6   4  -5  194.98    2.90
  -8  -4  -5   72.19    1.30
  -8  -4  -5   73.79    1.40
  -8  -4  -5   75.89    1.50
   8   4   5   71.39    1.40
  -8   4  -5   73.09    1.30
 -10  -4  -5   10.20    0.70
 -10  -4  -5   10.50    0.60
 -10  -4  -5   10.40    0.60
  10   4   5   10.40    0.70
 -10   4  -5   10.60    0.50
 -12  -4  -5   19.60    0.90
 -12  -4  -5   20.20    0.80
 -12  -4  -5   19.40    0.80
  12   4   5   19.90    0.80
 -12   4  -5   20.60    0.70
 -14  -4  -5   20.80    0.80
 -14  -4  -5   18.40    0.90
 -14  -4  -5   18.90    0.90
 -14   4  -5   20.80    0.80
  14   4   5   18.80    0.90
 -16  -4  -5    3.20    0.60
 -16  -4  -5    3.10    0.60
 -16  -4  -5    3.90    0.60
  16   4   5    3.30    0.60
 -16   4  -5    3.60    0.50
 -18  -4  -5   15.00    0.90
 -18  -4  -5   14.90    1.10
 -18  -4  -5   14.50    1.00
  18   4   5   12.90    1.00
 -18   4  -5   14.60    0.90
 -20  -4  -5   13.50    1.00
 -20  -4  -5   14.20    1.00
 -20  -4  -5   14.10    1.10
  20   4   5   12.20    0.90
 -20   4  -5   13.90    1.00
 -22  -4  -5    2.00    0.70
 -22  -4  -5    0.60    0.80
 -22  -4  -5    1.90    0.80
  22   4   5    1.90    0.80
 -22   4  -5    1.90    0.60
 -24  -4  -5    2.90    0.80
 -24  -4  -5    2.90    0.90
 -24  -4  -5    3.50    0.80
 -24   4  -5    4.30    0.80
 -26  -4  -5    0.90    0.80
 -26  -4  -5    1.00    0.80
 -26  -4  -5   -0.50    0.80
  26   4   5    0.40    0.90
 -26   4  -5    0.10    0.80
 -25  -5   5    7.90    1.10
 -25  -5   5    9.00    0.90
 -25  -5   5    7.30    0.80
 -25   5   5    8.70    0.90
  25   5  -5    7.30    0.90
 -23  -5   5    1.50    0.70
 -23  -5   5    2.40    0.60
 -23  -5   5    2.60    0.80
  23   5  -5    3.20    0.80
 -23   5   5    2.80    0.70
 -21  -5   5   41.20    1.60
 -21  -5   5   42.10    1.50
 -21  -5   5   39.40    1.20
 -21   5   5   41.70    1.30
  21   5  -5   41.40    1.40
 -19  -5   5   79.89    1.70
 -19  -5   5   86.49    2.10
 -19  -5   5   82.69    2.00
  19   5  -5   80.89    1.80
 -19   5   5   83.69    1.80
 -17  -5   5   55.19    1.20
 -17  -5   5   52.79    1.50
 -17  -5   5   52.79    1.50
  17   5  -5   55.89    1.40
 -17   5   5   54.99    1.30
 -15  -5   5   70.99    1.70
 -15  -5   5   71.69    1.40
 -15  -5   5   71.19    1.70
 -15   5   5   71.49    1.50
  15   5  -5   74.39    1.60
 -13  -5   5   38.80    1.20
  13  -5  -5   42.30    0.80
 -13  -5   5   40.90    1.20
 -13  -5   5   40.40    0.90
 -13   5   5   42.50    1.00
  13   5  -5   42.30    1.10
 -11  -5   5    2.10    0.50
  11  -5  -5    2.70    0.20
 -11  -5   5    3.40    0.60
 -11  -5   5    2.60    0.20
 -11   5   5    2.70    0.40
  11   5  -5    2.30    0.40
  -9  -5   5  282.77    4.40
   9  -5  -5  250.57    4.00
   9  -5  -5  283.07    4.10
  -9  -5   5  276.27    4.40
   9   5  -5  284.07    4.20
  -9   5   5  283.47    4.20
   7  -5  -5   28.60    0.70
  -7  -5   5   27.80    0.90
  -7  -5   5   28.20    0.90
   7   5  -5   28.60    0.70
  -7   5   5   28.80    0.70
   5  -5  -5  215.08    3.30
  -5  -5   5  213.18    3.50
  -5  -5   5  212.38    3.50
  -5   5   5  214.08    3.30
   5   5  -5  214.18    3.20
   3  -5  -5  122.69    2.00
  -3  -5   5  122.19    2.20
  -3  -5   5  123.19    2.20
   3   5  -5  121.99    1.90
  -3   5   5  120.99    2.00
  -1  -5   5   22.30    0.80
  -1  -5   5   22.50    0.90
   1  -5  -5   22.20    0.50
   1  -5  -5   21.80    0.70
   1   5  -5   22.70    0.40
  -1   5   5   22.50    0.60
  -1  -5  -5   73.89    1.50
   1  -5   5   74.09    1.50
   1  -5   5   74.49    1.50
  -1  -5  -5   74.99    1.10
  -1  -5  -5   74.59    1.30
  -1  -5  -5   73.39    1.10
   1   5   5   74.39    1.40
  -1   5  -5   75.39    1.10
  -3  -5  -5  215.38    3.10
   3  -5   5  208.88    3.40
  -3  -5  -5  213.78    3.20
   3  -5   5  212.48    3.40
  -3  -5  -5  210.28    3.40
   3   5   5  211.18    3.30
  -3   5  -5  214.68    3.10
   5  -5   5  102.89    1.90
  -5  -5  -5  104.39    1.90
  -5  -5  -5  106.49    1.80
  -5  -5  -5  101.09    1.60
   5   5   5  104.39    1.80
  -5   5  -5  100.39    1.80
  -7  -5  -5  119.99    2.20
  -7  -5  -5  115.89    2.00
  -7  -5  -5  115.99    1.90
   7   5   5  116.49    2.00
  -9  -5  -5  129.89    2.40
  -9  -5  -5  130.99    2.10
  -9  -5  -5  130.79    2.20
   9   5   5  131.29    2.30
 -11  -5  -5    9.30    0.80
 -11  -5  -5   10.40    0.70
 -11  -5  -5    9.80    0.60
  11   5   5    8.90    0.70
 -13  -5  -5  185.18    3.20
 -13  -5  -5  188.68    3.10
 -13  -5  -5  186.28    3.30
  13   5   5  189.78    3.20
 -15  -5  -5   15.10    0.80
 -15  -5  -5   15.80    1.00
 -15  -5  -5   14.60    0.90
  15   5   5   13.70    1.00
 -17  -5  -5   30.60    1.20
 -17  -5  -5   30.80    1.30
 -17  -5  -5   31.40    1.10
  17   5   5   32.80    1.30
 -19  -5  -5   35.10    1.20
 -19  -5  -5   34.10    1.30
 -19  -5  -5   34.80    1.40
  19   5   5   35.30    1.40
 -21  -5  -5   10.40    0.80
 -21  -5  -5   11.00    1.00
 -21  -5  -5   10.40    0.90
  21   5   5   11.30    1.00
 -23  -5  -5    9.60    1.00
 -23  -5  -5   10.30    1.00
 -23  -5  -5    7.80    0.80
  23   5   5    7.80    0.90
 -25  -5  -5   11.60    1.10
 -25  -5  -5   16.20    1.20
 -25  -5  -5   12.00    1.00
 -24  -6   5    3.80    1.00
 -24  -6   5    3.50    0.80
  24   6  -5    3.30    0.90
 -22  -6   5    9.00    1.00
 -22  -6   5   15.30    1.30
  22   6  -5    9.60    0.90
 -20  -6   5   -0.20    0.70
 -20  -6   5    0.20    0.70
  20   6  -5   -0.50    0.60
 -18  -6   5    0.00    0.60
 -18  -6   5   -0.20    0.60
  18   6  -5    1.20    0.60
 -16  -6   5    0.10    0.70
 -16  -6   5    0.90    0.60
  16   6  -5    0.40    0.50
 -14  -6   5    5.50    0.70
 -14  -6   5    6.30    0.70
  14   6  -5    6.30    0.60
 -12  -6   5    2.60    0.70
 -12  -6   5    3.50    0.70
  12   6  -5    3.80    0.50
 -10  -6   5    2.10    0.60
 -10  -6   5    2.20    0.60
   8  -6  -5    5.10    0.40
  -8  -6   5    4.50    0.70
  -8  -6   5    5.60    0.60
  -8   6   5    5.00    0.40
  -6  -6   5   41.70    1.20
   6  -6  -5   38.70    1.00
  -6  -6   5   42.80    1.20
  -6   6   5   39.10    0.90
   4  -6  -5   35.80    0.90
  -4  -6   5   33.40    1.10
  -4  -6   5   34.90    1.10
  -4   6   5   33.80    0.80
   2  -6  -5   22.40    0.80
   2  -6  -5   20.80    0.60
  -2  -6   5   21.30    0.90
  -2  -6   5   22.70    0.90
  -2   6   5   18.70    0.70
   0  -6   5    2.60    0.50
   0  -6  -5    3.00    0.50
   0  -6  -5    1.20    0.30
   0  -6   5    2.60    0.50
   0   6   5    1.70    0.30
   2  -6   5    1.20    0.50
  -2  -6  -5    1.40    0.30
   2  -6   5    1.30    0.50
  -2  -6  -5    1.80    0.50
   2   6   5    1.70    0.30
  -4  -6  -5    2.40    0.50
   4  -6   5    2.70    0.60
   4  -6   5    2.00    0.50
  -4  -6  -5    2.30    0.40
   4   6   5    2.40    0.40
  -6  -6  -5    0.70    0.30
  -6  -6  -5    0.00    0.50
   6   6   5    0.30    0.40
  -8  -6  -5    3.90    0.60
  -8  -6  -5    3.20    0.30
  -8  -6  -5    4.30    0.50
   8   6   5    3.90    0.50
 -10  -6  -5    1.70    0.30
 -10  -6  -5    1.10    0.60
 -10  -6  -5    1.70    0.40
  10   6   5    1.70    0.50
 -12  -6  -5    1.20    0.40
 -12  -6  -5    1.60    0.60
 -12  -6  -5    0.90    0.50
  12   6   5    1.10    0.50
 -14  -6  -5    7.80    0.70
 -14  -6  -5    7.80    0.80
 -14  -6  -5    8.00    0.60
  14   6   5    8.70    0.70
 -16  -6  -5    2.50    0.60
 -16  -6  -5    2.20    0.50
 -16  -6  -5    2.20    0.70
  16   6   5    3.20    0.70
 -18  -6  -5    9.10    0.90
 -18  -6  -5    7.90    0.90
 -18  -6  -5    8.70    0.70
  18   6   5    7.30    0.80
 -20  -6  -5    0.20    0.80
 -20  -6  -5   -0.20    0.70
 -20  -6  -5    0.10    0.60
  20   6   5    0.10    0.70
 -22  -6  -5   -0.80    0.90
 -22  -6  -5    0.30    0.80
 -22  -6  -5    0.70    0.80
  22   6   5    1.20    0.80
 -23  -7   5   28.70    1.50
 -23  -7   5   29.30    1.50
 -21  -7   5   13.20    1.10
 -21  -7   5   12.70    1.10
 -19  -7   5    9.60    1.00
 -19  -7   5   12.20    1.10
 -17  -7   5    3.20    0.80
 -17  -7   5    6.70    0.90
 -15  -7   5   21.60    1.20
 -15  -7   5   23.00    1.20
 -13  -7   5   33.40    1.30
 -13  -7   5   33.70    1.40
 -11  -7   5   13.80    1.00
 -11  -7   5   11.90    1.00
  -9  -7   5   39.40    1.30
  -9  -7   5   40.00    1.30
   7  -7  -5  112.09    2.10
  -7  -7   5  112.89    2.30
  -7  -7   5  111.69    2.20
  -5  -7   5  113.29    2.30
   5  -7  -5  111.59    2.00
  -5  -7   5  116.09    2.30
  -3  -7   5   30.80    1.10
  -3  -7   5   32.40    1.10
   3  -7  -5   31.30    1.00
   1  -7  -5   97.59    1.90
  -1  -7   5   99.29    2.10
  -1  -7   5   99.69    2.00
   1  -7   5  118.29    2.30
   1  -7   5  117.09    2.30
  -1  -7  -5  115.79    2.20
   3  -7   5  118.89    2.30
  -3  -7  -5  121.19    2.30
   3  -7   5  122.19    2.40
   5  -7   5    3.30    0.70
  -5  -7  -5    3.80    0.50
  -5  -7  -5    2.70    0.60
  -7  -7  -5    0.80    0.60
  -7  -7  -5    0.70    0.40
  -9  -7  -5   46.90    1.50
  -9  -7  -5   44.90    1.20
   9   7   5   44.60    1.40
 -11  -7  -5   87.79    2.10
 -11  -7  -5   82.19    1.80
  11   7   5   84.39    1.80
 -13  -7  -5   36.60    1.20
 -13  -7  -5   36.80    1.40
  13   7   5   39.40    1.30
 -15  -7  -5    2.60    0.80
 -15  -7  -5    3.50    0.70
  15   7   5    2.70    0.60
 -17  -7  -5   15.90    1.10
 -17  -7  -5   15.50    1.30
  17   7   5   15.80    1.20
 -19  -7  -5   13.20    1.00
 -19  -7  -5   11.20    1.10
  19   7   5   11.80    1.00
 -21  -7  -5   20.90    1.40
 -21  -7  -5   19.80    1.40
  21   7   5   17.20    1.40
 -20  -8   5    8.10    1.00
 -20  -8   5    9.80    1.10
 -18  -8   5    0.70    0.90
 -18  -8   5    0.10    0.70
 -16  -8   5    1.30    0.90
 -16  -8   5    0.90    0.70
 -14  -8   5    2.20    0.70
 -14  -8   5    3.40    0.80
 -12  -8   5    1.80    0.80
 -12  -8   5    0.40    0.70
 -10  -8   5    4.00    0.90
 -10  -8   5    3.00    0.80
  -8  -8   5    0.60    0.60
  -8  -8   5    0.60    0.70
  -6  -8   5    7.00    0.80
  -6  -8   5    5.50    0.70
  -4  -8   5    6.50    0.80
   4  -8  -5    6.60    0.60
  -4  -8   5    7.00    0.80
   2  -8  -5    5.90    0.60
  -2  -8   5    5.30    0.70
  -2  -8   5    5.70    0.80
   0  -8   5    2.50    0.70
   0  -8  -5    2.00    0.60
   0  -8   5    2.10    0.60
   2  -8   5    9.10    0.80
   2  -8   5    8.00    0.70
  -2  -8  -5    9.50    0.80
   4  -8   5   12.70    0.90
   4  -8   5   11.00    0.90
  -4  -8  -5   11.50    0.90
  -6  -8  -5    1.30    0.60
  -8  -8  -5    7.70    0.80
 -10  -8  -5   -0.20    0.70
 -12  -8  -5   -0.10    0.70
 -14  -8  -5    0.90    0.80
 -16  -8  -5    4.30    1.00
 -18  -8  -5   -0.20    0.90
 -15  -9   5    1.70    0.90
 -15  -9   5    0.20    0.70
 -13  -9   5   -1.30    0.70
 -13  -9   5    1.00    0.80
 -11  -9   5   46.60    1.70
 -11  -9   5   47.20    1.70
  -9  -9   5   96.99    2.30
  -9  -9   5   99.99    2.50
  -7  -9   5   10.90    1.00
  -7  -9   5   10.00    0.90
  -5  -9   5   25.80    1.40
  -5  -9   5   24.60    1.20
  -3  -9   5   30.80    1.40
   3  -9  -5   30.30    1.10
  -3  -9   5   32.90    1.40
  -1  -9   5   65.99    1.80
  -1  -9   5   70.19    1.90
   1  -9  -5   71.29    1.80
  -1  -9  -5   35.40    1.30
   1  -9   5   36.90    1.40
   1  -9   5   36.00    1.30
   3  -9   5   29.90    1.30
  -3  -9  -5   31.60    1.40
   3  -9   5   32.60    1.30
  -5  -9  -5    6.40    0.90
  -7  -9  -5   10.80    1.00
  -9  -9  -5    0.50    0.70
 -11  -9  -5    3.00    0.90
 -13  -9  -5   49.60    1.80
 -15  -9  -5   16.80    1.40
 -10 -10   5    4.40    0.90
 -10 -10   5    4.00    0.90
  -8 -10   5    3.70    0.90
  -8 -10   5    3.80    1.00
  -6 -10   5    4.60    1.00
  -6 -10   5    3.50    0.80
  -4 -10   5    5.40    0.90
  -4 -10   5    4.60    0.90
  -2 -10   5    8.00    0.90
  -2 -10   5    8.70    1.00
   0 -10  -5    5.70    0.80
   0 -10   5    5.50    0.90
   0 -10   5    6.40    0.90
   2 -10   5    0.70    0.70
  -2 -10  -5   -0.10    0.70
   2 -10   5    0.40    0.80
  -4 -10  -5    7.00    0.90
  -6 -10  -5   10.70    1.10
  -8 -10  -5    2.20    0.90
  30   0  -6   36.00    1.70
 -30   0   6   33.70    1.70
 -30   0   6   35.90    1.70
 -28   0   6    2.70    0.80
  28   0  -6    2.90    0.90
 -28   0   6    5.10    0.90
  26   0  -6    7.00    0.90
 -26   0   6    5.60    0.90
 -26   0   6    6.50    0.80
 -24   0   6   42.50    1.50
  24   0  -6   39.30    1.30
 -24   0   6   43.80    1.50
  22   0  -6  119.89    2.40
 -22   0   6  121.19    2.40
 -22   0   6  118.49    2.40
 -20   0   6   68.79    1.60
  20   0  -6   66.19    1.60
 -20   0   6   67.59    1.60
  18   0  -6    5.10    0.60
 -18   0   6    4.40    0.50
 -18   0   6    4.60    0.50
 -16   0   6   94.79    1.60
 -16   0   6   93.39    1.80
 -16   0   6   94.29    1.80
  16   0  -6   96.69    1.80
  14   0  -6  168.98    2.80
 -14   0   6  168.98    2.60
 -14   0   6  165.38    2.70
 -14   0   6  166.18    2.80
 -12   0   6   64.39    1.10
 -12   0   6   67.59    1.30
 -12   0   6   65.99    1.30
  12   0  -6   64.99    1.30
 -10   0   6   14.70    0.40
  10   0  -6   15.20    0.60
 -10   0   6   15.00    0.60
 -10   0   6   14.20    0.60
  -8   0   6  553.84    8.20
  -8   0   6  574.34    8.30
   8   0  -6  572.24    8.20
  -6   0   6 1299.57   19.00
  -6   0   6 1309.07   18.90
   6   0  -6 1261.57   19.10
  -4   0   6   91.29    1.40
   4   0  -6   90.09    1.50
  -4   0   6   88.89    1.50
   2   0  -6   23.40    0.60
  -2   0   6   23.70    0.50
  -2   0   6   23.30    0.50
   0   0   6  357.66    5.20
   0   0   6  357.16    5.20
   0   0  -6  362.76    5.20
   2   0   6 3086.19   55.29
  -2   0  -6 3100.19   44.60
  -4   0  -6  755.72   11.20
   4   0   6  731.73   10.90
   6   0   6   25.90    0.70
  -6   0  -6   23.50    0.60
   8   0   6   58.09    1.10
  -8   0  -6   55.69    1.10
  -8   0  -6   58.19    1.10
 -10   0  -6  292.47    4.40
  10   0   6  292.37    4.40
 -10   0  -6  291.57    4.40
 -12   0  -6   78.99    1.50
  12   0   6   79.49    1.50
 -12   0  -6   78.39    1.50
 -14   0  -6    7.90    0.60
  14   0   6    9.90    0.70
 -14   0  -6    8.90    0.60
  16   0   6    2.20    0.50
 -16   0  -6    2.30    0.50
 -16   0  -6    3.60    0.50
 -18   0  -6   62.59    1.40
 -18   0  -6   61.59    1.50
  18   0   6   61.29    1.50
 -20   0  -6  101.19    2.10
 -20   0  -6   99.39    2.00
  22   0   6   13.10    0.90
 -22   0  -6   12.40    1.20
 -22   0  -6   11.30    0.90
  24   0   6   61.19    1.80
 -24   0  -6   61.49    1.80
 -26   0  -6   29.50    1.50
  26   0   6   29.00    1.40
 -28   0  -6    4.00    1.00
  28   0   6    3.40    0.90
 -28   0  -6    4.00    0.90
 -29  -1   6    4.50    0.90
  29  -1  -6    4.90    0.90
 -29  -1   6    5.00    1.00
 -29   1   6    4.60    0.90
  29   1  -6    4.10    0.90
 -29   1   6    4.70    0.90
  27  -1  -6    2.90    0.80
 -27  -1   6    4.40    0.80
 -27  -1   6    5.40    0.90
 -27   1   6    3.80    0.90
 -27   1   6    4.00    0.80
  27   1  -6    4.40    0.80
 -25  -1   6    0.00    0.60
  25  -1  -6    0.20    0.60
 -25  -1   6    0.70    0.70
  25   1  -6   -0.50    0.70
 -25   1   6    0.50    0.60
 -25   1   6   -0.20    0.70
  23  -1  -6   -0.30    0.60
 -23  -1   6    0.60    0.60
 -23  -1   6    0.20    0.60
 -23   1   6   -0.20    0.60
  23   1  -6   -0.30    0.60
 -23   1   6    0.30    0.60
 -21  -1   6   18.60    1.10
 -21  -1   6   18.10    0.90
  21  -1  -6   20.00    1.00
 -21   1   6   18.80    1.00
 -21   1   6   20.50    1.00
  21   1  -6   19.30    1.00
 -19  -1   6   20.80    0.90
  19  -1  -6   20.10    0.90
 -19  -1   6   16.80    0.70
 -19  -1   6   17.80    0.90
 -19   1   6   18.80    0.90
 -19   1   6   20.90    1.00
  19   1  -6   20.40    0.90
 -17  -1   6   17.40    0.60
 -17  -1   6   16.20    0.80
 -17  -1   6   19.80    0.90
  17  -1  -6   19.60    0.90
  17   1  -6   19.60    0.90
 -17   1   6   18.70    0.90
 -17   1   6   18.90    0.80
 -15  -1   6    0.40    0.30
  15  -1  -6    0.90    0.40
 -15  -1   6   -0.30    0.40
 -15  -1   6    0.80    0.40
  15   1  -6    0.30    0.40
 -15   1   6    0.10    0.40
 -15   1   6    0.00    0.40
 -13  -1   6   85.29    1.60
  13  -1  -6   84.99    1.60
 -13  -1   6   86.29    1.50
 -13  -1   6   87.69    1.60
 -13   1   6   85.89    1.60
  13   1  -6   88.59    1.60
 -13   1   6   85.59    1.60
 -11  -1   6  105.69    1.80
 -11  -1   6  105.19    1.80
  11  -1  -6  103.69    1.80
 -11  -1   6  106.99    1.70
  11   1  -6  104.19    1.80
 -11   1   6  102.69    1.70
 -11   1   6  102.89    1.80
  -9  -1   6  150.98    2.40
  -9  -1   6  148.49    2.40
  -9  -1   6  153.18    2.40
   9  -1  -6  154.18    2.40
   9   1  -6  150.48    2.40
  -9   1   6  148.79    2.40
  -9   1   6  151.08    2.30
  -7  -1   6    3.60    0.30
  -7  -1   6    3.70    0.30
   7  -1  -6    4.10    0.30
  -7  -1   6    3.60    0.30
   7   1  -6    3.80    0.30
  -7   1   6    3.80    0.30
  -7   1   6    3.80    0.40
  -5  -1   6   53.39    1.00
  -5  -1   6   52.79    1.00
  -5  -1   6   53.39    1.00
   5  -1  -6   55.09    1.00
   5   1  -6   52.39    1.00
  -5   1   6   54.49    0.90
  -5   1   6   54.39    1.00
  -3  -1   6   10.10    0.40
  -3  -1   6    9.70    0.40
   3  -1  -6    9.50    0.40
  -3   1   6   10.20    0.30
   3   1  -6   10.30    0.40
  -3   1   6    9.90    0.40
   1  -1  -6    5.60    0.40
   1  -1  -6    5.30    0.20
  -1  -1   6    4.40    0.30
  -1  -1   6    5.20    0.30
  -1   1   6    5.30    0.20
  -1   1   6    4.90    0.30
   1   1  -6    4.80    0.30
   1  -1   6  371.86    5.60
   1  -1   6  379.96    5.50
  -1  -1  -6  378.46    5.50
   1   1   6  380.06    5.50
  -1   1  -6  373.06    5.40
  -3  -1  -6  411.06    6.00
  -3  -1  -6  410.96    5.90
   3  -1   6  404.66    6.00
   3   1   6  409.06    6.00
  -3   1  -6  409.76    5.90
  -5  -1  -6  127.59    2.10
  -5  -1  -6  126.09    2.10
   5  -1   6  129.49    2.00
  -5   1  -6  129.19    2.00
   5   1   6  130.29    2.10
  -7  -1  -6    5.40    0.40
  -7  -1  -6    5.40    0.40
   7  -1   6    5.20    0.30
   7   1   6    4.60    0.40
  -7   1  -6    5.40    0.40
   9  -1   6   18.90    0.60
  -9  -1  -6   19.60    0.60
  -9  -1  -6   19.90    0.70
  -9   1  -6   18.20    0.60
   9   1   6   19.60    0.70
  11  -1   6    1.10    0.30
 -11  -1  -6    1.30    0.40
 -11  -1  -6    1.50    0.40
  11   1   6    0.90    0.40
 -11   1  -6    1.10    0.30
 -13  -1  -6   16.10    0.80
  13  -1   6   16.20    0.70
 -13  -1  -6   16.30    0.80
 -13   1  -6   15.50    0.70
 -13   1  -6   16.50    0.70
  13   1   6   16.80    0.80
  15  -1   6    4.10    0.50
 -15  -1  -6    4.00    0.50
 -15  -1  -6    4.40    0.50
  15   1   6    4.80    0.60
 -15   1  -6    5.10    0.50
 -15   1  -6    5.10    0.50
 -17  -1  -6    5.00    0.60
 -17  -1  -6    4.80    0.50
 -17   1  -6    4.50    0.60
  17   1   6    4.50    0.60
 -17   1  -6    5.10    0.50
 -19  -1  -6    2.80    0.70
 -19  -1  -6    2.70    0.50
  19  -1   6    1.40    0.60
 -19   1  -6    2.00    0.40
 -19   1  -6    1.20    0.60
  19   1   6    1.50    0.60
  21  -1   6    3.20    0.60
 -21  -1  -6    2.50    0.60
 -21  -1  -6    2.00    0.70
 -21   1  -6    1.90    0.60
  23  -1   6    3.90    0.70
 -23  -1  -6    3.90    0.60
 -23  -1  -6    4.10    0.80
 -23   1  -6    4.20    0.80
  23   1   6    2.60    0.70
 -25  -1  -6    0.50    0.70
  25  -1   6    1.20    0.70
 -25  -1  -6    1.50    0.80
  25   1   6    1.00    0.80
 -25   1  -6    0.70    0.80
 -27  -1  -6    6.80    1.00
 -27  -1  -6    7.90    1.00
  27  -1   6    6.60    0.90
 -27   1  -6    7.40    1.00
  27   1   6    6.90    1.00
 -28  -2   6   13.50    1.10
  28  -2  -6   13.90    1.00
 -28  -2   6   13.20    1.20
 -28   2   6   15.70    1.10
 -28   2   6   15.00    1.10
  28   2  -6   11.80    1.10
 -26  -2   6    2.20    0.80
  26  -2  -6    1.60    0.70
 -26  -2   6    1.40    0.70
 -26   2   6    1.30    0.70
 -26   2   6    1.20    0.70
  26   2  -6    1.50    0.80
  24  -2  -6   35.00    1.30
 -24  -2   6   34.50    1.40
 -24  -2   6   32.40    1.30
 -24   2   6   31.90    1.30
 -24   2   6   35.60    1.30
  24   2  -6   33.80    1.40
 -22  -2   6   60.59    1.60
 -22  -2   6   60.79    1.60
  22  -2  -6   60.69    1.50
 -22   2   6   59.89    1.60
  22   2  -6   61.09    1.60
 -22   2   6   61.49    1.60
 -20  -2   6  209.88    3.50
 -20  -2   6  201.98    3.60
  20  -2  -6  205.88    3.50
 -20  -2   6  206.78    3.40
 -20   2   6  210.18    3.50
 -20   2   6  200.68    3.40
  20   2  -6  211.88    3.60
 -18  -2   6  147.39    2.50
 -18  -2   6  140.39    2.60
  18  -2  -6  148.49    2.60
 -18  -2   6  144.39    2.50
  18   2  -6  141.49    2.60
 -18   2   6  145.89    2.50
 -18   2   6  147.39    2.60
 -16  -2   6  113.29    2.20
 -16  -2   6  115.99    2.10
 -16  -2   6  120.49    2.10
  16  -2  -6  116.09    2.10
 -16   2   6  115.59    2.10
 -16   2   6  116.19    2.10
  16   2  -6  114.59    2.10
 -14  -2   6   38.40    1.10
 -14  -2   6   38.30    1.00
 -14  -2   6   37.60    1.00
  14  -2  -6   38.00    1.00
 -14   2   6   38.30    1.00
 -14   2   6   37.70    0.90
  14   2  -6   37.70    1.00
 -12  -2   6    6.60    0.50
  12  -2  -6    6.70    0.50
 -12  -2   6    6.30    0.50
 -12  -2   6    6.40    0.50
 -12   2   6    6.50    0.40
  12   2  -6    6.90    0.50
 -12   2   6    7.50    0.60
  10  -2  -6  269.07    4.10
 -10  -2   6  271.77    4.10
 -10  -2   6  269.07    4.20
 -10  -2   6  274.17    4.10
 -10   2   6  269.17    4.10
 -10   2   6  273.47    4.00
  10   2  -6  272.77    4.10
  -8  -2   6  256.27    3.90
  -8  -2   6  256.57    3.90
   8  -2  -6  257.17    3.90
  -8  -2   6  251.87    3.80
   8  -2  -6  260.07    3.70
  -8   2   6  259.97    3.80
  -8   2   6  253.77    3.90
   8   2  -6  255.77    3.80
   6  -2  -6  493.95    7.30
  -6  -2   6  489.15    7.10
  -6  -2   6  503.05    7.20
   6  -2  -6  484.95    7.20
  -6  -2   6  496.45    7.20
  -6   2   6  489.15    7.20
   6   2  -6  495.45    7.10
  -6   2   6  504.15    7.20
  -4  -2   6    3.30    0.40
   4  -2  -6    3.30    0.30
  -4  -2   6    3.60    0.40
  -4  -2   6    3.80    0.30
   4  -2  -6    3.70    0.30
  -4   2   6    3.60    0.30
   4   2  -6    3.50    0.30
  -4   2   6    3.50    0.20
  -2  -2   6   96.09    1.50
   2  -2  -6   94.79    1.60
  -2  -2   6   98.09    1.60
  -2  -2   6   99.69    1.60
   2  -2  -6   97.29    1.60
   2   2  -6   96.49    1.50
  -2   2   6   94.39    1.60
   0  -2   6   68.89    1.10
   0  -2  -6   69.39    1.20
   0  -2   6   71.09    1.30
   0  -2   6   70.39    1.10
   0  -2  -6   69.19    1.00
   0  -2  -6   69.29    1.00
   0  -2  -6   69.49    1.20
   0   2  -6   69.89    1.10
   0   2   6   68.99    1.20
   2  -2   6  517.35    7.50
   2  -2   6  505.15    7.50
  -2  -2  -6  519.45    7.50
   2  -2   6  505.95    7.50
  -2  -2  -6  534.95    7.80
   2   2   6  520.65    7.60
  -2   2  -6  503.65    7.50
  -4  -2  -6  124.69    2.10
  -4  -2  -6  124.69    2.00
   4  -2   6  125.49    2.10
   4  -2   6  125.39    1.90
   4   2   6  123.39    2.00
  -4   2  -6  122.59    1.90
   6  -2   6  343.07    4.90
  -6  -2  -6  332.87    5.00
  -6  -2  -6  336.77    5.10
  -6   2  -6  338.47    5.00
   6   2   6  340.87    5.10
  -8  -2  -6  332.07    4.90
  -8  -2  -6  329.57    5.00
   8  -2   6  324.77    4.80
   8   2   6  327.47    4.90
  -8   2  -6  320.47    4.80
 -10  -2  -6  201.28    3.20
  10  -2   6  198.88    3.10
 -10  -2  -6  194.68    3.10
  10   2   6  204.88    3.20
 -10   2  -6  196.38    3.10
 -12  -2  -6  208.58    3.40
 -12  -2  -6  204.68    3.30
  12   2   6  204.58    3.30
 -12   2  -6  206.48    3.30
  14  -2   6   62.29    1.30
 -14  -2  -6   61.59    1.40
 -14  -2  -6   60.09    1.40
 -14   2  -6   59.89    1.30
 -14   2  -6   63.69    1.30
  14   2   6   62.29    1.40
 -16  -2  -6   92.99    1.90
 -16  -2  -6   94.39    1.90
  16  -2   6   92.89    1.80
 -16   2  -6   94.69    1.70
 -16   2  -6   91.99    1.80
  16   2   6   89.49    1.90
  18  -2   6    3.90    0.50
 -18  -2  -6    4.10    0.60
 -18  -2  -6    3.50    0.60
 -18  -2  -6    4.60    0.60
  18   2   6    4.20    0.70
 -18   2  -6    3.70    0.50
 -18   2  -6    3.60    0.60
 -20  -2  -6    9.50    0.80
  20  -2   6    9.00    0.70
 -20  -2  -6    9.00    0.80
 -20  -2  -6   10.20    0.80
 -20   2  -6   10.30    0.80
  20   2   6   11.60    0.90
 -22  -2  -6   12.10    1.00
 -22  -2  -6   11.60    1.00
 -22  -2  -6   11.80    0.90
  22  -2   6   12.20    0.80
  22   2   6   11.70    0.90
 -22   2  -6   14.00    1.00
 -24  -2  -6   43.00    1.40
  24  -2   6   46.90    1.50
 -24  -2  -6   46.00    1.60
 -24  -2  -6   45.90    1.50
 -24   2  -6   46.70    1.60
 -26  -2  -6   11.20    1.10
  26  -2   6   11.40    0.90
 -26  -2  -6   12.30    1.10
 -26   2  -6    9.10    1.00
  26   2   6   11.30    1.00
 -29  -3   6    1.90    1.00
 -29  -3   6    2.00    0.80
  29  -3  -6    0.90    0.70
  29   3  -6    2.40    1.00
 -29   3   6    1.70    0.80
 -29   3   6    1.40    0.90
 -27  -3   6    1.50    0.80
 -27  -3   6    2.20    0.80
  27  -3  -6    0.70    0.60
  27   3  -6    1.40    0.80
 -27   3   6    0.10    0.60
 -27   3   6    1.80    0.80
 -25  -3   6    0.60    0.70
 -25  -3   6    0.70    0.60
  25  -3  -6    1.50    0.60
 -25   3   6    0.00    0.70
 -25   3   6    0.80    0.70
  25   3  -6    0.30    0.70
 -23  -3   6    4.90    0.80
 -23  -3   6    5.20    0.80
  23  -3  -6    5.80    0.70
 -23  -3   6    7.10    0.80
 -23   3   6    5.10    0.70
  23   3  -6    4.00    0.70
 -23   3   6    5.10    0.70
 -21  -3   6   11.80    1.00
  21  -3  -6   11.80    0.80
 -21  -3   6   11.50    0.80
 -21  -3   6   12.70    0.90
 -21   3   6   11.40    0.90
 -21   3   6   12.90    0.90
  21   3  -6   12.90    0.90
  19  -3  -6    0.50    0.40
 -19  -3   6   -0.30    0.50
 -19  -3   6    0.50    0.60
 -19  -3   6    0.90    0.50
  19   3  -6    0.40    0.60
 -19   3   6    0.40    0.50
 -17  -3   6    6.90    0.70
 -17  -3   6    7.50    0.60
 -17  -3   6    9.10    0.70
  17  -3  -6    6.40    0.50
 -17   3   6    7.10    0.60
  17   3  -6    6.30    0.60
 -15  -3   6    1.90    0.50
  15  -3  -6    2.10    0.40
 -15  -3   6    1.80    0.50
 -15  -3   6    1.50    0.40
 -15   3   6    1.60    0.50
  15   3  -6    1.70    0.40
 -13  -3   6    3.60    0.40
  13  -3  -6    4.70    0.40
 -13  -3   6    4.00    0.50
 -13  -3   6    4.60    0.50
 -13   3   6    3.50    0.50
  13   3  -6    3.20    0.50
 -11  -3   6    2.20    0.30
  11  -3  -6    2.40    0.30
 -11  -3   6    3.10    0.50
 -11  -3   6    2.30    0.40
 -11   3   6    1.90    0.40
  11   3  -6    2.10    0.40
  -9  -3   6    3.30    0.40
   9  -3  -6    3.90    0.30
   9  -3  -6    3.90    0.20
  -9  -3   6    4.00    0.40
  -9  -3   6    3.20    0.30
   9   3  -6    4.10    0.40
  -9   3   6    4.50    0.40
  -7  -3   6   44.20    0.80
   7  -3  -6   44.70    0.90
   7  -3  -6   44.30    0.80
  -7  -3   6   42.90    1.00
  -7  -3   6   43.60    1.00
  -7   3   6   43.00    0.90
   7   3  -6   44.30    0.90
  -5  -3   6    0.20    0.20
  -5  -3   6    0.10    0.30
  -5  -3   6    0.00    0.10
   5  -3  -6    0.30    0.20
  -5  -3   6    0.10    0.30
   5  -3  -6    0.20    0.20
  -5   3   6    0.20    0.20
   5   3  -6    0.40    0.20
   3  -3  -6    1.40    0.20
  -3  -3   6    1.40    0.10
  -3  -3   6    1.40    0.30
   3  -3  -6    1.90    0.20
  -3  -3   6    1.70    0.40
   3   3  -6    1.40    0.20
  -3   3   6    1.20    0.30
   1  -3  -6    1.10    0.20
  -1  -3   6    1.30    0.30
  -1  -3   6    1.50    0.40
   1  -3  -6    1.30    0.30
  -1   3   6    1.00    0.30
   1   3  -6    1.20    0.20
  -1  -3  -6   13.50    0.50
  -1  -3  -6   12.90    0.30
  -1  -3  -6   12.80    0.60
   1  -3   6   12.40    0.60
  -1   3  -6   12.40    0.40
   1   3   6   13.70    0.50
  -3  -3  -6   38.70    0.90
  -3  -3  -6   39.40    0.70
  -3  -3  -6   39.80    0.80
   3  -3   6   39.80    0.90
  -3   3  -6   38.50    0.70
   3   3   6   39.00    0.90
  -5  -3  -6    5.60    0.40
  -5  -3  -6    5.30    0.40
  -5  -3  -6    4.00    0.40
   5   3   6    5.50    0.40
  -5   3  -6    5.10    0.30
  -7  -3  -6    2.00    0.30
  -7  -3  -6    2.20    0.40
  -7  -3  -6    1.80    0.30
   7  -3   6    2.50    0.20
   7  -3   6    2.10    0.20
   7   3   6    3.60    0.40
  -7   3  -6    2.50    0.30
  -9  -3  -6   24.50    0.80
  -9  -3  -6   24.40    0.90
  -9  -3  -6   24.40    0.70
   9  -3   6   26.00    0.60
   9   3   6   23.30    0.80
  -9   3  -6   23.80    0.70
 -11  -3  -6    4.00    0.50
  11  -3   6    3.80    0.30
 -11  -3  -6    4.20    0.50
 -11  -3  -6    4.00    0.50
 -11   3  -6    4.00    0.40
  11   3   6    4.40    0.50
 -13  -3  -6    0.80    0.50
 -13  -3  -6    1.20    0.50
  13  -3   6    0.80    0.30
 -13  -3  -6    0.50    0.50
  13   3   6    0.40    0.50
 -13   3  -6    0.70    0.40
 -15  -3  -6   42.80    1.20
 -15  -3  -6   43.30    1.20
 -15  -3  -6   42.90    1.20
  15  -3   6   44.40    1.00
  15   3   6   44.00    1.30
 -15   3  -6   44.80    1.10
 -17  -3  -6   20.50    0.90
  17  -3   6   20.80    0.80
 -17  -3  -6   19.80    0.90
 -17  -3  -6   20.00    1.00
 -17   3  -6   20.10    0.90
  17   3   6   20.00    1.00
 -17   3  -6   21.30    1.10
  19  -3   6    0.80    0.50
 -19  -3  -6    0.20    0.60
 -19  -3  -6    0.40    0.60
 -19  -3  -6    2.10    0.70
  19   3   6    1.20    0.70
 -19   3  -6    0.50    0.60
 -21  -3  -6    2.00    0.70
  21  -3   6    1.60    0.50
 -21  -3  -6    2.80    0.70
 -21  -3  -6    1.90    0.70
 -21   3  -6    1.50    0.60
  21   3   6    3.00    0.80
 -23  -3  -6    4.20    0.80
 -23  -3  -6    4.70    0.90
  23  -3   6    2.80    0.60
 -23   3  -6    5.00    0.80
 -25  -3  -6    4.70    1.00
 -25  -3  -6    5.50    0.90
 -25  -3  -6    3.70    0.80
 -25   3  -6    4.50    0.80
 -28  -4   6    6.70    0.90
 -28  -4   6    7.70    1.10
  28   4  -6    6.80    1.10
 -28   4   6    6.80    1.00
 -26  -4   6   30.80    1.50
 -26  -4   6   29.70    1.30
 -26   4   6   28.10    1.30
  26   4  -6   31.50    1.50
 -26   4   6   28.20    1.30
 -24  -4   6    6.80    0.70
 -24  -4   6    5.90    0.80
  24  -4  -6    7.20    0.70
 -24  -4   6    7.10    0.90
 -24   4   6    7.00    0.80
  24   4  -6    6.20    0.80
 -24   4   6    7.40    0.80
  22  -4  -6   11.20    0.80
 -22  -4   6   11.30    0.90
 -22  -4   6   12.10    0.90
 -22  -4   6   10.30    0.80
 -22   4   6   14.20    0.90
  22   4  -6   11.40    0.90
 -20  -4   6   59.69    1.60
 -20  -4   6   60.19    1.50
  20  -4  -6   57.09    1.40
 -20  -4   6   60.49    1.60
 -20   4   6   57.79    1.50
  20   4  -6   60.19    1.50
 -18  -4   6   47.80    1.30
 -18  -4   6   48.40    1.40
 -18  -4   6   47.40    1.20
  18  -4  -6   49.99    1.20
 -18   4   6   48.30    1.30
  18   4  -6   48.50    1.40
  16  -4  -6   53.59    1.20
 -16  -4   6   53.19    1.30
 -16  -4   6   52.19    1.40
 -16  -4   6   52.49    1.20
  16   4  -6   53.99    1.30
 -16   4   6   54.99    1.30
  14  -4  -6   44.00    1.00
 -14  -4   6   42.80    1.20
 -14  -4   6   43.30    1.00
 -14  -4   6   43.20    1.20
  14   4  -6   43.80    1.10
 -14   4   6   45.20    1.10
 -12  -4   6   93.59    1.80
  12  -4  -6   90.99    1.60
 -12  -4   6   91.69    1.60
 -12  -4   6   90.69    1.80
  12   4  -6   92.69    1.70
 -12   4   6   92.19    1.70
  10  -4  -6  179.18    2.60
 -10  -4   6  181.78    3.00
  10  -4  -6  180.88    2.80
 -10  -4   6  177.88    3.00
 -10  -4   6  181.38    2.70
  10   4  -6  181.78    2.90
 -10   4   6  181.08    2.90
  -8  -4   6  392.06    5.50
  -8  -4   6  388.46    5.80
   8  -4  -6  389.06    5.50
   8  -4  -6  381.36    5.60
  -8  -4   6  380.96    5.80
   8   4  -6  372.36    5.60
  -8   4   6  383.66    5.70
   6  -4  -6    7.50    0.40
  -6  -4   6    7.70    0.60
  -6  -4   6    7.00    0.50
   6  -4  -6    6.80    0.40
   6   4  -6    7.80    0.40
  -6   4   6    7.30    0.40
   4  -4  -6   99.89    1.60
  -4  -4   6   98.29    1.80
  -4  -4   6   99.49    1.80
   4  -4  -6   99.89    1.60
  -4   4   6   96.89    1.70
   4   4  -6  100.99    1.60
  -2  -4   6  165.98    2.70
   2  -4  -6  166.18    2.60
   2  -4  -6  167.38    2.50
  -2  -4   6  170.28    2.80
  -2   4   6  165.48    2.60
   2   4  -6  165.68    2.50
   0  -4  -6  191.18    2.80
   0  -4  -6  192.98    2.90
   0  -4   6  196.78    3.10
   0  -4  -6  191.58    3.00
   0  -4   6  196.58    3.10
   0   4  -6  191.58    2.80
   0   4   6  194.08    3.00
   2  -4   6  238.58    3.80
  -2  -4  -6  240.48    3.70
  -2  -4  -6  241.98    3.50
  -2  -4  -6  233.98    3.50
   2   4   6  232.68    3.60
  -2   4  -6  236.28    3.50
  -4  -4  -6   79.49    1.50
   4  -4   6   81.89    1.60
  -4  -4  -6   77.99    1.40
  -4  -4  -6   82.59    1.30
  -4   4  -6   79.69    1.30
   4   4   6   79.39    1.50
  -6  -4  -6  211.08    3.40
  -6  -4  -6  210.48    3.20
  -6  -4  -6  210.38    3.20
  -6   4  -6  206.48    3.10
   6   4   6  207.48    3.30
  -8  -4  -6  172.78    2.80
  -8  -4  -6  163.98    2.60
  -8  -4  -6  160.98    2.60
   8   4   6  163.58    2.70
  -8   4  -6  163.68    2.60
 -10  -4  -6   86.49    1.60
 -10  -4  -6   83.79    1.70
 -10  -4  -6   84.09    1.60
  10   4   6   87.19    1.70
 -10   4  -6   84.29    1.50
 -12  -4  -6    6.40    0.50
 -12  -4  -6    7.90    0.70
 -12  -4  -6    6.90    0.50
 -12   4  -6    6.40    0.50
  12   4   6    6.30    0.60
 -14  -4  -6   82.39    1.70
 -14  -4  -6   83.59    1.70
 -14  -4  -6   86.19    1.90
 -14   4  -6   83.89    1.70
  14   4   6   87.19    1.80
 -16  -4  -6   24.30    1.10
 -16  -4  -6   24.50    1.00
 -16  -4  -6   25.00    1.10
 -16   4  -6   24.80    0.90
  16   4   6   26.20    1.10
 -18  -4  -6   25.30    1.10
 -18  -4  -6   26.00    1.20
 -18  -4  -6   23.90    1.10
  18   4   6   25.30    1.10
 -18   4  -6   25.00    1.00
 -20  -4  -6   22.10    1.10
 -20  -4  -6   22.60    1.20
 -20  -4  -6   24.30    1.30
 -20   4  -6   21.60    1.10
  20   4   6   21.90    1.20
 -22  -4  -6   39.50    1.60
 -22  -4  -6   37.30    1.40
 -22  -4  -6   37.60    1.40
 -22   4  -6   36.90    1.40
  22   4   6   35.50    1.60
 -24  -4  -6   40.70    1.70
 -24  -4  -6   41.40    1.60
 -24  -4  -6   38.70    1.60
  24   4   6   41.20    1.70
 -24   4  -6   39.10    1.50
 -26  -4  -6    5.00    1.00
 -26  -4  -6    6.40    0.90
 -26   4  -6    4.70    0.90
 -25  -5   6    8.30    0.90
 -25  -5   6    8.20    1.10
 -25  -5   6    8.70    0.80
  25   5  -6    8.00    0.90
 -25   5   6    8.10    0.90
 -23  -5   6    5.70    0.80
 -23  -5   6    8.30    0.70
 -23  -5   6    9.40    1.00
  23   5  -6    5.80    0.80
 -23   5   6    7.60    0.80
 -21  -5   6    1.10    0.80
 -21  -5   6    1.10    0.50
 -21  -5   6   -0.10    0.60
  21   5  -6    1.00    0.70
 -21   5   6    0.80    0.60
 -19  -5   6    8.70    0.80
 -19  -5   6   12.40    1.00
 -19  -5   6   10.90    0.70
 -19   5   6   11.00    0.90
  19   5  -6    8.90    0.80
 -17  -5   6    0.40    0.40
 -17  -5   6    1.30    0.70
 -17  -5   6   -0.20    0.60
 -17   5   6    0.50    0.50
  17   5  -6    0.90    0.50
  15  -5  -6    0.80    0.30
 -15  -5   6    0.30    0.30
 -15  -5   6    1.00    0.50
 -15  -5   6   -0.40    0.50
 -15   5   6    0.60    0.40
  15   5  -6    0.70    0.50
  13  -5  -6   14.70    0.50
 -13  -5   6   15.40    0.50
 -13  -5   6   14.80    1.00
 -13  -5   6   14.40    0.90
  13   5  -6   16.20    0.80
 -13   5   6   14.90    0.80
 -11  -5   6    1.20    0.20
 -11  -5   6    1.10    0.50
 -11  -5   6    1.70    0.60
  11  -5  -6    1.10    0.20
  11   5  -6    1.70    0.40
 -11   5   6    1.80    0.40
   9  -5  -6  185.08    2.70
   9  -5  -6  182.68    2.80
  -9  -5   6  181.88    3.10
  -9  -5   6  184.58    3.10
  -9   5   6  180.28    2.90
   9   5  -6  183.38    2.90
   7  -5  -6    9.50    0.30
   7  -5  -6    8.50    0.50
  -7  -5   6    9.30    0.70
  -7  -5   6    8.60    0.70
  -7   5   6    9.70    0.50
   7   5  -6    9.70    0.50
  -5  -5   6   69.99    1.50
  -5  -5   6   70.09    1.50
   5  -5  -6   71.09    1.30
   5  -5  -6   71.79    1.10
   5   5  -6   70.59    1.20
  -5   5   6   71.59    1.30
  -3  -5   6  186.38    3.10
  -3  -5   6  188.08    3.10
   3  -5  -6  188.68    2.70
   3  -5  -6  186.08    3.00
   3   5  -6  184.28    2.80
  -3   5   6  187.38    2.90
  -1  -5   6    2.30    0.50
   1  -5  -6    3.10    0.20
  -1  -5   6    2.30    0.50
   1  -5  -6    2.30    0.40
   1  -5  -6    2.40    0.20
  -1   5   6    2.00    0.30
   1   5  -6    2.70    0.20
  -1  -5  -6   17.70    0.50
  -1  -5  -6   16.80    0.40
   1  -5   6   17.40    0.70
   1  -5   6   18.30    0.80
  -1  -5  -6   16.70    0.80
  -1   5  -6   16.50    0.40
   1   5   6   17.80    0.70
  -3  -5  -6    9.30    0.40
  -3  -5  -6    8.40    0.60
   3  -5   6   10.40    0.80
  -3  -5  -6    8.60    0.40
   3   5   6    9.80    0.60
  -5  -5  -6    1.90    0.50
  -5  -5  -6    3.20    0.30
   5  -5   6    2.20    0.50
  -5  -5  -6    2.60    0.30
   5   5   6    2.00    0.40
  -7  -5  -6    0.50    0.30
  -7  -5  -6    0.10    0.30
  -7  -5  -6    0.70    0.50
   7   5   6    0.10    0.40
  -9  -5  -6    0.50    0.40
  -9  -5  -6    0.10    0.30
  -9  -5  -6    0.50    0.50
   9   5   6    1.00    0.50
 -11  -5  -6   14.20    0.70
 -11  -5  -6   12.90    1.00
 -11  -5  -6   11.40    0.70
  11   5   6   12.70    0.80
 -13  -5  -6   33.70    1.00
 -13  -5  -6   29.60    1.00
 -13  -5  -6   32.00    1.20
  13   5   6   31.70    1.10
 -15  -5  -6   18.10    0.90
 -15  -5  -6   18.00    1.00
 -15  -5  -6   17.70    1.20
  15   5   6   20.90    1.10
 -17  -5  -6   16.80    1.20
 -17  -5  -6   16.60    1.00
 -17  -5  -6   18.80    0.90
  17   5   6   17.40    1.10
 -19  -5  -6    5.00    0.90
 -19  -5  -6    5.20    0.70
 -19  -5  -6    4.60    0.70
  19   5   6    5.60    0.80
 -21  -5  -6   -0.40    0.60
 -21  -5  -6    0.50    0.70
 -21  -5  -6   -0.20    0.70
  21   5   6   -1.00    0.70
 -23  -5  -6    0.00    0.80
 -23  -5  -6    0.00    0.70
 -23  -5  -6   -0.40    0.80
  23   5   6    1.50    0.80
 -24  -6   6   37.90    1.50
  24   6  -6   40.70    1.60
 -22  -6   6   45.50    1.70
 -22  -6   6   44.20    1.70
  22   6  -6   47.00    1.60
 -20  -6   6   10.70    1.00
 -20  -6   6   11.70    1.00
  20   6  -6   11.30    0.90
 -18  -6   6    4.70    0.80
 -18  -6   6    5.10    0.80
  18   6  -6    5.90    0.70
 -16  -6   6    4.70    0.70
 -16  -6   6    3.80    0.70
  16   6  -6    4.10    0.60
 -14  -6   6    7.40    0.80
 -14  -6   6    7.30    0.80
  14   6  -6    7.50    0.60
 -12  -6   6   25.10    1.10
 -12  -6   6   26.40    1.20
  12   6  -6   26.30    1.00
 -12   6   6   27.00    0.90
 -10  -6   6   66.79    1.60
 -10  -6   6   69.59    1.60
 -10   6   6   67.69    1.40
  -8  -6   6   67.59    1.60
  -8  -6   6   67.19    1.60
   8  -6  -6   66.49    1.30
  -8   6   6   63.79    1.30
   6  -6  -6  798.82   11.40
  -6  -6   6  787.12   11.60
  -6  -6   6  783.42   11.60
  -6   6   6  780.82   11.40
   4  -6  -6   19.70    0.70
  -4  -6   6   20.90    1.00
  -4  -6   6   15.90    1.00
  -4   6   6   18.40    0.70
  -2  -6   6   56.09    1.40
  -2  -6   6   55.39    1.40
   2  -6  -6   55.59    1.30
  -2   6   6   54.99    1.10
   0  -6   6  130.09    2.40
   0  -6  -6  128.39    2.30
   0  -6   6  126.59    2.30
   0  -6  -6  126.59    2.10
   0   6   6  127.49    2.20
   2  -6   6  171.58    3.00
  -2  -6  -6  172.78    3.00
  -2  -6  -6  173.48    2.70
   2  -6   6  174.78    3.00
   2   6   6  176.18    2.80
  -4  -6  -6   86.29    1.80
  -4  -6  -6   82.19    1.50
   4  -6   6   86.49    1.80
   4   6   6   85.99    1.60
  -6  -6  -6    0.50    0.20
  -6  -6  -6    0.50    0.30
  -6  -6  -6   -0.30    0.50
   6   6   6   -0.20    0.40
  -8  -6  -6    2.30    0.40
  -8  -6  -6    1.70    0.30
  -8  -6  -6    0.70    0.60
   8   6   6    1.20    0.40
 -10  -6  -6   72.89    1.50
 -10  -6  -6   73.89    1.40
 -10  -6  -6   74.49    1.80
  10   6   6   71.39    1.60
 -12  -6  -6  169.08    3.10
 -12  -6  -6  162.08    2.70
 -12  -6  -6  162.38    2.90
  12   6   6  162.68    2.90
 -14  -6  -6    1.00    0.50
 -14  -6  -6    0.90    0.40
 -14  -6  -6    1.50    0.80
  14   6   6    1.00    0.60
 -16  -6  -6   54.29    1.70
 -16  -6  -6   53.39    1.50
 -16  -6  -6   52.39    1.30
  16   6   6   52.59    1.50
 -18  -6  -6    4.10    0.90
 -18  -6  -6    4.90    0.80
 -18  -6  -6    4.50    0.60
  18   6   6    4.90    0.80
 -20  -6  -6   18.80    1.20
 -20  -6  -6   21.10    1.50
 -20  -6  -6   20.80    1.10
  20   6   6   19.20    1.30
 -22  -6  -6   22.60    1.40
 -22  -6  -6   22.00    1.40
 -22  -6  -6   20.10    1.40
  22   6   6   20.00    1.40
 -23  -7   6    0.60    0.90
 -21  -7   6   24.30    1.40
 -21  -7   6   23.00    1.50
 -19  -7   6    0.70    0.70
 -19  -7   6    0.60    0.80
 -17  -7   6   -0.10    0.70
 -17  -7   6   -1.20    0.70
 -15  -7   6    2.10    0.70
 -15  -7   6    2.40    0.70
 -13  -7   6   15.30    1.10
 -13  -7   6   13.50    1.10
 -11  -7   6    0.70    0.60
 -11  -7   6    0.10    0.60
  -9  -7   6    5.40    0.70
  -9  -7   6    4.60    0.70
  -7  -7   6    2.30    0.60
  -7  -7   6    2.50    0.70
   5  -7  -6    4.00    0.50
  -5  -7   6    5.00    0.70
  -5  -7   6    5.40    0.60
  -3  -7   6    3.00    0.60
   3  -7  -6    2.70    0.50
  -3  -7   6    2.50    0.60
  -1  -7   6   26.50    1.10
  -1  -7   6   26.00    1.10
   1  -7  -6   23.50    0.90
  -1  -7  -6   26.70    1.00
   1  -7   6   27.10    1.00
   1  -7   6   26.70    1.20
   3  -7   6   22.40    1.10
   3  -7   6   21.30    1.00
  -3  -7  -6   22.40    1.10
   5  -7   6   12.80    0.90
  -5  -7  -6   10.70    0.90
  -7  -7  -6    3.30    0.70
   7   7   6    2.60    0.70
  -9  -7  -6    2.00    0.70
   9   7   6    2.50    0.50
 -11  -7  -6    9.30    0.90
  11   7   6   11.30    0.90
 -13  -7  -6    0.40    0.70
  13   7   6    0.90    0.60
 -15  -7  -6   10.20    1.00
  15   7   6   12.80    0.90
 -17  -7  -6    3.90    0.90
  17   7   6    5.00    0.80
 -19  -7  -6    0.30    0.90
  19   7   6   -0.20    0.80
 -20  -8   6   17.40    1.30
 -20  -8   6   15.30    1.20
 -18  -8   6   29.10    1.70
 -18  -8   6   28.70    1.60
 -16  -8   6   16.30    1.40
 -16  -8   6   21.40    1.50
 -14  -8   6   26.30    1.40
 -14  -8   6   29.10    1.40
 -12  -8   6   16.80    1.10
 -12  -8   6   18.80    1.40
 -10  -8   6   70.09    1.90
 -10  -8   6   71.59    1.90
  -8  -8   6   30.70    1.30
  -8  -8   6   33.00    1.50
  -6  -8   6   74.39    1.90
  -6  -8   6   77.79    1.90
  -4  -8   6    2.80    0.70
  -4  -8   6    2.30    0.70
   4  -8  -6    2.70    0.50
  -2  -8   6   10.20    0.80
   2  -8  -6   10.70    0.80
  -2  -8   6   11.20    0.90
   0  -8   6    8.00    0.80
   0  -8   6    7.60    0.70
   0  -8  -6    8.20    0.70
   2  -8   6   35.30    1.30
  -2  -8  -6   39.90    1.30
   2  -8   6   36.10    1.30
   4  -8   6   68.49    1.80
  -4  -8  -6   66.39    1.80
  -6  -8  -6   39.70    1.40
  -8  -8  -6   33.60    1.50
 -10  -8  -6   13.20    1.10
 -12  -8  -6   34.00    1.50
 -14  -8  -6   11.10    1.10
 -16  -8  -6   31.60    1.70
 -18  -8  -6    8.00    1.10
 -15  -9   6    2.20    0.90
 -15  -9   6    2.80    0.90
 -13  -9   6    7.10    1.00
 -13  -9   6    7.50    0.90
 -11  -9   6    9.30    1.00
 -11  -9   6    9.30    1.00
  -9  -9   6    3.80    0.80
  -9  -9   6    3.70    0.80
  -7  -9   6    7.70    0.90
  -7  -9   6   10.30    1.00
  -5  -9   6    8.10    0.90
  -5  -9   6    9.10    1.00
   3  -9  -6    2.00    1.10
  -3  -9   6    2.30    0.80
  -3  -9   6    3.30    0.70
  -1  -9   6    4.50    0.80
  -1  -9   6    4.10    0.80
   1  -9  -6    4.10    0.70
  -1  -9  -6    8.60    0.80
   1  -9   6    7.20    0.90
   1  -9   6    7.70    0.90
  -3  -9  -6   10.30    0.90
   3  -9   6    7.80    0.80
  -5  -9  -6   10.70    0.90
  -7  -9  -6    8.20    0.90
  -9  -9  -6   -0.30    0.70
 -11  -9  -6   15.40    1.30
 -13  -9  -6    9.50    1.10
 -10 -10   6   79.69    2.40
 -10 -10   6   78.69    2.20
  -8 -10   6   29.90    1.50
  -8 -10   6   29.10    1.50
  -6 -10   6    1.50    0.80
  -6 -10   6   -0.50    0.80
  -4 -10   6   15.60    1.20
  -4 -10   6   13.20    1.10
  -2 -10   6   63.79    2.00
  -2 -10   6   63.39    1.90
   0 -10  -6   10.10    0.90
   0 -10   6   10.40    1.00
   0 -10   6   10.20    1.00
  -2 -10  -6    7.30    0.90
   2 -10   6    8.00    1.00
  -4 -10  -6    2.60    0.80
  -6 -10  -6   10.50    1.10
  -8 -10  -6   29.70    1.60
 -30   0   7    2.90    0.90
 -30   0   7    2.80    0.90
  30   0  -7    2.90    0.90
 -28   0   7   -0.60    0.70
 -28   0   7    0.10    0.70
  28   0  -7   -0.50    0.80
 -26   0   7    1.20    0.70
  26   0  -7    0.50    0.70
 -26   0   7   -0.20    0.70
 -24   0   7    0.00    0.60
 -24   0   7    1.00    0.70
  24   0  -7    0.30    0.70
  22   0  -7    1.40    0.60
 -22   0   7    1.40    0.60
 -22   0   7    1.70    0.60
 -20   0   7    0.60    0.50
 -20   0   7    1.20    0.60
  20   0  -7    0.80    0.60
 -18   0   7    0.80    0.50
  18   0  -7    1.20    0.50
 -18   0   7    0.20    0.50
 -16   0   7   -0.70    0.40
  16   0  -7    0.90    0.50
 -16   0   7   -0.50    0.20
 -16   0   7   -0.50    0.40
 -14   0   7    0.80    0.30
 -14   0   7    1.00    0.40
 -14   0   7    1.80    0.40
  14   0  -7    1.80    0.40
 -12   0   7    0.00    0.30
 -12   0   7   -0.40    0.30
  12   0  -7   -0.20    0.30
 -10   0   7   -0.20    0.20
 -10   0   7   -0.10    0.30
  10   0  -7   -0.10    0.30
  -8   0   7    0.30    0.30
  -8   0   7    0.10    0.30
   8   0  -7    0.40    0.30
  -6   0   7    0.60    0.20
   6   0  -7    0.20    0.30
  -6   0   7    0.40    0.30
  -4   0   7    0.30    0.30
  -4   0   7    0.20    0.20
   4   0  -7    0.40    0.20
  -2   0   7    0.00    0.30
   2   0  -7   -0.20    0.30
  -2   0   7    0.20    0.20
   0   0   7    0.20    0.20
   0   0  -7   -0.20    0.20
   0   0   7   -0.40    0.30
   2   0   7   -0.20    0.30
  -2   0  -7    0.00    0.30
  -4   0  -7    0.10    0.30
   4   0   7    0.10    0.30
   6   0   7    0.30    0.30
  -6   0  -7    0.10    0.30
   8   0   7   -0.20    0.30
  -8   0  -7   -0.50    0.30
 -10   0  -7    0.10    0.40
 -10   0  -7    0.20    0.40
  10   0   7   -0.50    0.40
 -12   0  -7   -0.60    0.40
 -12   0  -7    0.20    0.40
  12   0   7    0.20    0.40
  14   0   7    0.20    0.40
 -14   0  -7   -0.10    0.40
 -14   0  -7   -0.30    0.40
 -16   0  -7    0.20    0.40
 -16   0  -7   -0.70    0.50
  16   0   7   -0.20    0.50
  18   0   7    0.40    0.50
 -18   0  -7   -0.10    0.40
 -18   0  -7    0.20    0.60
 -20   0  -7    0.90    0.60
 -20   0  -7   -0.20    0.50
 -22   0  -7   -1.00    0.60
  22   0   7   -0.10    0.60
 -22   0  -7   -0.40    0.50
 -24   0  -7   -0.40    0.70
  24   0   7   -0.70    0.70
 -26   0  -7    3.40    0.90
  26   0   7    1.60    0.80
  29  -1  -7   10.20    1.00
 -29  -1   7   10.70    1.00
 -29  -1   7   11.00    1.00
 -29   1   7    8.70    1.00
 -29   1   7   10.10    1.00
  29   1  -7   11.10    1.10
 -27  -1   7   34.60    1.50
 -27  -1   7   32.80    1.50
  27  -1  -7   32.00    1.40
  27   1  -7   33.00    1.50
 -27   1   7   34.60    1.50
 -27   1   7   31.90    1.40
  25  -1  -7   10.90    0.90
 -25  -1   7   12.50    0.90
 -25  -1   7   10.70    1.00
  25   1  -7    9.30    0.90
 -25   1   7    9.70    0.90
 -25   1   7   10.70    0.90
 -23  -1   7   42.20    1.40
  23  -1  -7   41.60    1.30
 -23  -1   7   45.30    1.40
 -23   1   7   42.20    1.40
  23   1  -7   42.50    1.50
 -23   1   7   43.30    1.40
 -21  -1   7  125.59    2.50
 -21  -1   7  123.09    2.40
  21  -1  -7  123.39    2.40
 -21   1   7  124.89    2.40
 -21   1   7  123.79    2.30
  21   1  -7  120.29    2.40
 -19  -1   7   65.49    1.60
 -19  -1   7   69.19    1.60
 -19  -1   7   65.59    1.30
  19  -1  -7   65.79    1.50
 -19   1   7   65.99    1.50
  19   1  -7   63.99    1.50
 -19   1   7   64.09    1.60
 -17  -1   7  124.29    2.30
 -17  -1   7  124.99    2.30
 -17  -1   7  123.39    2.10
  17  -1  -7  129.19    2.30
 -17   1   7  126.89    2.30
  17   1  -7  125.69    2.30
 -17   1   7  122.39    2.20
 -15  -1   7   30.00    0.90
 -15  -1   7   31.50    0.90
  15  -1  -7   33.30    0.90
 -15  -1   7   30.60    0.80
 -15   1   7   30.60    0.90
 -15   1   7   30.90    0.90
  15   1  -7   31.10    0.90
 -13  -1   7  115.69    2.00
 -13  -1   7  115.59    1.90
  13  -1  -7  116.79    2.00
 -13  -1   7  115.49    2.00
 -13   1   7  115.39    2.00
  13   1  -7  115.79    2.00
 -13   1   7  113.99    2.00
 -11  -1   7  183.48    2.90
  11  -1  -7  180.38    2.90
 -11  -1   7  184.68    2.80
 -11  -1   7  184.68    2.90
  11   1  -7  173.78    2.90
 -11   1   7  180.98    2.90
 -11   1   7  180.18    2.80
  -9  -1   7  402.56    6.00
   9  -1  -7  423.76    6.10
  -9  -1   7  412.86    6.00
  -9  -1   7  409.16    6.00
   9   1  -7  408.86    6.00
  -9   1   7  405.86    6.10
  -9   1   7  411.56    6.00
  -7  -1   7   10.40    0.40
  -7  -1   7   10.40    0.40
  -7  -1   7   10.10    0.50
   7  -1  -7    9.70    0.50
   7   1  -7   10.40    0.50
  -7   1   7   10.70    0.50
  -7   1   7   10.70    0.40
   5  -1  -7  282.67    4.30
  -5  -1   7  296.47    4.30
  -5  -1   7  296.77    4.40
  -5   1   7  291.57    4.40
   5   1  -7  299.17    4.30
  -5   1   7  293.97    4.20
   3  -1  -7   11.50    0.50
  -3  -1   7   12.60    0.50
  -3  -1   7   11.80    0.50
   3   1  -7   11.90    0.50
  -3   1   7   12.20    0.30
  -3   1   7   12.30    0.50
  -1  -1   7   54.09    1.00
  -1  -1   7   58.19    1.10
   1  -1  -7   56.09    1.00
  -1   1   7   56.59    0.90
  -1   1   7   56.69    1.10
   1   1  -7   55.19    1.00
   1  -1   7  862.31   12.70
  -1  -1  -7  840.02   12.90
   1  -1   7  857.11   12.60
  -1   1  -7  855.61   16.60
   1   1   7  864.21   12.90
  -3  -1  -7  567.14    8.50
   3  -1   7  581.94    8.30
   3   1   7  581.24    8.40
  -3   1  -7  594.94    8.70
  -5  -1  -7 1031.60   15.40
  -5  -1  -7 1004.10   15.40
   5  -1   7 1031.60   15.40
   5   1   7 1042.10   15.40
  -5   1  -7 1035.00   15.40
  -7  -1  -7   24.60    0.70
  -7  -1  -7   24.70    0.70
   7  -1   7   25.60    0.70
   7   1   7   24.80    0.70
  -7   1  -7   25.30    0.70
  -9  -1  -7   50.89    1.10
  -9  -1  -7   50.39    1.10
   9  -1   7   49.80    1.00
  -9   1  -7   48.40    1.10
   9   1   7   52.39    1.10
 -11  -1  -7   96.49    1.80
 -11  -1  -7   97.99    1.80
  11  -1   7   97.79    1.70
 -11   1  -7   94.69    1.70
  11   1   7   97.79    1.80
 -13  -1  -7  254.77    4.00
 -13  -1  -7  252.77    4.00
  13  -1   7  255.87    3.90
  13   1   7  252.67    4.00
 -13   1  -7  245.18    4.00
 -13   1  -7  250.87    4.00
 -15  -1  -7   32.00    1.00
  15  -1   7   32.60    1.00
 -15  -1  -7   31.70    1.00
 -15   1  -7   35.30    1.10
  15   1   7   33.80    1.10
 -15   1  -7   33.60    1.00
 -17  -1  -7   35.50    1.10
 -17  -1  -7   34.90    1.10
 -17   1  -7   34.40    1.00
  17   1   7   35.60    1.10
 -17   1  -7   34.20    1.10
 -19  -1  -7   21.50    1.00
  19  -1   7   22.80    1.00
 -19  -1  -7   23.30    0.90
 -19   1  -7   24.30    0.90
 -19   1  -7   24.10    1.00
  19   1   7   24.30    1.10
 -21  -1  -7   28.80    1.30
 -21  -1  -7   29.70    1.10
  21  -1   7   27.80    1.20
 -21   1  -7   28.50    1.20
  21   1   7   29.80    1.20
 -23  -1  -7   31.10    1.20
 -23  -1  -7   32.50    1.40
  23  -1   7   31.70    1.30
 -23   1  -7   35.40    1.40
 -25  -1  -7    0.90    0.80
 -25  -1  -7    3.60    0.80
  25  -1   7    2.10    0.70
 -25   1  -7    1.80    0.80
  25   1   7    4.40    0.80
 -27  -1  -7   22.20    1.40
 -27  -1  -7   23.90    1.50
  27  -1   7   19.50    1.40
 -27   1  -7   21.70    1.50
  27   1   7   18.40    1.40
 -28  -2   7    8.50    1.00
  28  -2  -7    7.10    0.90
 -28  -2   7    8.80    1.00
 -28   2   7    8.40    0.90
  28   2  -7    8.90    1.10
 -28   2   7    9.50    1.00
  26  -2  -7    5.60    0.80
 -26  -2   7    6.20    0.90
 -26  -2   7    5.90    0.90
 -26   2   7    6.70    0.90
 -26   2   7    7.20    0.80
  26   2  -7    5.70    0.90
 -24  -2   7    2.30    0.70
  24  -2  -7    1.60    0.60
 -24  -2   7    2.00    0.70
 -24   2   7    1.70    0.60
  24   2  -7    2.00    0.80
 -24   2   7    2.00    0.70
 -22  -2   7    6.90    0.70
 -22  -2   7    6.80    0.80
  22  -2  -7    6.00    0.70
  22   2  -7    6.40    0.70
 -22   2   7    5.10    0.70
 -22   2   7    6.40    0.70
 -20  -2   7    4.60    0.60
 -20  -2   7    4.70    0.60
  20  -2  -7    4.80    0.60
 -20  -2   7    4.90    0.50
 -20   2   7    5.00    0.60
  20   2  -7    4.30    0.60
 -20   2   7    4.70    0.60
 -18  -2   7   20.10    0.80
 -18  -2   7   22.00    0.90
 -18  -2   7   20.40    0.90
  18  -2  -7   21.50    0.90
 -18   2   7   22.50    1.00
  18   2  -7   20.80    0.90
 -18   2   7   21.30    0.90
 -16  -2   7    5.80    0.60
 -16  -2   7    4.80    0.50
  16  -2  -7    5.70    0.50
 -16  -2   7    5.40    0.60
 -16   2   7    5.70    0.60
 -16   2   7    6.60    0.50
  16   2  -7    6.00    0.60
 -14  -2   7   47.80    1.20
  14  -2  -7   50.29    1.10
 -14  -2   7   48.70    1.10
 -14  -2   7   49.10    1.10
  14   2  -7   49.10    1.10
 -14   2   7   48.60    1.20
 -14   2   7   49.30    1.10
 -12  -2   7    0.00    0.30
 -12  -2   7    0.60    0.30
  12  -2  -7    1.10    0.40
 -12  -2   7    0.60    0.40
 -12   2   7    0.60    0.40
 -12   2   7    1.00    0.30
  12   2  -7    1.00    0.40
 -10  -2   7   26.60    0.80
  10  -2  -7   27.10    0.50
 -10  -2   7   27.10    0.70
  10  -2  -7   27.30    0.70
 -10  -2   7   27.50    0.80
 -10   2   7   27.80    0.60
 -10   2   7   27.60    0.70
  10   2  -7   27.00    0.80
  -8  -2   7   16.20    0.50
  -8  -2   7   16.40    0.60
  -8  -2   7   16.20    0.70
   8  -2  -7   16.80    0.40
   8  -2  -7   17.10    0.60
  -8   2   7   16.90    0.40
  -8   2   7   16.70    0.60
   8   2  -7   16.20    0.60
  -6  -2   7  100.99    1.60
   6  -2  -7  101.39    1.60
  -6  -2   7  102.19    1.70
  -6  -2   7  101.49    1.70
   6  -2  -7  101.09    1.70
   6   2  -7  100.59    1.70
  -6   2   7   99.89    1.70
  -6   2   7  101.49    1.50
  -4  -2   7  146.19    2.40
  -4  -2   7  147.79    2.40
   4  -2  -7  147.19    2.30
   4  -2  -7  151.18    2.30
  -4  -2   7  149.19    2.30
   4   2  -7  153.28    2.30
  -4   2   7  150.88    2.40
  -4   2   7  152.78    2.10
  -2  -2   7   32.70    0.80
   2  -2  -7   32.30    0.70
   2  -2  -7   33.30    0.80
  -2  -2   7   33.50    0.70
  -2   2   7   34.00    0.80
   2   2  -7   33.00    0.70
   0  -2  -7   57.19    1.10
   0  -2   7   55.99    0.90
   0  -2  -7   55.89    1.10
   0  -2   7   54.49    1.10
   0  -2  -7   55.29    0.80
   0   2   7   56.79    1.10
   0   2  -7   57.09    1.00
   2  -2   7    2.00    0.20
  -2  -2  -7    2.10    0.30
  -2  -2  -7    1.70    0.30
   2  -2   7    2.40    0.30
   2   2   7    2.30    0.30
  -2   2  -7    2.00    0.20
   4  -2   7   81.29    1.50
   4  -2   7   83.19    1.30
  -4  -2  -7   82.39    1.40
  -4  -2  -7   81.79    1.50
   4   2   7   80.49    1.50
  -4   2  -7   83.59    1.40
  -6  -2  -7   76.69    1.50
   6  -2   7   79.99    1.30
  -6  -2  -7   77.39    1.40
   6   2   7   76.89    1.40
  -6   2  -7   77.59    1.40
   8  -2   7   18.30    0.60
  -8  -2  -7   17.80    0.60
  -8  -2  -7   18.20    0.70
   8   2   7   19.30    0.70
  -8   2  -7   18.90    0.60
 -10  -2  -7   18.40    0.70
 -10  -2  -7   18.70    0.70
  10  -2   7   17.80    0.60
 -10   2  -7   17.80    0.70
  10   2   7   16.90    0.80
 -12  -2  -7    2.60    0.50
 -12  -2  -7    3.00    0.50
  12  -2   7    2.30    0.40
  12   2   7    2.90    0.50
 -12   2  -7    2.50    0.40
 -14  -2  -7    4.40    0.50
 -14  -2  -7    3.80    0.50
 -14   2  -7    3.90    0.50
  14   2   7    3.30    0.60
  16  -2   7   34.80    1.00
 -16  -2  -7   36.10    1.10
 -16  -2  -7   33.40    1.10
 -16   2  -7   34.30    1.00
  16   2   7   35.80    1.20
 -16   2  -7   34.60    1.00
  18  -2   7    5.30    0.60
 -18  -2  -7    6.50    0.70
 -18  -2  -7    6.30    0.70
  18   2   7    6.00    0.70
 -18   2  -7    6.40    0.70
 -18   2  -7    6.10    0.60
 -20  -2  -7    5.80    0.70
  20  -2   7    6.20    0.60
 -20  -2  -7    6.10    0.80
 -20  -2  -7    7.00    0.70
 -20   2  -7    6.60    0.80
  20   2   7    6.50    0.80
 -22  -2  -7    9.40    0.80
  22  -2   7   10.00    0.80
 -22  -2  -7    9.70    1.00
 -22  -2  -7   10.10    0.90
 -22   2  -7   10.30    0.90
  22   2   7   11.30    1.00
 -24  -2  -7    1.00    0.80
 -24  -2  -7    0.80    0.70
 -24  -2  -7    2.00    0.70
  24  -2   7    2.20    0.70
 -24   2  -7    2.00    0.80
 -26  -2  -7    1.10    0.90
 -26  -2  -7    0.40    0.80
  26  -2   7    0.60    0.70
  26   2   7    1.80    0.90
 -26   2  -7    1.80    0.80
 -27  -3   7   28.90    1.40
  27  -3  -7   28.00    1.30
 -27  -3   7   28.70    1.30
 -27   3   7   27.40    1.30
  27   3  -7   27.00    1.50
 -27   3   7   29.60    1.50
 -25  -3   7   45.90    1.50
  25  -3  -7   45.70    1.40
 -25  -3   7   48.00    1.70
 -25   3   7   45.20    1.50
 -25   3   7   46.20    1.50
  25   3  -7   46.60    1.70
  23  -3  -7    2.40    0.60
 -23  -3   7    4.40    0.70
 -23  -3   7    3.60    0.80
 -23   3   7    2.80    0.70
  23   3  -7    3.90    0.70
 -23   3   7    3.10    0.70
 -21  -3   7   11.90    0.90
 -21  -3   7   12.20    0.90
 -21  -3   7   12.70    0.90
  21  -3  -7   14.30    0.90
 -21   3   7   11.90    0.90
  21   3  -7   14.50    1.10
 -21   3   7   14.00    0.90
 -19  -3   7   59.09    1.40
  19  -3  -7   57.79    1.40
 -19  -3   7   56.89    1.40
 -19  -3   7   52.39    1.50
 -19   3   7   58.09    1.40
  19   3  -7   58.79    1.50
 -19   3   7   58.29    1.50
 -17  -3   7  154.98    2.90
 -17  -3   7  161.28    2.80
  17  -3  -7  162.98    2.70
 -17  -3   7  159.58    2.70
  17   3  -7  164.18    2.80
 -17   3   7  160.08    2.80
 -17   3   7  161.48    2.70
 -15  -3   7   24.90    1.00
  15  -3  -7   26.70    0.90
 -15  -3   7   27.00    0.80
 -15  -3   7   25.50    0.90
 -15   3   7   25.80    0.90
 -15   3   7   24.70    0.80
  15   3  -7   26.20    0.90
 -13  -3   7   31.30    1.00
 -13  -3   7   28.70    0.80
  13  -3  -7   28.70    0.80
 -13  -3   7   30.80    1.00
 -13   3   7   28.00    0.90
  13   3  -7   27.30    0.90
 -11  -3   7  232.88    3.60
 -11  -3   7  239.98    3.70
 -11  -3   7  231.98    3.70
  11  -3  -7  235.08    3.60
 -11   3   7  232.08    3.70
  11   3  -7  232.08    3.60
  -9  -3   7  452.95    6.60
  -9  -3   7  453.05    6.80
   9  -3  -7  458.45    6.70
  -9  -3   7  462.45    6.80
   9  -3  -7  453.75    6.50
   9   3  -7  447.56    6.70
  -9   3   7  454.75    6.70
  -7  -3   7  420.66    6.30
  -7  -3   7  424.96    6.10
   7  -3  -7  424.36    6.10
  -7  -3   7  439.46    6.30
   7  -3  -7  417.36    6.20
  -7   3   7  416.56    6.10
   7   3  -7  427.36    6.20
  -7   3   7  408.06    6.20
  -5  -3   7   10.40    0.60
  -5  -3   7    9.90    0.50
  -5  -3   7   10.60    0.30
   5  -3  -7    9.40    0.40
   5  -3  -7    9.80    0.40
  -5   3   7   10.00    0.50
   5   3  -7   10.50    0.40
  -5   3   7   10.30    0.20
  -5   3   7    9.90    0.20
  -3  -3   7  383.26    5.30
  -3  -3   7  361.36    5.30
  -3  -3   7  380.56    5.60
   3  -3  -7  367.56    5.40
  -3  -3   7  370.26    5.60
   3  -3  -7  374.96    5.40
   3   3  -7  371.26    5.40
  -3   3   7  364.46    5.50
   1  -3  -7  597.74    8.80
   1  -3  -7  614.34    9.10
  -1  -3   7  606.84    8.80
   1   3  -7  606.14    9.00
  -1   3   7  601.64    8.90
  -1  -3  -7  220.58    3.40
  -1  -3  -7  219.88    3.20
  -1  -3  -7  224.48    3.30
   1  -3   7  220.28    3.50
  -1   3  -7  218.68    3.30
   1   3   7  219.58    3.40
  -3  -3  -7    6.50    0.50
  -3  -3  -7    6.60    0.40
  -3  -3  -7    7.20    0.30
   3  -3   7    7.60    0.50
   3   3   7    7.60    0.50
  -3   3  -7    7.30    0.30
  -5  -3  -7  567.54    8.20
  -5  -3  -7  574.04    8.30
   5  -3   7  570.34    8.20
  -5  -3  -7  579.74    8.40
   5  -3   7  567.74    8.20
   5   3   7  571.34    8.30
  -5   3  -7  550.54    8.20
  -7  -3  -7   72.09    1.30
  -7  -3  -7   70.39    1.50
  -7  -3  -7   71.49    1.40
   7  -3   7   77.49    1.30
   7  -3   7   73.49    1.20
  -7   3  -7   73.79    1.30
   7   3   7   73.29    1.40
  -9  -3  -7   32.90    0.80
  -9  -3  -7   34.50    1.00
  -9  -3  -7   32.70    0.90
   9  -3   7   33.80    0.70
  -9   3  -7   33.70    0.80
   9   3   7   34.20    1.00
 -11  -3  -7    0.30    0.40
 -11  -3  -7   -0.40    0.40
 -11  -3  -7   -0.20    0.40
  11  -3   7    0.30    0.30
 -11   3  -7    0.40    0.40
  11   3   7    0.20    0.40
 -13  -3  -7   38.20    1.10
 -13  -3  -7   40.40    1.10
 -13  -3  -7   38.30    1.00
  13  -3   7   39.70    0.90
  13   3   7   38.90    1.10
 -13   3  -7   39.50    1.00
 -15  -3  -7  153.28    2.80
  15  -3   7  156.08    2.50
 -15  -3  -7  158.78    2.80
 -15  -3  -7  156.78    2.80
  15   3   7  158.18    2.80
 -15   3  -7  156.28    2.70
 -17  -3  -7   42.60    1.30
  17  -3   7   39.30    1.00
 -17  -3  -7   40.40    1.20
 -17  -3  -7   40.50    1.30
  17   3   7   37.90    1.30
 -17   3  -7   41.50    1.10
 -17   3  -7   41.30    1.20
 -19  -3  -7   19.70    1.10
 -19  -3  -7   16.90    1.10
 -19  -3  -7   18.60    1.00
  19  -3   7   16.20    0.80
 -19   3  -7   18.10    0.90
  19   3   7   17.90    1.20
 -21  -3  -7   24.80    1.20
  21  -3   7   21.60    1.00
 -21  -3  -7   23.10    1.30
 -21  -3  -7   22.30    1.20
  21   3   7   23.70    1.40
 -21   3  -7   24.10    1.20
 -23  -3  -7   85.29    2.20
 -23  -3  -7   80.29    2.00
 -23  -3  -7   84.89    2.10
 -23   3  -7   83.29    2.10
  23   3   7   85.39    2.20
 -25  -3  -7    9.70    1.00
 -25  -3  -7    9.90    0.90
 -25  -3  -7   10.70    1.10
 -25   3  -7   10.10    1.00
 -26  -4   7    9.60    1.00
 -26  -4   7    9.20    0.90
  26   4  -7    9.00    0.90
 -26   4   7    9.00    0.90
  24  -4  -7    0.50    0.50
 -24  -4   7    0.20    0.70
 -24  -4   7    0.10    0.60
  24   4  -7    0.20    0.70
 -24   4   7    0.70    0.70
 -24   4   7   -0.40    0.60
 -22  -4   7   16.50    1.00
  22  -4  -7   14.80    0.90
 -22  -4   7   18.30    1.10
 -22  -4   7   16.20    0.90
 -22   4   7   16.50    0.90
  22   4  -7   16.20    1.10
 -22   4   7   15.30    1.10
 -20  -4   7    9.20    0.70
 -20  -4   7   11.30    0.90
  20  -4  -7    9.30    0.60
 -20  -4   7    7.50    0.80
 -20   4   7   10.90    0.80
  20   4  -7   10.50    0.80
 -20   4   7    8.90    0.80
 -18  -4   7    1.90    0.50
 -18  -4   7    2.40    0.70
 -18  -4   7    2.90    0.60
  18  -4  -7    2.20    0.50
  18   4  -7    2.30    0.60
 -18   4   7    1.70    0.50
 -16  -4   7    3.50    0.60
  16  -4  -7    3.60    0.50
 -16  -4   7    3.50    0.60
 -16  -4   7    3.10    0.40
 -16   4   7    3.70    0.50
  16   4  -7    3.30    0.60
 -14  -4   7  169.18    2.90
  14  -4  -7  171.88    2.70
 -14  -4   7  168.58    2.70
 -14  -4   7  169.08    3.00
 -14   4   7  167.58    2.80
  14   4  -7  164.78    2.80
  12  -4  -7  103.89    1.80
 -12  -4   7  102.79    2.00
 -12  -4   7  102.49    1.70
 -12  -4   7  101.59    2.00
 -12   4   7  102.69    1.90
  12   4  -7  101.59    1.90
  10  -4  -7    2.30    0.20
 -10  -4   7    2.00    0.30
 -10  -4   7    2.30    0.50
  10  -4  -7    2.40    0.30
 -10  -4   7    2.10    0.50
 -10   4   7    2.60    0.40
  10   4  -7    2.40    0.40
  -8  -4   7    0.60    0.40
  -8  -4   7    1.10    0.50
   8  -4  -7    1.10    0.30
   8  -4  -7    0.50    0.20
  -8  -4   7    0.80    0.20
  -8   4   7    1.00    0.30
   8   4  -7    0.60    0.30
  -6  -4   7   -0.20    0.40
  -6  -4   7   -0.10    0.40
   6  -4  -7    0.10    0.20
   6  -4  -7    0.30    0.20
   6   4  -7    0.50    0.30
  -6   4   7    0.00    0.30
  -4  -4   7    4.70    0.50
   4  -4  -7    5.10    0.40
   4  -4  -7    4.90    0.30
  -4  -4   7    4.90    0.50
  -4   4   7    5.50    0.40
   4   4  -7    4.60    0.30
  -2  -4   7    8.40    0.60
  -2  -4   7    7.30    0.60
   2  -4  -7    7.10    0.40
   2  -4  -7    7.60    0.50
  -2   4   7    7.60    0.50
   2   4  -7    7.90    0.30
   0  -4  -7  110.59    1.80
   0  -4  -7  112.29    1.60
   0  -4   7  111.49    2.00
   0  -4  -7  110.89    1.90
   0  -4   7  112.49    2.00
   0   4  -7  109.99    1.70
   0   4   7  110.69    1.90
  -2  -4  -7  162.28    2.60
  -2  -4  -7  158.38    2.50
   2  -4   7  161.88    2.70
  -2  -4  -7  158.18    2.40
   2   4   7  154.58    2.50
  -2   4  -7  158.28    2.40
  -4  -4  -7   18.70    0.70
  -4  -4  -7   19.50    0.50
   4  -4   7   20.30    0.80
  -4  -4  -7   18.30    0.60
  -4   4  -7   18.60    0.50
   4   4   7   18.80    0.70
  -6  -4  -7  151.18    2.40
  -6  -4  -7  151.88    2.40
  -6  -4  -7  152.68    2.60
   6   4   7  148.09    2.50
  -6   4  -7  152.18    2.40
  -8  -4  -7    9.40    0.50
  -8  -4  -7    9.60    0.70
  -8  -4  -7    7.70    0.60
   8   4   7    9.30    0.70
  -8   4  -7    9.10    0.50
 -10  -4  -7  109.69    1.90
 -10  -4  -7  108.49    1.90
 -10  -4  -7  108.39    2.10
  10   4   7  108.79    2.00
 -10   4  -7  110.99    1.90
 -12  -4  -7   31.70    1.00
 -12  -4  -7   32.20    1.00
 -12  -4  -7   32.10    1.10
  12   4   7   32.30    1.00
 -12   4  -7   31.50    0.90
 -14  -4  -7    1.60    0.50
 -14  -4  -7    1.80    0.50
 -14  -4  -7    2.30    0.60
  14   4   7    1.70    0.60
 -14   4  -7    2.50    0.50
 -16  -4  -7    1.00    0.50
 -16  -4  -7    1.70    0.60
 -16  -4  -7    1.00    0.60
  16   4   7    2.00    0.60
 -16   4  -7    1.80    0.50
 -18  -4  -7    0.80    0.60
 -18  -4  -7    1.00    0.60
 -18  -4  -7    0.00    0.60
 -18   4  -7    0.50    0.50
  18   4   7    0.30    0.70
 -20  -4  -7    9.30    0.90
 -20  -4  -7   10.40    0.90
 -20  -4  -7    9.50    0.90
  20   4   7   10.40    1.00
 -20   4  -7    9.50    0.80
 -22  -4  -7   -0.80    0.70
 -22  -4  -7    0.00    0.70
 -22  -4  -7   -0.10    0.70
  22   4   7   -0.50    0.80
 -22   4  -7    0.90    0.60
 -24  -4  -7   23.90    1.30
 -24  -4  -7   22.00    1.40
 -24  -4  -7   19.50    1.30
  24   4   7   23.80    1.40
 -24   4  -7   24.40    1.30
 -25  -5   7   30.20    1.50
 -25  -5   7   32.30    2.20
  25   5  -7   29.30    1.50
 -25   5   7   32.70    1.40
 -23  -5   7    0.10    0.80
 -23  -5   7   -0.30    0.70
 -23  -5   7    0.30    0.50
  23   5  -7    0.00    0.70
 -23   5   7    0.60    0.70
 -21  -5   7   45.40    1.30
 -21  -5   7   49.30    1.70
 -21  -5   7   47.80    1.60
 -21   5   7   45.60    1.40
  21   5  -7   47.60    1.50
 -19  -5   7   55.79    1.60
 -19  -5   7   55.69    1.30
 -19  -5   7   56.69    1.60
 -19   5   7   55.79    1.50
  19   5  -7   58.99    1.60
 -17  -5   7   37.70    1.30
 -17  -5   7   36.80    1.00
  17  -5  -7   36.70    1.10
 -17  -5   7   36.10    1.30
  17   5  -7   35.50    1.20
 -17   5   7   39.50    1.20
 -15  -5   7   57.59    1.50
 -15  -5   7   57.39    1.50
  15  -5  -7   57.09    1.20
 -15  -5   7   57.59    1.20
  15   5  -7   56.39    1.40
 -15   5   7   55.59    1.40
 -13  -5   7   66.09    1.60
 -13  -5   7   65.89    1.70
  13  -5  -7   66.19    1.20
 -13  -5   7   66.19    1.20
 -13   5   7   67.59    1.40
  13   5  -7   66.49    1.40
 -11  -5   7   84.39    1.80
 -11  -5   7   82.39    1.80
  11  -5  -7   81.49    1.40
  11   5  -7   85.19    1.60
 -11   5   7   85.39    1.60
   9  -5  -7  196.68    3.00
  -9  -5   7  191.28    3.30
  -9  -5   7  195.98    3.30
   9  -5  -7  196.28    2.90
  -9   5   7  195.78    3.10
   9   5  -7  195.18    3.10
   7  -5  -7  134.49    2.10
  -7  -5   7  136.39    2.50
  -7  -5   7  131.39    2.50
   7  -5  -7  135.39    2.20
   7   5  -7  132.29    2.20
  -7   5   7  134.09    2.20
  -5  -5   7    1.30    0.50
   5  -5  -7    1.60    0.20
   5  -5  -7    1.80    0.30
  -5  -5   7    1.80    0.50
  -5   5   7    1.40    0.30
   5   5  -7    2.10    0.30
   3  -5  -7  129.09    2.20
  -3  -5   7  132.99    2.30
   3  -5  -7  130.59    2.00
  -3  -5   7  126.39    2.30
   3   5  -7  128.99    2.00
  -3   5   7  128.79    2.20
  -1  -5   7    1.30    0.50
  -1  -5   7    1.80    0.50
   1  -5  -7    1.90    0.20
   1  -5  -7    1.50    0.40
   1   5  -7    1.90    0.20
  -1   5   7    1.50    0.40
  -1  -5  -7  133.99    2.10
  -1  -5  -7  135.89    2.00
   1  -5   7  133.79    2.40
   1  -5   7  136.39    2.40
  -1  -5  -7  134.09    2.30
   1   5   7  132.99    2.30
  -1   5  -7  132.39    2.20
  -3  -5  -7  263.47    3.90
   3  -5   7  268.27    4.30
  -3  -5  -7  268.87    4.20
  -3  -5  -7  264.17    4.00
   3   5   7  269.57    4.10
  -5  -5  -7  101.29    1.70
   5  -5   7   98.99    2.00
  -5  -5  -7   99.69    1.70
  -5  -5  -7   97.29    1.90
   5   5   7   96.79    1.80
  -7  -5  -7   49.40    1.30
  -7  -5  -7   49.00    1.00
  -7  -5  -7   49.60    1.00
   7   5   7   50.39    1.20
  -9  -5  -7   56.89    1.20
  -9  -5  -7   56.69    1.40
  -9  -5  -7   55.79    1.20
   9   5   7   58.09    1.40
 -11  -5  -7   33.50    1.20
 -11  -5  -7   32.80    1.00
 -11  -5  -7   32.80    1.00
  11   5   7   32.10    1.10
 -13  -5  -7  106.59    2.30
 -13  -5  -7  105.59    2.00
 -13  -5  -7  109.89    2.00
  13   5   7  108.39    2.10
 -15  -5  -7   91.99    2.10
 -15  -5  -7   92.29    1.90
 -15  -5  -7   91.99    1.90
  15   5   7   92.59    2.00
 -17  -5  -7    3.20    0.60
 -17  -5  -7    3.30    0.70
 -17  -5  -7    2.40    0.70
  17   5   7    2.80    0.70
 -19  -5  -7   39.30    1.30
 -19  -5  -7   38.10    1.40
 -19  -5  -7   41.50    1.60
  19   5   7   38.30    1.40
 -21  -5  -7    9.60    0.80
 -21  -5  -7   12.10    1.00
 -21  -5  -7   11.60    1.00
  21   5   7   11.20    1.00
 -23  -5  -7    7.60    0.90
 -23  -5  -7    8.50    1.00
 -23  -5  -7    7.90    0.90
  23   5   7    7.40    1.00
 -24  -6   7   10.70    1.00
 -24  -6   7   11.90    1.10
  24   6  -7   11.50    1.10
 -22  -6   7    1.00    0.80
 -22  -6   7   -0.10    0.70
  22   6  -7    0.30    0.70
 -20  -6   7    2.20    0.70
 -20  -6   7    1.60    0.80
  20   6  -7    1.80    0.70
 -18  -6   7    0.10    0.70
 -18  -6   7    0.70    0.70
  18   6  -7    1.00    0.60
 -16  -6   7    0.00    0.70
 -16  -6   7   -0.80    0.60
  16   6  -7   -0.20    0.50
 -14  -6   7    0.50    0.60
 -14  -6   7    1.90    0.60
  14   6  -7    1.10    0.50
 -14   6   7    1.30    0.50
 -12  -6   7    1.10    0.60
 -12  -6   7    0.80    0.60
 -12   6   7    1.00    0.40
 -10  -6   7    1.10    0.50
 -10  -6   7    1.70    0.60
 -10   6   7    1.40    0.40
  -8  -6   7    2.20    0.60
  -8  -6   7    2.10    0.60
  -8   6   7    2.50    0.40
  -6  -6   7    6.50    0.70
  -6   6   7    8.80    0.60
  -4  -6   7   15.00    0.90
   4  -6  -7   16.10    0.70
  -4  -6   7   16.50    1.00
  -4   6   7   15.20    0.70
  -2  -6   7   62.29    1.50
  -2  -6   7   65.19    1.60
   2  -6  -7   63.69    1.40
  -2   6   7   63.49    1.30
   0  -6   7   19.60    0.90
   0  -6  -7   21.00    0.80
   0  -6   7   18.80    0.90
   0   6   7   20.00    0.80
   2  -6   7   15.00    1.00
  -2  -6  -7   15.90    0.80
   2   6   7   15.30    0.70
  -4  -6  -7   12.50    0.40
   4  -6   7   11.10    0.80
  -4  -6  -7   11.70    0.90
   4   6   7   10.20    0.70
  -6  -6  -7   -0.10    0.30
  -6  -6  -7    0.10    0.40
  -6  -6  -7   -0.20    0.50
   6   6   7   -0.40    0.40
  -8  -6  -7    4.40    0.40
  -8  -6  -7    3.30    0.40
  -8  -6  -7    2.70    0.60
   8   6   7    3.40    0.50
 -10  -6  -7    4.00    0.40
 -10  -6  -7    5.50    0.50
 -10  -6  -7    6.00    0.70
  10   6   7    5.40    0.60
 -12  -6  -7    4.70    0.60
 -12  -6  -7    4.50    0.70
 -12  -6  -7    4.00    0.50
  12   6   7    4.50    0.60
 -14  -6  -7    7.70    0.60
 -14  -6  -7    7.80    0.70
 -14  -6  -7    8.00    0.80
  14   6   7    8.00    0.80
 -16  -6  -7    3.60    0.60
 -16  -6  -7    3.10    0.80
 -16  -6  -7    2.40    0.60
  16   6   7    3.40    0.70
 -18  -6  -7    5.10    0.80
 -18  -6  -7    5.20    1.00
 -18  -6  -7    5.10    0.70
  18   6   7    5.20    0.80
 -20  -6  -7    2.80    0.70
 -20  -6  -7    3.00    0.90
 -20  -6  -7    4.30    0.80
  20   6   7    1.80    0.80
 -22  -6  -7    6.90    1.00
 -22  -6  -7    6.60    0.90
 -22  -6  -7    6.00    0.90
  22   6   7    8.40    1.00
 -21  -7   7   27.40    1.40
 -21  -7   7   22.60    1.40
 -19  -7   7    9.60    1.00
 -19  -7   7   11.40    1.10
 -17  -7   7    7.60    0.90
 -17  -7   7    6.70    0.90
 -15  -7   7   41.20    1.60
 -15  -7   7   43.10    1.60
 -13  -7   7   27.40    1.30
 -13  -7   7   28.30    1.30
 -11  -7   7   55.19    1.60
 -11  -7   7   53.49    1.60
  -9  -7   7   61.89    1.60
  -9  -7   7   63.79    1.70
  -7  -7   7   75.29    1.80
  -7  -7   7   75.49    1.80
  -5  -7   7  143.59    2.70
  -5  -7   7  147.19    2.80
   5  -7  -7  146.19    2.50
  -3  -7   7   10.30    0.80
  -3  -7   7    9.10    0.80
   3  -7  -7    8.80    0.70
   1  -7  -7    0.80    0.50
  -1  -7   7    0.40    0.60
  -1  -7   7    1.60    0.60
   1  -7   7   64.39    1.60
   1  -7   7   65.49    1.60
  -1  -7  -7   65.99    1.60
  -3  -7  -7  134.69    2.60
   3  -7   7  137.59    2.60
   5  -7   7   45.60    1.40
  -5  -7  -7   47.60    1.40
   5   7   7   44.80    1.70
  -7  -7  -7   12.10    1.00
   7   7   7   14.00    0.80
  -9  -7  -7    7.20    0.80
   9   7   7    7.30    0.70
 -11  -7  -7   50.59    1.60
  11   7   7   50.09    1.40
 -13  -7  -7   58.39    1.70
  13   7   7   57.29    1.60
 -15  -7  -7    3.40    0.80
  15   7   7    3.20    0.80
 -17  -7  -7   19.60    1.40
  17   7   7   19.30    1.20
 -19  -7  -7   15.70    1.30
  19   7   7   14.10    1.10
 -20  -8   7    0.70    0.80
 -18  -8   7    2.60    0.80
 -18  -8   7    2.20    0.90
 -16  -8   7    2.40    0.80
 -16  -8   7    2.00    0.90
 -14  -8   7    8.90    0.90
 -14  -8   7    7.70    0.90
 -12  -8   7    1.40    0.70
 -12  -8   7    1.60    0.80
 -10  -8   7    2.50    0.70
 -10  -8   7    3.30    0.80
  -8  -8   7   12.30    1.00
  -8  -8   7   10.50    0.90
  -6  -8   7    3.20    0.70
  -6  -8   7    2.00    0.70
  -4  -8   7    2.30    0.70
  -4  -8   7    2.80    0.70
   4  -8  -7    2.40    0.50
   2  -8  -7    0.30    0.50
  -2  -8   7    0.40    0.60
  -2  -8   7    1.00    0.60
   0  -8  -7    1.30    0.60
   0  -8   7    1.00    0.60
   0  -8   7    1.70    0.60
   2  -8   7    0.00    0.60
  -2  -8  -7    0.40    0.60
   4  -8   7    2.30    0.70
  -4  -8  -7    2.00    0.60
  -6  -8  -7    8.00    0.80
  -8  -8  -7   13.80    1.10
 -10  -8  -7    1.80    0.80
 -12  -8  -7    1.10    0.80
 -14  -8  -7    0.00    0.80
 -16  -8  -7    0.00    0.90
 -15  -9   7    3.00    0.90
 -15  -9   7    3.00    0.90
 -13  -9   7    3.00    1.00
 -13  -9   7    3.10    0.90
 -11  -9   7   44.30    1.80
 -11  -9   7   44.70    1.70
  -9  -9   7   68.39    2.00
  -9  -9   7   66.49    2.00
  -7  -9   7   33.30    1.40
  -7  -9   7   34.70    1.50
  -5  -9   7   -0.20    0.70
  -5  -9   7    0.20    0.80
  -3  -9   7   19.60    1.30
  -3  -9   7   19.70    1.30
   1  -9  -7   65.89    1.70
  -1  -9   7   65.59    1.90
  -1  -9   7   63.79    1.80
   1  -9   7   26.30    1.40
  -1  -9  -7   26.70    1.20
   1  -9   7   28.40    1.40
   3  -9   7   31.00    1.50
  -3  -9  -7   30.60    1.40
  -5  -9  -7    6.70    0.80
  -7  -9  -7   10.80    1.00
  -9  -9  -7    7.70    0.90
 -11  -9  -7    4.60    0.90
 -13  -9  -7   19.00    1.40
 -10 -10   7    2.30    0.90
 -10 -10   7    1.80    0.90
  -8 -10   7    4.40    0.90
  -8 -10   7    7.30    1.10
  -6 -10   7    0.80    0.80
  -6 -10   7   -0.90    0.80
  -4 -10   7    8.40    1.00
  -4 -10   7    7.80    1.00
  -2 -10   7    1.20    0.80
  -2 -10   7    4.20    0.90
   0 -10  -7    8.60    0.90
   0 -10   7    5.90    0.90
   0 -10   7    8.20    1.00
  -2 -10  -7   10.00    0.90
   2 -10   7    9.70    1.00
  -4 -10  -7   10.70    1.00
  -6 -10  -7    0.70    0.80
  28   0  -8   11.40    1.00
 -28   0   8   12.00    1.00
 -28   0   8   11.70    1.10
 -26   0   8    0.70    0.70
  26   0  -8    1.70    0.70
 -26   0   8    2.50    0.70
 -24   0   8   23.60    1.20
  24   0  -8   22.00    1.20
 -24   0   8   23.60    1.20
  22   0  -8   58.69    1.60
 -22   0   8   63.49    1.60
 -22   0   8   61.79    1.60
  20   0  -8   51.99    1.40
 -20   0   8   53.59    1.40
 -20   0   8   55.19    1.50
  18   0  -8  108.19    2.10
 -18   0   8  103.09    2.00
 -18   0   8  108.49    2.00
  16   0  -8   97.79    1.90
 -16   0   8   97.19    1.90
 -16   0   8   97.99    1.80
 -14   0   8  855.31   12.50
  14   0  -8  876.01   12.60
 -14   0   8  867.21   12.60
 -12   0   8    4.50    0.40
  12   0  -8    5.00    0.40
 -12   0   8    4.10    0.40
 -10   0   8   22.90    0.60
  10   0  -8   22.40    0.70
  -8   0   8  466.85    6.70
  -8   0   8  458.25    6.80
   8   0  -8  461.15    6.80
  -6   0   8  489.85    7.00
  -6   0   8  478.95    7.10
   6   0  -8  489.75    7.10
  -4   0   8  429.36    6.40
  -4   0   8  438.36    6.30
   4   0  -8  443.96    6.40
   2   0  -8  330.97    4.90
  -2   0   8  324.27    4.90
  -2   0   8  332.07    4.80
   0   0  -8  462.55    6.70
   0   0   8  466.15    6.70
   0   0   8  454.15    6.70
  -2   0  -8 1010.00   15.40
   2   0   8 1048.80   15.60
   4   0   8 2065.79   30.10
  -4   0  -8 2014.10   30.20
   6   0   8  973.20   14.40
  -6   0  -8  941.61   14.40
  -8   0  -8   26.60    0.80
   8   0   8   27.10    0.80
  10   0   8   15.70    0.70
 -10   0  -8   16.30    0.70
 -10   0  -8   17.00    0.70
 -12   0  -8  198.68    3.30
 -12   0  -8  201.68    3.30
  12   0   8  203.98    3.30
  14   0   8  192.48    3.20
 -14   0  -8  191.98    3.20
 -14   0  -8  191.18    3.20
  16   0   8   31.90    1.10
 -16   0  -8   29.30    1.00
 -16   0  -8   30.20    1.00
 -18   0  -8   34.70    1.10
 -18   0  -8   34.20    1.20
  18   0   8   34.20    1.10
  20   0   8   53.49    1.50
 -20   0  -8   52.69    1.40
 -20   0  -8   52.69    1.50
 -22   0  -8   18.30    1.10
  22   0   8   19.20    1.20
 -22   0  -8   19.20    1.00
 -24   0  -8    0.70    0.80
  24   0   8    0.10    0.70
  26   0   8   65.39    1.90
 -26   0  -8   70.69    2.10
 -29  -1   8    8.80    0.90
  29  -1  -8    7.00    0.90
 -29  -1   8    8.10    1.00
 -29   1   8    8.00    1.00
 -29   1   8    9.30    1.00
  29   1  -8    7.30    1.00
 -27  -1   8    2.00    0.80
 -27  -1   8    1.30    0.70
  27  -1  -8    1.90    0.80
  27   1  -8    3.10    0.90
 -27   1   8    2.00    0.70
 -27   1   8    1.20    0.70
  25  -1  -8    0.20    0.70
 -25  -1   8    0.00    0.70
 -25  -1   8   -0.70    0.60
 -25   1   8   -0.60    0.60
 -25   1   8    0.60    0.70
  25   1  -8   -0.50    0.60
 -23  -1   8   20.10    1.10
 -23  -1   8   18.80    1.20
  23  -1  -8   16.70    1.00
 -23   1   8   18.90    1.20
 -23   1   8   18.50    1.10
  23   1  -8   18.90    1.20
 -21  -1   8    4.90    0.60
 -21  -1   8    5.70    0.70
  21  -1  -8    5.60    0.70
 -21   1   8    6.70    0.80
  21   1  -8    5.20    0.70
 -21   1   8    5.20    0.70
  19  -1  -8    2.70    0.50
 -19  -1   8    3.70    0.60
 -19  -1   8    3.90    0.60
 -19  -1   8    2.90    0.40
 -19   1   8    4.10    0.60
 -19   1   8    3.30    0.60
  19   1  -8    4.60    0.60
 -17  -1   8   20.10    0.70
  17  -1  -8   21.50    0.90
 -17  -1   8   21.20    0.90
 -17  -1   8   22.20    0.90
 -17   1   8   20.90    0.90
 -17   1   8   20.20    0.90
  17   1  -8   21.80    1.00
 -15  -1   8  235.38    3.70
  15  -1  -8  237.18    3.80
 -15  -1   8  236.98    3.60
 -15  -1   8  231.28    3.80
 -15   1   8  239.18    3.70
  15   1  -8  237.38    3.80
 -15   1   8  233.58    3.80
 -13  -1   8    3.30    0.40
 -13  -1   8    3.20    0.50
  13  -1  -8    4.20    0.50
 -13  -1   8    2.50    0.40
  13   1  -8    3.90    0.40
 -13   1   8    3.50    0.40
 -13   1   8    2.90    0.40
  11  -1  -8   97.19    1.70
 -11  -1   8   96.89    1.70
 -11  -1   8   94.39    1.60
 -11   1   8   95.49    1.70
 -11   1   8   94.99    1.60
  11   1  -8   96.69    1.70
  -9  -1   8  152.28    2.50
  -9  -1   8  151.58    2.40
   9  -1  -8  151.98    2.50
  -9   1   8  155.28    2.40
  -9   1   8  151.98    2.50
   9   1  -8  156.48    2.50
  -7  -1   8  203.68    3.20
   7  -1  -8  210.18    3.20
  -7  -1   8  201.78    3.10
  -7   1   8  205.38    3.20
  -7   1   8  208.98    3.10
   7   1  -8  203.18    3.20
  -5  -1   8   33.20    0.80
  -5  -1   8   32.60    0.70
   5  -1  -8   32.10    0.80
  -5   1   8   32.00    0.80
   5   1  -8   31.60    0.70
  -5   1   8   32.80    0.60
  -3  -1   8    3.10    0.30
   3  -1  -8    3.10    0.30
  -3  -1   8    3.60    0.30
   3   1  -8    2.90    0.30
  -3   1   8    2.70    0.30
  -3   1   8    3.20    0.20
  -1  -1   8   94.99    1.60
   1  -1  -8   91.49    1.60
  -1  -1   8   91.99    1.50
   1   1  -8   91.79    1.50
  -1   1   8   92.39    1.60
  -1   1   8   90.09    1.40
   1  -1   8   82.29    1.40
  -1  -1  -8   80.79    1.40
   1  -1   8   83.29    1.40
   1   1   8   83.99    1.50
  -1   1  -8   82.39    1.40
   3  -1   8   -0.30    0.30
  -3  -1  -8   -0.10    0.30
   3   1   8    0.10    0.30
  -3   1  -8    0.50    0.30
   5  -1   8  256.97    3.90
  -5  -1  -8  256.17    3.90
  -5  -1  -8  254.97    4.00
   5   1   8  260.27    3.90
  -5   1  -8  259.57    3.90
  -7  -1  -8  302.37    4.60
   7  -1   8  303.97    4.50
  -7  -1  -8  305.57    4.60
  -7   1  -8  296.47    4.50
   9  -1   8    0.00    0.30
  -9  -1  -8    0.00    0.40
  -9  -1  -8    0.80    0.40
  -9   1  -8    0.00    0.30
   9   1   8    0.60    0.40
 -11  -1  -8    2.00    0.50
  11  -1   8    0.90    0.40
 -11  -1  -8    1.40    0.40
 -11   1  -8    1.40    0.40
  11   1   8    1.80    0.50
 -13  -1  -8   17.10    0.80
 -13  -1  -8   15.90    0.80
  13  -1   8   16.40    0.80
 -13   1  -8   18.00    0.80
 -13   1  -8   18.10    0.70
  13   1   8   18.90    0.90
  15  -1   8    1.30    0.50
 -15  -1  -8    0.60    0.50
 -15  -1  -8    1.00    0.50
 -15   1  -8    1.70    0.50
 -15   1  -8    1.90    0.50
  15   1   8    1.40    0.60
  17  -1   8    1.60    0.50
 -17  -1  -8    1.60    0.50
 -17  -1  -8    2.50    0.60
  17   1   8    0.80    0.60
 -17   1  -8    2.20    0.60
 -17   1  -8    1.50    0.50
 -19  -1  -8    0.90    0.60
 -19  -1  -8    2.30    0.50
 -19   1  -8    1.60    0.50
 -19   1  -8    1.90    0.60
  19   1   8    2.00    0.70
  21  -1   8    0.70    0.60
 -21  -1  -8   -0.70    0.60
 -21  -1  -8   -0.20    0.70
  21   1   8    0.00    0.70
 -21   1  -8    0.90    0.70
 -23  -1  -8    0.90    0.60
 -23  -1  -8    0.30    0.80
  23  -1   8    1.80    0.70
 -23   1  -8    2.10    0.80
 -25  -1  -8    2.10    0.80
  25  -1   8    1.30    0.70
 -25  -1  -8    0.90    0.90
 -25   1  -8    1.30    0.80
  25   1   8    1.30    0.80
 -27  -1  -8   17.40    1.30
  27  -1   8   18.80    1.30
 -27  -1  -8   18.80    1.60
  27   1   8   16.90    1.40
 -27   1  -8   21.00    1.40
  28  -2  -8   42.10    1.50
 -28  -2   8   45.20    1.60
 -28  -2   8   40.40    1.60
 -28   2   8   43.00    1.70
  28   2  -8   41.90    1.60
 -28   2   8   40.70    1.60
 -26  -2   8   29.00    1.40
  26  -2  -8   28.60    1.30
 -26  -2   8   26.10    1.30
 -26   2   8   26.30    1.30
  26   2  -8   29.00    1.50
 -26   2   8   30.70    1.40
 -24  -2   8   18.70    1.10
  24  -2  -8   19.50    1.10
 -24  -2   8   20.70    1.20
  24   2  -8   19.20    1.30
 -24   2   8   19.50    1.10
 -24   2   8   18.50    1.10
 -22  -2   8   45.80    1.40
  22  -2  -8   44.20    1.40
 -22  -2   8   44.90    1.40
 -22   2   8   44.40    1.40
  22   2  -8   45.30    1.50
 -22   2   8   42.30    1.30
  20  -2  -8   29.10    1.10
 -20  -2   8   26.70    1.00
 -20  -2   8   28.30    1.00
 -20  -2   8   27.90    1.10
 -20   2   8   29.10    1.00
 -20   2   8   26.00    1.10
  20   2  -8   28.80    1.20
 -18  -2   8   75.79    1.70
 -18  -2   8   76.99    1.60
 -18  -2   8   76.39    1.50
  18  -2  -8   78.39    1.70
  18   2  -8   75.39    1.70
 -18   2   8   77.09    1.70
 -18   2   8   75.19    1.60
  16  -2  -8  176.98    3.00
 -16  -2   8  176.58    3.00
 -16  -2   8  179.38    2.90
 -16  -2   8  176.28    3.00
  16   2  -8  179.88    3.00
 -16   2   8  176.08    2.90
 -16   2   8  172.48    3.00
 -14  -2   8   82.09    1.50
 -14  -2   8   81.09    1.60
 -14  -2   8   79.09    1.60
  14  -2  -8   81.49    1.60
 -14   2   8   80.69    1.60
 -14   2   8   84.49    1.50
  14   2  -8   80.19    1.60
  12  -2  -8   56.39    0.90
 -12  -2   8   55.79    1.20
  12  -2  -8   58.39    1.20
 -12  -2   8   55.79    1.20
 -12  -2   8   54.29    1.20
 -12   2   8   57.09    1.10
  12   2  -8   58.29    1.20
 -12   2   8   57.69    1.20
  10  -2  -8  184.18    2.90
  10  -2  -8  182.68    2.70
 -10  -2   8  179.68    2.90
 -10  -2   8  181.88    2.90
 -10  -2   8  185.88    2.90
 -10   2   8  184.48    2.80
  10   2  -8  181.18    2.90
 -10   2   8  181.18    2.90
  -8  -2   8  111.09    1.80
  -8  -2   8  107.89    1.90
  -8  -2   8  110.59    1.90
   8  -2  -8  113.09    1.90
  -8   2   8  110.49    1.70
  -8   2   8  106.69    1.90
   8   2  -8  109.19    1.80
  -6  -2   8  311.67    4.60
   6  -2  -8  312.77    4.60
  -6  -2   8  307.17    4.70
  -6  -2   8  306.57    4.70
   6  -2  -8  318.27    4.60
  -6   2   8  301.47    4.60
   6   2  -8  310.77    4.60
  -6   2   8  315.47    4.50
   4  -2  -8   56.29    1.10
   4  -2  -8   55.49    1.00
  -4  -2   8   53.59    1.10
  -4  -2   8   56.19    1.00
   4   2  -8   55.59    1.00
  -4   2   8   55.49    1.10
  -4   2   8   54.99    0.80
   2  -2  -8    4.30    0.40
  -2  -2   8    4.20    0.40
  -2  -2   8    4.20    0.30
   2  -2  -8    3.70    0.30
   2   2  -8    4.50    0.30
  -2   2   8    3.90    0.40
   0  -2  -8  360.06    5.30
   0  -2   8  356.36    5.20
   0  -2  -8  370.66    5.20
   0  -2   8  358.86    5.40
   0  -2  -8  354.96    5.30
   0   2   8  357.26    5.30
   0   2  -8  357.76    5.30
   2  -2   8  342.67    5.10
  -2  -2  -8  338.87    5.10
  -2  -2  -8  346.47    5.10
   2  -2   8  343.67    5.00
   2   2   8  339.97    5.10
  -2   2  -8  337.57    5.00
  -4  -2  -8  181.98    2.80
  -4  -2  -8  178.98    2.90
   4  -2   8  174.88    2.70
   4   2   8  180.18    2.80
  -4   2  -8  177.28    2.80
  -6  -2  -8  243.58    3.80
  -6  -2  -8  237.88    3.70
   6  -2   8  236.88    3.60
   6   2   8  239.58    3.70
  -6   2  -8  242.28    3.60
  -8  -2  -8  225.38    3.60
   8  -2   8  222.18    3.40
  -8  -2  -8  219.18    3.50
   8   2   8  220.88    3.50
  -8   2  -8  223.78    3.40
 -10  -2  -8  109.79    2.10
  10  -2   8  110.39    1.90
 -10  -2  -8  110.59    2.00
 -10   2  -8  110.29    1.90
  10   2   8  106.79    2.00
 -12  -2  -8  120.69    2.30
 -12  -2  -8  123.39    2.20
  12  -2   8  124.29    2.10
  12   2   8  123.39    2.20
 -12   2  -8  127.89    2.20
 -14  -2  -8   44.80    1.20
 -14  -2  -8   45.90    1.20
 -14   2  -8   42.70    1.20
  14   2   8   42.30    1.30
  16  -2   8   69.89    1.50
 -16  -2  -8   70.49    1.70
 -16  -2  -8   72.59    1.60
 -16   2  -8   68.59    1.60
  16   2   8   71.39    1.70
 -16   2  -8   73.39    1.60
 -18  -2  -8   37.80    1.20
  18  -2   8   39.90    1.20
 -18  -2  -8   40.20    1.30
 -18   2  -8   38.70    1.30
  18   2   8   39.90    1.30
 -18   2  -8   41.30    1.10
 -20  -2  -8    3.10    0.70
 -20  -2  -8    4.30    0.70
  20  -2   8    3.20    0.60
 -20  -2  -8    4.00    0.70
 -20   2  -8    3.80    0.70
  20   2   8    4.00    0.80
 -22  -2  -8    8.90    0.90
 -22  -2  -8    8.80    0.80
 -22  -2  -8    9.00    1.00
  22  -2   8    8.10    0.70
 -22   2  -8    8.80    0.90
  22   2   8    8.70    0.90
 -24  -2  -8   29.40    1.30
 -24  -2  -8   27.60    1.30
  24  -2   8   27.70    1.30
 -24  -2  -8   25.80    1.40
 -24   2  -8   29.10    1.40
 -26  -2  -8   12.10    1.00
  26  -2   8   15.10    1.20
 -26  -2  -8   13.50    1.10
 -26   2  -8   12.30    1.10
  26   2   8   14.20    1.20
 -27  -3   8    1.80    0.80
  27  -3  -8    3.00    0.70
 -27  -3   8    1.70    0.80
 -27   3   8    2.90    0.70
 -27   3   8    2.00    0.70
  27   3  -8    1.90    0.90
 -25  -3   8    3.40    0.80
  25  -3  -8    3.10    0.70
 -25   3   8    2.80    0.80
 -25   3   8    2.80    0.70
  25   3  -8    3.90    0.90
 -23  -3   8    0.60    0.60
  23  -3  -8    0.80    0.60
 -23  -3   8    1.20    0.70
 -23   3   8    0.90    0.70
  23   3  -8    0.30    0.70
 -23   3   8    0.60    0.50
 -21  -3   8    0.10    0.50
 -21  -3   8    0.80    0.60
  21  -3  -8    0.40    0.50
 -21  -3   8    0.50    0.70
  21   3  -8    0.80    0.60
 -21   3   8    1.70    0.60
 -21   3   8    1.00    0.50
 -19  -3   8   11.20    0.90
 -19  -3   8    9.80    0.80
  19  -3  -8   11.90    0.80
 -19  -3   8   12.10    0.80
 -19   3   8   10.00    0.70
  19   3  -8   11.40    0.90
 -19   3   8   12.60    0.90
 -17  -3   8    9.00    0.70
  17  -3  -8    8.70    0.70
 -17  -3   8    7.50    0.70
 -17  -3   8    7.80    0.60
 -17   3   8    8.60    0.60
  17   3  -8    9.00    0.70
 -17   3   8    8.70    0.70
 -15  -3   8    7.80    0.60
 -15  -3   8    9.10    0.60
  15  -3  -8    8.00    0.70
 -15  -3   8    8.20    0.70
 -15   3   8    9.20    0.60
 -15   3   8    9.00    0.60
  15   3  -8    9.10    0.70
  13  -3  -8    4.90    0.50
 -13  -3   8    6.10    0.50
 -13  -3   8    4.90    0.50
 -13  -3   8    4.90    0.60
 -13   3   8    5.50    0.50
 -13   3   8    5.30    0.40
  13   3  -8    4.80    0.50
  11  -3  -8    1.40    0.40
  11  -3  -8    1.80    0.10
 -11  -3   8    2.00    0.40
 -11  -3   8    1.30    0.30
 -11  -3   8    1.50    0.50
 -11   3   8    1.40    0.40
  11   3  -8    1.30    0.40
 -11   3   8    1.40    0.30
  -9  -3   8   13.60    0.70
  -9  -3   8   15.10    0.70
   9  -3  -8   12.40    0.40
   9  -3  -8   14.20    0.60
  -9  -3   8   12.60    0.50
  -9   3   8   13.30    0.60
   9   3  -8   12.80    0.60
  -9   3   8   12.00    0.40
   7  -3  -8   15.30    0.50
  -7  -3   8   15.20    0.70
   7  -3  -8   15.30    0.60
  -7  -3   8   15.00    0.70
  -7  -3   8   14.30    0.50
  -7   3   8   14.30    0.60
  -7   3   8   14.50    0.30
   7   3  -8   14.20    0.50
   5  -3  -8    5.60    0.40
  -5  -3   8    4.60    0.30
   5  -3  -8    5.30    0.40
  -5  -3   8    5.70    0.50
  -5  -3   8    5.50    0.50
  -5   3   8    4.90    0.40
   5   3  -8    4.60    0.40
  -3  -3   8   79.29    1.50
  -3  -3   8   77.79    1.50
  -3  -3   8   78.09    1.20
   3  -3  -8   76.09    1.40
   3  -3  -8   78.29    1.40
  -3   3   8   77.29    1.40
   3   3  -8   77.09    1.30
  -1  -3   8    2.10    0.10
   1  -3  -8    2.00    0.30
  -1  -3   8    1.60    0.40
   1  -3  -8    1.50    0.30
  -1   3   8    2.00    0.30
   1   3  -8    2.00    0.20
  -1  -3  -8    4.30    0.20
  -1  -3  -8    5.50    0.40
  -1  -3  -8    4.90    0.40
   1  -3   8    4.10    0.20
   1  -3   8    4.60    0.20
   1  -3   8    5.20    0.50
   1   3   8    4.20    0.40
  -1   3  -8    4.20    0.30
   3  -3   8    4.20    0.20
  -3  -3  -8    5.00    0.30
  -3  -3  -8    4.60    0.40
   3  -3   8    4.80    0.50
   3  -3   8    4.30    0.20
  -3  -3  -8    3.90    0.40
   3   3   8    4.30    0.40
  -3   3  -8    4.30    0.30
  -5  -3  -8    1.40    0.30
  -5  -3  -8    1.40    0.40
  -5  -3  -8    1.40    0.30
   5  -3   8    1.70    0.20
   5   3   8    2.10    0.40
  -5   3  -8    1.70    0.30
  -7  -3  -8   31.80    0.80
  -7  -3  -8   31.00    0.90
  -7  -3  -8   30.40    0.90
   7   3   8   31.30    0.90
  -7   3  -8   30.90    0.80
  -9  -3  -8   21.50    0.80
  -9  -3  -8   19.00    0.80
   9  -3   8   20.60    0.60
  -9  -3  -8   20.30    0.70
  -9   3  -8   20.70    0.70
   9   3   8   19.30    0.80
 -11  -3  -8   12.20    0.70
 -11  -3  -8   12.20    0.80
 -11  -3  -8   12.30    0.70
  11  -3   8   12.40    0.50
 -11   3  -8   12.20    0.70
  11   3   8   13.00    0.80
 -13  -3  -8   24.20    1.10
 -13  -3  -8   24.70    1.00
  13  -3   8   24.10    0.70
 -13  -3  -8   22.70    0.90
 -13   3  -8   24.30    0.90
  13   3   8   22.20    1.00
  15  -3   8    2.20    0.40
 -15  -3  -8    1.70    0.50
 -15  -3  -8    2.60    0.60
 -15  -3  -8    1.80    0.60
  15   3   8    1.40    0.60
 -15   3  -8    2.00    0.50
 -17  -3  -8    0.40    0.60
  17  -3   8    0.30    0.40
 -17  -3  -8    0.60    0.60
 -17  -3  -8   -0.70    0.60
  17   3   8   -0.20    0.60
 -17   3  -8   -0.10    0.40
 -17   3  -8    0.20    0.50
 -19  -3  -8   32.40    1.20
  19  -3   8   32.20    1.00
 -19  -3  -8   31.30    1.20
 -19  -3  -8   31.20    1.30
 -19   3  -8   32.10    1.20
  19   3   8   30.90    1.30
  21  -3   8   10.80    0.80
 -21  -3  -8   11.80    1.00
 -21  -3  -8   10.20    0.90
 -21  -3  -8   10.70    0.90
  21   3   8   10.00    1.00
 -21   3  -8   10.90    0.90
 -23  -3  -8    3.10    0.70
 -23  -3  -8    2.50    0.80
 -23  -3  -8    2.60    0.80
 -23   3  -8    4.70    0.80
  23   3   8    2.30    0.80
 -25  -3  -8    1.10    0.80
 -25  -3  -8    1.20    0.80
 -25  -3  -8    0.70    0.80
 -25   3  -8    2.10    0.80
 -26  -4   8    9.50    1.00
 -26  -4   8    9.90    0.90
  26   4  -8   10.00    1.00
 -26   4   8    7.80    0.90
 -24  -4   8    2.20    0.60
 -24  -4   8    3.90    0.80
  24  -4  -8    1.80    0.60
  24   4  -8    2.00    0.70
 -24   4   8    1.50    0.70
 -22  -4   8    8.50    0.70
 -22  -4   8    9.80    1.00
  22  -4  -8    9.10    0.70
 -22  -4   8    6.80    0.70
 -22   4   8    9.10    0.80
 -22   4   8    9.40    1.10
  22   4  -8    8.80    0.90
  20  -4  -8   29.60    1.00
 -20  -4   8   30.60    1.20
 -20  -4   8   30.10    1.30
 -20  -4   8   29.20    1.00
 -20   4   8   30.10    1.20
  20   4  -8   29.60    1.20
 -20   4   8   30.50    1.10
 -18  -4   8  138.49    2.40
 -18  -4   8  133.19    2.50
  18  -4  -8  133.19    2.40
 -18  -4   8  133.79    2.60
 -18   4   8  132.19    2.30
  18   4  -8  135.19    2.50
 -18   4   8  134.99    2.50
  16  -4  -8  149.79    2.50
 -16  -4   8  143.59    2.70
 -16  -4   8  149.09    2.50
 -16  -4   8  142.39    2.60
  16   4  -8  146.89    2.60
 -16   4   8  145.79    2.60
 -16   4   8  145.29    2.40
 -14  -4   8   36.20    1.20
 -14  -4   8   35.70    0.90
 -14  -4   8   36.90    1.20
  14  -4  -8   36.00    1.00
 -14   4   8   37.00    0.90
 -14   4   8   34.50    1.10
  14   4  -8   36.90    1.10
 -12  -4   8   19.10    0.90
  12  -4  -8   20.30    0.70
 -12  -4   8   18.70    0.60
 -12  -4   8   19.50    0.90
  12   4  -8   20.80    0.80
 -12   4   8   19.00    0.80
 -10  -4   8  162.98    2.50
  10  -4  -8  164.18    2.50
 -10  -4   8  160.08    2.80
 -10  -4   8  161.58    2.80
  10  -4  -8  167.08    2.60
  10   4  -8  165.18    2.70
 -10   4   8  161.88    2.70
   8  -4  -8  131.09    2.20
  -8  -4   8  131.49    2.40
   8  -4  -8  132.19    2.10
  -8  -4   8  133.69    2.40
  -8  -4   8  132.99    2.00
  -8   4   8  131.49    2.20
  -8   4   8  131.89    2.00
   8   4  -8  133.99    2.20
  -6  -4   8  197.88    3.20
  -6  -4   8  189.68    3.20
  -6  -4   8  185.58    2.70
   6  -4  -8  195.68    3.00
  -6  -4   8  193.28    2.80
   6  -4  -8  193.18    3.00
   6   4  -8  194.38    3.00
  -6   4   8  192.28    3.00
   4  -4  -8    9.80    0.50
  -4  -4   8   10.00    0.70
   4  -4  -8   10.20    0.50
  -4  -4   8    8.80    0.60
   4   4  -8    9.50    0.40
  -4   4   8    8.20    0.50
   2  -4  -8   62.09    1.20
  -2  -4   8   64.59    1.40
  -2  -4   8   61.29    1.30
   2  -4  -8   62.79    1.20
   2   4  -8   61.89    1.10
  -2   4   8   61.69    1.20
   0  -4  -8  367.46    5.40
   0  -4   8  368.86    5.60
   0  -4  -8  369.86    5.50
   0   4   8  366.36    5.50
   0   4  -8  366.16    5.30
   2  -4   8  238.88    3.80
  -2  -4  -8  236.58    3.60
  -2  -4  -8  236.98    3.40
  -2  -4  -8  240.38    3.80
  -2   4  -8  237.98    3.50
   2   4   8  237.38    3.70
  -4  -4  -8  124.09    2.20
   4  -4   8  126.89    2.30
  -4  -4  -8  123.69    2.10
  -4  -4  -8  124.19    1.90
  -4   4  -8  120.69    2.00
   4   4   8  122.69    2.10
  -6  -4  -8   59.59    1.40
  -6  -4  -8   58.09    1.10
  -6  -4  -8   57.29    1.20
  -6   4  -8   57.39    1.10
   6   4   8   58.49    1.30
  -8  -4  -8   32.80    0.90
  -8  -4  -8   33.70    0.80
  -8  -4  -8   34.70    1.10
  -8   4  -8   33.70    0.80
   8   4   8   35.40    1.00
 -10  -4  -8   13.20    0.90
 -10  -4  -8   12.70    0.60
 -10  -4  -8   13.20    0.70
  10   4   8   12.90    0.80
 -10   4  -8   13.30    0.60
 -12  -4  -8   74.79    1.70
 -12  -4  -8   69.79    1.50
 -12  -4  -8   71.79    1.50
 -12   4  -8   69.29    1.40
  12   4   8   70.89    1.60
 -14  -4  -8   92.09    1.90
 -14  -4  -8   87.69    2.00
 -14  -4  -8   92.39    1.90
 -14   4  -8   92.39    1.80
  14   4   8   91.89    2.00
 -16  -4  -8  177.88    3.10
 -16  -4  -8  176.88    3.10
 -16  -4  -8  177.28    3.20
 -16   4  -8  172.98    3.00
  16   4   8  178.58    3.20
 -18  -4  -8   15.90    1.10
 -18  -4  -8   17.10    1.10
 -18  -4  -8   17.50    1.10
 -18   4  -8   16.70    0.90
  18   4   8   16.80    1.20
 -20  -4  -8    1.10    0.70
 -20  -4  -8    0.60    0.70
 -20  -4  -8    1.70    0.70
  20   4   8    0.00    0.70
 -20   4  -8    1.40    0.60
 -22  -4  -8    4.00    0.80
 -22  -4  -8    4.10    0.80
 -22  -4  -8    4.00    0.80
 -22   4  -8    4.90    0.70
  22   4   8    5.20    0.90
 -24  -4  -8   20.00    1.40
 -24  -4  -8   18.00    1.40
 -24  -4  -8   16.80    1.30
 -24   4  -8   20.80    1.50
  24   4   8   16.40    1.20
 -25  -5   8    2.40    0.90
  25   5  -8    5.20    0.90
 -25   5   8    2.30    0.80
 -23  -5   8    1.30    0.80
 -23  -5   8   -0.10    0.70
 -23  -5   8    0.00    0.70
 -23   5   8    0.50    0.70
  23   5  -8    0.10    0.70
 -21  -5   8    2.80    0.70
 -21  -5   8    2.20    0.50
 -21  -5   8    4.20    0.90
  21   5  -8    2.70    0.70
 -21   5   8    2.90    0.70
 -19  -5   8    1.30    0.70
 -19  -5   8    0.90    0.40
 -19  -5   8    1.00    0.70
 -19   5   8    1.80    0.60
  19   5  -8    0.90    0.60
  17  -5  -8   10.40    0.70
 -17  -5   8   12.40    0.70
 -17  -5   8   10.00    0.90
 -17  -5   8   11.60    0.90
  17   5  -8   12.60    0.90
 -17   5   8   12.30    0.90
 -15  -5   8   31.60    1.10
 -15  -5   8   30.50    0.80
 -15  -5   8   30.40    1.20
  15  -5  -8   30.20    0.80
 -15   5   8   31.10    1.00
  15   5  -8   30.90    1.00
 -13  -5   8    2.60    0.60
 -13  -5   8    3.10    0.60
 -13  -5   8    2.40    0.30
  13  -5  -8    2.00    0.30
 -13   5   8    2.40    0.50
  13   5  -8    1.80    0.50
  11  -5  -8   13.90    0.60
 -11  -5   8   13.00    0.80
 -11  -5   8   11.70    0.80
  11   5  -8   12.60    0.70
 -11   5   8   13.20    0.70
  -9  -5   8   11.00    0.80
   9  -5  -8   11.50    0.50
  -9  -5   8   10.90    0.80
  -9   5   8   11.90    0.60
   9   5  -8   11.50    0.60
  -7  -5   8   -0.30    0.50
   7  -5  -8    0.80    0.30
   7  -5  -8    0.10    0.30
  -7  -5   8    1.00    0.50
   7   5  -8    0.60    0.30
  -7   5   8    0.80    0.40
   5  -5  -8    1.40    0.40
  -5  -5   8    1.70    0.50
   5  -5  -8    1.10    0.30
  -5  -5   8    0.90    0.50
   5   5  -8    1.50    0.30
  -5   5   8    1.50    0.40
   3  -5  -8   63.09    1.10
  -3  -5   8   64.69    1.50
   3  -5  -8   63.69    1.30
  -3  -5   8   62.89    1.50
   3   5  -8   64.69    1.10
  -3   5   8   62.09    1.30
  -1  -5   8    7.00    0.60
   1  -5  -8    7.20    0.60
   1  -5  -8    5.60    0.40
  -1  -5   8    6.30    0.60
  -1   5   8    6.50    0.50
   1   5  -8    6.60    0.40
  -1  -5  -8    0.20    0.30
  -1  -5  -8    0.50    0.40
   1  -5   8    1.00    0.50
   1   5   8    0.50    0.40
  -3  -5  -8   22.30    0.90
  -3  -5  -8   21.60    0.60
  -3  -5  -8   22.00    0.50
   3  -5   8   23.10    0.90
   3   5   8   21.00    0.80
  -5  -5  -8   16.90    0.60
   5  -5   8   17.60    0.90
  -5  -5  -8   16.60    0.80
  -5  -5  -8   16.10    0.60
   5   5   8   15.60    0.80
  -7  -5  -8   20.10    1.00
  -7  -5  -8   19.10    0.70
  -7  -5  -8   19.90    0.60
   7   5   8   19.90    0.90
  -9  -5  -8    2.40    0.60
  -9  -5  -8    3.20    0.40
  -9  -5  -8    3.60    0.40
   9   5   8    2.50    0.50
 -11  -5  -8    5.90    0.50
 -11  -5  -8    5.10    0.50
 -11  -5  -8    4.10    0.70
  11   5   8    3.90    0.60
 -13  -5  -8    1.20    0.50
 -13  -5  -8    0.10    0.60
 -13  -5  -8    0.80    0.50
  13   5   8    0.90    0.60
 -15  -5  -8    1.90    0.50
 -15  -5  -8    1.90    0.60
 -15  -5  -8    1.90    0.70
  15   5   8    2.40    0.70
 -17  -5  -8   -0.30    0.60
 -17  -5  -8    1.10    0.70
 -17  -5  -8    0.20    0.60
  17   5   8    1.00    0.70
 -19  -5  -8    2.70    0.80
 -19  -5  -8    2.30    0.70
 -19  -5  -8    3.00    0.70
  19   5   8    2.10    0.80
 -21  -5  -8    4.60    0.80
 -21  -5  -8    5.10    0.80
 -21  -5  -8    4.80    0.90
  21   5   8    4.80    0.90
 -23  -5  -8    3.90    0.90
 -23  -5  -8    3.60    0.80
 -23  -5  -8    5.00    0.90
  23   5   8    4.30    1.00
 -24  -6   8    5.70    0.90
 -24  -6   8    6.10    1.00
  24   6  -8    5.60    0.90
 -22  -6   8   36.00    1.70
 -22  -6   8   33.40    1.50
  22   6  -8   33.40    1.50
 -20  -6   8   28.10    1.40
 -20  -6   8   29.30    1.40
  20   6  -8   24.80    1.20
 -18  -6   8   -0.20    0.70
 -18  -6   8    1.00    0.70
  18   6  -8    1.10    0.60
 -16  -6   8    9.50    0.90
 -16  -6   8    9.80    0.80
 -16   6   8    9.90    0.70
  16   6  -8    8.50    0.70
 -14  -6   8   38.60    1.40
 -14  -6   8   38.90    1.30
 -14   6   8   37.40    1.10
 -12  -6   8  130.99    2.60
 -12  -6   8  136.59    2.60
 -12   6   8  132.79    2.40
 -10  -6   8   68.29    1.70
 -10  -6   8   67.49    1.70
 -10   6   8   67.89    1.40
  -8  -6   8   79.59    1.80
  -8  -6   8   78.99    1.80
  -8   6   8   78.79    1.60
  -6  -6   8  194.18    3.40
   6  -6  -8  197.18    3.10
  -6  -6   8  195.58    3.40
  -6   6   8  198.38    3.20
  -4  -6   8   70.39    1.70
  -4  -6   8   70.39    1.70
   4  -6  -8   70.39    1.40
  -4   6   8   71.39    1.40
  -2  -6   8   26.90    1.10
  -2  -6   8   25.50    1.00
   2  -6  -8   26.10    0.90
  -2   6   8   25.80    0.90
   0  -6   8   34.10    1.10
   0  -6   8   32.70    1.10
   0  -6  -8   34.00    1.10
   0   6   8   33.90    0.90
  -2  -6  -8  183.68    3.10
   2  -6   8  182.38    3.20
  -2  -6  -8  182.98    2.70
   2   6   8  180.28    3.00
  -4  -6  -8   72.69    1.30
  -4  -6  -8   74.09    1.70
   4  -6   8   71.89    1.80
   4   6   8   76.59    1.50
  -6  -6  -8   10.40    0.80
  -6  -6  -8   10.80    0.50
   6   6   8   11.50    0.80
  -8  -6  -8    0.60    0.30
  -8  -6  -8    1.70    0.70
   8   6   8    0.50    0.50
 -10  -6  -8   47.50    1.10
 -10  -6  -8   48.20    1.50
  10   6   8   49.40    1.30
 -12  -6  -8  114.79    2.10
 -12  -6  -8  115.99    2.50
  12   6   8  115.39    2.30
 -14  -6  -8   15.00    1.10
 -14  -6  -8   13.80    0.80
  14   6   8   12.80    1.00
 -16  -6  -8   17.00    1.20
 -16  -6  -8   16.10    0.90
  16   6   8   17.60    1.20
 -18  -6  -8   11.90    1.10
 -18  -6  -8   11.60    1.00
  18   6   8   11.50    1.00
 -20  -6  -8   25.80    1.20
 -20  -6  -8   26.20    1.50
  20   6   8   25.90    1.50
 -21  -7   8    3.30    0.90
 -21  -7   8    3.00    0.80
 -19  -7   8    5.30    1.00
 -19  -7   8    5.50    1.00
 -17  -7   8   17.90    1.40
 -17  -7   8   19.60    1.40
 -15  -7   8    0.60    0.70
 -15  -7   8    0.10    0.70
 -13  -7   8   12.70    1.00
 -13  -7   8   11.60    1.00
 -11  -7   8    5.90    0.80
 -11  -7   8    5.00    0.80
  -9  -7   8   12.90    1.00
  -9  -7   8   13.80    1.10
  -7  -7   8    0.30    0.60
  -7  -7   8    1.50    0.70
  -5  -7   8    2.20    0.60
   5  -7  -8    0.80    0.40
  -5  -7   8    1.90    0.60
   3  -7  -8   -0.80    0.40
  -3  -7   8    0.50    0.60
  -3  -7   8   -0.40    0.60
  -1  -7   8    0.30    0.60
  -1  -7   8    1.60    0.60
   1  -7  -8    0.80    0.50
  -1  -7  -8    3.80    0.60
   1  -7   8    3.60    0.70
   3  -7   8   93.09    2.10
  -3  -7  -8   89.19    1.90
   3   7   8   90.59    2.20
   5  -7   8    5.20    0.70
  -5  -7  -8    4.90    0.70
   5   7   8    5.70    0.60
  -7  -7  -8    0.60    0.70
   7   7   8    1.00    0.50
  -9  -7  -8   37.10    1.50
   9   7   8   36.30    1.20
 -11  -7  -8    0.10    0.70
  11   7   8    0.40    0.60
 -13  -7  -8    1.60    0.80
  13   7   8    2.20    0.70
 -15  -7  -8    0.80    0.80
  15   7   8    1.00    0.70
 -17  -7  -8   -0.80    0.80
  17   7   8    0.00    0.70
 -19  -7  -8    1.50    0.90
  19   7   8    2.00    0.90
 -18  -8   8   65.49    2.00
 -18  -8   8   66.79    2.10
 -16  -8   8   34.90    1.60
 -16  -8   8   37.90    1.70
 -14  -8   8   46.30    1.70
 -14  -8   8   45.70    1.70
 -12  -8   8    7.20    0.90
 -12  -8   8    6.50    0.90
 -10  -8   8   19.80    1.30
 -10  -8   8   19.90    1.20
  -8  -8   8    5.00    0.80
  -8  -8   8    5.00    0.80
  -6  -8   8   32.40    1.30
  -6  -8   8   32.70    1.40
   4  -8  -8   18.30    0.90
  -4  -8   8   21.90    1.30
  -4  -8   8   20.60    1.10
   2  -8  -8    8.70    0.70
  -2  -8   8    9.20    0.80
  -2  -8   8   11.00    0.90
   0  -8   8   40.40    1.40
   0  -8  -8   38.50    1.30
   0  -8   8   41.60    1.50
   2  -8   8   25.10    1.20
  -2  -8  -8   21.40    1.20
   4  -8   8   60.19    1.70
  -4  -8  -8   61.09    1.70
  -6  -8  -8   21.30    1.30
  -8  -8  -8   31.00    1.40
 -10  -8  -8    9.80    1.00
 -12  -8  -8   42.40    1.70
 -14  -8  -8   19.90    1.40
 -16  -8  -8   24.20    1.50
 -15  -9   8    2.30    1.00
 -15  -9   8    1.30    0.90
 -13  -9   8    5.60    1.00
 -13  -9   8    6.90    1.10
 -11  -9   8    5.20    0.90
 -11  -9   8    5.10    1.00
  -9  -9   8    3.10    0.90
  -9  -9   8    2.80    0.80
  -7  -9   8    4.60    0.90
  -7  -9   8    4.10    0.80
  -5  -9   8    2.40    0.80
  -5  -9   8    1.20    0.80
  -3  -9   8    7.50    0.90
  -3  -9   8    7.50    1.00
  -1  -9   8   23.20    1.40
  -1  -9   8   19.20    1.30
   1  -9  -8   20.70    1.10
  -1  -9  -8    1.00    0.70
   1  -9   8    1.90    0.70
  -3  -9  -8    1.00    0.70
   3  -9   8    1.60    0.80
  -5  -9  -8    0.90    0.80
  -7  -9  -8   -0.40    0.80
  -9  -9  -8    1.10    0.80
 -11  -9  -8    8.30    1.00
  -8 -10   8   72.99    2.20
  -8 -10   8   64.79    2.00
  -6 -10   8    3.60    0.90
  -6 -10   8    5.80    1.00
  -4 -10   8    0.60    0.90
  -4 -10   8    1.00    0.80
  -2 -10   8   27.20    1.60
  -2 -10   8   27.50    1.40
   0 -10   8   12.90    1.10
  -2 -10  -8   21.40    1.30
   2 -10   8   18.90    1.50
  -4 -10  -8   14.70    1.20
  -6 -10  -8   19.80    1.40
  28   0  -9    0.20    0.80
 -28   0   9    0.00    0.80
 -28   0   9    0.30    0.70
 -26   0   9    0.30    0.60
 -26   0   9    0.00    0.70
  26   0  -9   -0.30    0.80
 -24   0   9   -0.60    0.60
  24   0  -9    0.80    0.70
 -24   0   9   -0.80    0.60
  22   0  -9    0.80    0.60
 -22   0   9    0.10    0.50
 -22   0   9    0.30    0.60
 -20   0   9    2.10    0.60
  20   0  -9    1.20    0.50
 -20   0   9    1.10    0.50
  18   0  -9    0.20    0.50
 -18   0   9    0.10    0.40
 -18   0   9    0.90    0.50
  16   0  -9    0.20    0.50
 -16   0   9   -0.40    0.40
 -16   0   9    0.00    0.50
 -12   0   9    0.70    0.40
 -12   0   9    0.10    0.30
  12   0  -9   -0.40    0.40
 -10   0   9   -0.40    0.30
  10   0  -9    0.30    0.30
 -10   0   9    0.20    0.30
   8   0  -9   -0.30    0.30
  -8   0   9    0.60    0.30
  -8   0   9    0.40    0.30
   6   0  -9    0.10    0.30
  -6   0   9    0.30    0.20
  -6   0   9   -0.30    0.30
  -4   0   9    0.60    0.30
   4   0  -9    0.00    0.30
  -4   0   9   -0.20    0.20
   2   0  -9   -0.10    0.30
  -2   0   9    0.10    0.20
  -2   0   9   -0.60    0.30
   0   0   9    0.40    0.30
   0   0  -9   -0.30    0.30
   0   0   9   -0.70    0.30
  -2   0  -9   -0.40    0.30
   2   0   9   -0.80    0.30
  -4   0  -9   -0.40    0.30
   4   0   9   -0.40    0.30
  -6   0  -9   -0.10    0.30
   6   0   9    0.20    0.30
   8   0   9    0.10    0.30
  -8   0  -9    0.50    0.30
 -10   0  -9   -0.20    0.40
  10   0   9   -0.40    0.40
 -10   0  -9   -0.10    0.40
  12   0   9   -0.50    0.40
 -12   0  -9    0.10    0.50
 -12   0  -9    0.50    0.50
  14   0   9    0.30    0.50
 -14   0  -9    0.00    0.40
 -14   0  -9    0.30    0.40
 -16   0  -9    0.40    0.50
  16   0   9   -0.20    0.50
 -16   0  -9   -0.40    0.50
 -18   0  -9    0.30    0.60
 -18   0  -9   -0.40    0.50
  18   0   9   -0.40    0.60
 -20   0  -9   -0.10    0.70
  20   0   9    0.10    0.60
 -20   0  -9   -0.30    0.50
 -22   0  -9    0.30    0.60
 -22   0  -9   -0.30    0.70
 -24   0  -9    0.40    0.80
  24   0   9   -1.10    0.70
 -26   0  -9    3.00    0.80
  26   0   9    3.00    0.80
  29  -1  -9   30.40    1.50
 -29  -1   9   29.50    1.40
 -29  -1   9   31.00    1.60
 -29   1   9   30.50    1.50
 -29   1   9   29.00    1.40
  29   1  -9   29.40    1.60
  27  -1  -9   35.20    1.50
 -27  -1   9   35.00    1.50
 -27  -1   9   36.20    1.60
  27   1  -9   35.50    1.50
 -27   1   9   31.70    1.30
 -27   1   9   35.70    1.40
 -25  -1   9    5.00    0.80
  25  -1  -9    4.00    0.80
 -25  -1   9    4.60    0.80
  25   1  -9    4.50    0.80
 -25   1   9    4.40    0.70
 -25   1   9    4.10    0.80
 -23  -1   9   22.80    1.20
 -23  -1   9   24.00    1.20
  23  -1  -9   22.30    1.20
 -23   1   9   24.90    1.10
  23   1  -9   22.80    1.20
 -23   1   9   23.90    1.00
  21  -1  -9   39.70    1.30
 -21  -1   9   36.40    1.20
 -21  -1   9   39.70    1.30
 -21   1   9   36.40    1.20
  21   1  -9   37.20    1.30
 -21   1   9   35.60    1.30
  19  -1  -9   90.99    1.90
 -19  -1   9   93.89    1.90
 -19  -1   9   96.39    2.00
 -19   1   9   94.59    1.90
 -19   1   9   91.19    1.90
  19   1  -9   91.69    1.90
 -17  -1   9  217.48    3.40
 -17  -1   9  213.98    3.60
 -17  -1   9  221.08    3.60
  17  -1  -9  215.78    3.60
 -17   1   9  219.18    3.50
  17   1  -9  218.28    3.60
 -17   1   9  215.08    3.60
 -15  -1   9   57.19    1.20
  15  -1  -9   59.89    1.40
 -15  -1   9   58.49    1.40
 -15  -1   9   58.59    1.30
 -15   1   9   57.49    1.30
  15   1  -9   56.99    1.40
 -15   1   9   59.09    1.30
 -13  -1   9   59.89    1.30
 -13  -1   9   56.99    1.20
  13  -1  -9   58.79    1.30
 -13  -1   9   58.39    1.20
 -13   1   9   57.49    1.30
  13   1  -9   57.39    1.30
 -13   1   9   57.29    1.20
  11  -1  -9   97.79    1.80
 -11  -1   9   98.59    1.70
 -11  -1   9   95.69    1.80
 -11   1   9   97.49    1.70
  11   1  -9   98.99    1.80
 -11   1   9   99.99    1.80
  -9  -1   9   24.00    0.70
   9  -1  -9   23.40    0.70
  -9  -1   9   23.50    0.70
   9   1  -9   23.30    0.70
  -9   1   9   23.80    0.60
  -9   1   9   23.80    0.80
  -7  -1   9  148.89    2.40
   7  -1  -9  151.48    2.40
  -7  -1   9  152.88    2.40
   7   1  -9  145.49    2.40
  -7   1   9  151.58    2.30
  -7   1   9  149.79    2.40
  -5  -1   9  601.94    8.60
  -5  -1   9  583.74    8.70
   5  -1  -9  585.24    8.60
   5   1  -9  590.44    8.60
  -5   1   9  593.04    8.70
  -5   1   9  598.84    8.60
  -3  -1   9  288.57    4.20
   3  -1  -9  283.27    4.30
  -3  -1   9  279.97    4.20
  -3   1   9  284.47    4.10
   3   1  -9  280.67    4.20
  -3   1   9  277.27    4.30
  -1  -1   9  145.79    2.40
   1  -1  -9  147.79    2.40
  -1  -1   9  154.28    2.40
  -1   1   9  153.18    2.40
   1   1  -9  149.88    2.40
   1  -1   9   52.49    1.00
   1  -1   9   51.69    1.00
  -1  -1  -9   52.89    1.10
  -1   1  -9   51.09    1.00
   1   1   9   51.89    1.10
   3  -1   9   96.09    1.60
  -3  -1  -9   95.99    1.70
  -3   1  -9   96.09    1.60
   3   1   9   94.99    1.70
   5  -1   9  668.63    9.90
  -5  -1  -9  664.93    9.70
   5   1   9  672.03    9.70
  -5   1  -9  663.03    9.70
  -7  -1  -9  143.59    2.40
   7  -1   9  145.09    2.40
  -7  -1  -9  147.19    2.50
  -7   1  -9  145.29    2.40
   7   1   9  148.79    2.50
  -9  -1  -9   52.59    1.20
   9  -1   9   53.09    1.10
  -9  -1  -9   54.69    1.20
  -9   1  -9   53.89    1.20
 -11  -1  -9  110.39    2.00
 -11  -1  -9  112.19    2.10
  11  -1   9  113.49    2.00
  11   1   9  112.99    2.10
 -11   1  -9  113.29    2.00
 -13  -1  -9  151.28    2.60
  13  -1   9  149.69    2.60
 -13  -1  -9  149.79    2.70
 -13   1  -9  147.59    2.60
  13   1   9  148.99    2.60
 -13   1  -9  151.58    2.60
  15  -1   9   46.50    1.20
 -15  -1  -9   45.40    1.20
 -15  -1  -9   46.80    1.30
 -15   1  -9   47.90    1.20
 -15   1  -9   46.40    1.30
  15   1   9   44.80    1.20
 -17  -1  -9   22.70    1.10
 -17  -1  -9   23.30    1.10
  17  -1   9   22.80    1.00
 -17   1  -9   24.00    1.00
 -17   1  -9   23.80    1.10
  17   1   9   22.80    1.10
 -19  -1  -9    8.60    0.70
 -19  -1  -9    8.70    0.80
 -19   1  -9    8.00    0.70
  19   1   9    7.60    0.80
 -19   1  -9    7.60    0.70
 -21  -1  -9   15.80    1.00
  21  -1   9   14.30    1.10
 -21  -1  -9   11.90    1.00
  21   1   9   14.30    1.10
 -21   1  -9   14.70    1.30
 -21   1  -9   14.20    1.00
 -23  -1  -9   21.60    1.20
  23  -1   9   23.90    1.30
 -23  -1  -9   23.70    1.20
 -23   1  -9   25.10    1.40
  25  -1   9    5.90    0.90
 -25  -1  -9    7.00    0.90
 -25  -1  -9    6.90    0.90
 -25   1  -9    6.00    0.90
  25   1   9    6.10    1.00
 -28  -2   9    1.60    0.80
  28  -2  -9    2.10    0.70
 -28  -2   9    2.90    0.80
  28   2  -9    2.00    0.90
 -28   2   9    2.90    0.90
 -28   2   9    1.10    0.70
 -26  -2   9    2.90    0.80
  26  -2  -9    1.80    0.70
 -26  -2   9    1.90    0.80
  26   2  -9    1.60    0.80
 -26   2   9    1.80    0.70
 -26   2   9    2.20    0.80
 -24  -2   9   19.70    1.10
 -24  -2   9   22.00    1.30
  24  -2  -9   21.40    1.10
 -24   2   9   21.10    1.10
  24   2  -9   21.90    1.30
 -24   2   9   21.60    1.30
 -22  -2   9    3.20    0.70
 -22  -2   9    3.30    0.70
  22  -2  -9    3.80    0.70
  22   2  -9    3.30    0.70
 -22   2   9    4.10    0.60
 -22   2   9    4.00    0.70
 -20  -2   9    8.30    0.70
 -20  -2   9    7.90    0.80
  20  -2  -9    7.80    0.70
 -20  -2   9    8.20    0.60
 -20   2   9    7.60    0.70
  20   2  -9    8.40    0.70
 -20   2   9    8.70    0.70
 -18  -2   9   33.90    1.10
 -18  -2   9   34.70    1.10
 -18  -2   9   33.40    1.00
  18  -2  -9   33.90    1.10
 -18   2   9   33.50    1.10
 -18   2   9   30.80    1.00
  18   2  -9   33.00    1.10
  16  -2  -9   10.00    0.80
 -16  -2   9    8.30    0.70
 -16  -2   9    8.20    0.70
 -16  -2   9    7.80    0.60
 -16   2   9    9.30    0.60
 -16   2   9    8.60    0.70
  16   2  -9   11.40    0.80
  14  -2  -9    0.10    0.40
 -14  -2   9    0.00    0.40
 -14  -2   9    0.00    0.40
 -14  -2   9    0.00    0.40
  14   2  -9    0.40    0.50
 -14   2   9    0.30    0.50
 -14   2   9    0.30    0.30
  12  -2  -9    7.60    0.50
 -12  -2   9    5.60    0.50
 -12  -2   9    6.00    0.50
 -12  -2   9    7.20    0.50
 -12   2   9    6.50    0.50
  12   2  -9    6.90    0.50
 -12   2   9    6.40    0.50
 -10  -2   9   21.80    0.80
  10  -2  -9   19.90    0.70
 -10  -2   9   21.30    0.70
 -10  -2   9   21.80    0.80
  10   2  -9   21.80    0.70
 -10   2   9   22.00    0.80
 -10   2   9   22.50    0.60
   8  -2  -9   60.99    1.20
  -8  -2   9   57.69    1.10
  -8  -2   9   57.29    1.20
  -8  -2   9   58.09    1.20
  -8   2   9   58.49    1.00
  -8   2   9   56.79    1.20
   8   2  -9   58.19    1.20
   6  -2  -9   34.40    0.80
  -6  -2   9   34.60    0.80
  -6  -2   9   33.60    0.80
   6   2  -9   35.10    0.80
  -6   2   9   35.30    0.80
  -6   2   9   34.40    0.60
  -4  -2   9  198.18    3.00
   4  -2  -9  202.98    3.10
  -4  -2   9  196.68    3.10
  -4   2   9  193.58    3.10
   4   2  -9  200.88    3.00
  -4   2   9  198.08    2.80
  -2  -2   9  216.08    3.20
  -2  -2   9  211.18    3.30
   2  -2  -9  218.48    3.30
   2  -2  -9  214.98    3.30
   2   2  -9  210.18    3.20
  -2   2   9  210.08    3.30
   0  -2   9    4.40    0.40
   0  -2  -9    4.10    0.40
   0  -2   9    4.50    0.40
   0  -2  -9    3.70    0.40
   0   2   9    3.70    0.40
   0   2  -9    4.50    0.30
   2  -2   9    4.50    0.40
  -2  -2  -9    3.80    0.40
   2  -2   9    4.20    0.30
  -2  -2  -9    3.30    0.40
   2   2   9    3.30    0.40
  -2   2  -9    3.50    0.30
  -4  -2  -9   89.49    1.70
  -4  -2  -9   91.99    1.60
   4  -2   9   90.99    1.50
  -4   2  -9   89.59    1.60
   4   2   9   91.29    1.70
  -6  -2  -9    2.20    0.40
   6  -2   9    2.70    0.30
  -6  -2  -9    3.10    0.40
  -6   2  -9    2.90    0.40
   6   2   9    1.40    0.40
  -8  -2  -9   46.00    1.10
  -8  -2  -9   46.50    1.20
   8  -2   9   47.00    1.00
   8   2   9   46.20    1.10
  -8   2  -9   46.60    1.10
 -10  -2  -9   -0.40    0.40
 -10  -2  -9   -0.10    0.50
  10  -2   9   -0.30    0.30
 -10   2  -9   -0.20    0.40
  10   2   9   -0.10    0.40
  12  -2   9    3.40    0.40
 -12  -2  -9    3.80    0.50
 -12  -2  -9    3.90    0.60
  12   2   9    3.40    0.60
 -12   2  -9    3.80    0.50
 -14  -2  -9   25.60    1.00
 -14  -2  -9   24.30    1.00
  14  -2   9   25.50    0.90
  14   2   9   25.40    1.00
 -14   2  -9   23.90    0.90
 -16  -2  -9   -0.40    0.50
 -16  -2  -9    0.00    0.50
  16   2   9   -0.50    0.50
 -16   2  -9    0.20    0.40
 -16   2  -9    0.00    0.50
 -18  -2  -9   23.00    1.10
 -18  -2  -9   22.50    1.20
  18  -2   9   20.80    1.00
  18   2   9   24.00    1.20
 -18   2  -9   21.90    1.00
 -18   2  -9   23.90    1.00
  20  -2   9   -0.50    0.50
 -20  -2  -9    0.20    0.70
 -20  -2  -9   -0.30    0.60
 -20   2  -9   -0.20    0.60
  20   2   9    0.30    0.60
 -22  -2  -9   -0.20    0.60
 -22  -2  -9   -0.60    0.70
 -22  -2  -9    0.00    0.70
  22  -2   9   -0.40    0.60
  22   2   9    0.80    0.70
 -22   2  -9    0.60    0.70
  24  -2   9    0.80    0.70
 -24  -2  -9    0.10    0.70
 -24  -2  -9    0.30    0.80
 -24  -2  -9   -0.20    0.80
 -24   2  -9    0.30    0.70
  24   2   9    2.20    0.80
 -26  -2  -9    3.50    0.90
 -26  -2  -9    4.00    1.00
  26   2   9    3.90    1.00
 -26   2  -9    3.70    0.90
 -27  -3   9   13.10    1.10
 -27  -3   9   14.10    1.00
  27  -3  -9   13.50    1.10
 -27   3   9   15.80    1.20
  27   3  -9   14.20    1.10
 -25  -3   9   34.80    1.40
 -25  -3   9   33.40    1.40
  25  -3  -9   38.60    1.40
  25   3  -9   37.70    1.60
 -25   3   9   35.00    1.50
 -25   3   9   34.00    1.30
 -23  -3   9    1.10    0.60
 -23  -3   9    0.80    0.80
  23  -3  -9    0.90    0.60
  23   3  -9    1.20    0.70
 -23   3   9   -0.20    0.50
 -23   3   9    0.40    0.70
 -21  -3   9   23.10    1.10
 -21  -3   9   25.80    1.00
  21  -3  -9   26.40    1.10
 -21  -3   9   27.60    1.10
 -21   3   9   27.10    1.20
  21   3  -9   27.00    1.30
 -21   3   9   26.30    1.00
 -19  -3   9   89.99    2.00
 -19  -3   9   89.59    1.90
 -19  -3   9   87.59    1.80
  19  -3  -9   87.39    1.80
 -19   3   9   87.89    1.80
 -19   3   9   90.19    1.90
  19   3  -9   90.29    1.90
 -17  -3   9   46.40    1.30
 -17  -3   9   46.00    1.20
  17  -3  -9   45.40    1.20
 -17  -3   9   45.80    1.20
 -17   3   9   46.00    1.10
 -17   3   9   44.10    1.20
  17   3  -9   45.80    1.30
  15  -3  -9   35.50    1.00
 -15  -3   9   36.10    1.10
 -15  -3   9   36.10    1.00
 -15  -3   9   34.40    1.10
 -15   3   9   35.60    1.10
 -15   3   9   37.00    0.90
  15   3  -9   37.40    1.10
  13  -3  -9   13.10    0.70
 -13  -3   9   14.20    0.70
 -13  -3   9   12.60    0.90
 -13  -3   9   13.90    0.70
  13   3  -9   13.60    0.80
 -13   3   9   13.10    0.80
 -13   3   9   14.20    0.60
 -11  -3   9  189.88    3.10
  11  -3  -9  191.68    3.10
 -11  -3   9  188.08    3.20
  11  -3  -9  188.58    2.80
 -11  -3   9  190.08    3.00
 -11   3   9  190.88    3.10
 -11   3   9  189.98    2.90
  11   3  -9  195.18    3.10
   9  -3  -9  819.02   12.10
  -9  -3   9  806.72   11.90
   9  -3  -9  829.52   12.00
  -9  -3   9  823.22   12.00
  -9  -3   9  811.02   11.90
  -9   3   9  822.42   11.70
   9   3  -9  814.62   11.80
  -9   3   9  808.92   11.80
  -7  -3   9  286.57    4.40
  -7  -3   9  285.87    4.40
  -7  -3   9  287.07    4.30
   7  -3  -9  288.97    4.20
   7  -3  -9  290.67    4.30
  -7   3   9  287.47    4.40
   7   3  -9  275.87    4.30
  -7   3   9  291.27    4.10
  -5  -3   9    0.90    0.40
  -5  -3   9    0.80    0.40
  -5  -3   9    0.80    0.20
   5  -3  -9    0.70    0.30
   5  -3  -9    0.70    0.30
  -5   3   9   -0.10    0.30
   5   3  -9    1.10    0.30
   3  -3  -9  207.78    3.20
   3  -3  -9  207.38    3.20
  -3  -3   9  208.28    3.10
  -3  -3   9  208.48    3.30
  -3   3   9  210.88    3.30
   3   3  -9  202.58    3.20
  -1  -3   9  308.47    4.50
   1  -3  -9  307.87    4.70
  -1  -3   9  309.17    4.70
  -1  -3   9  316.17    4.50
   1  -3  -9  309.97    4.60
  -1   3   9  305.97    4.70
   1   3  -9  309.17    4.60
   1  -3   9  564.84    8.30
  -1  -3  -9  558.24    8.00
   1  -3   9  559.84    8.10
  -1  -3  -9  576.24    8.20
   1  -3   9  570.84    9.60
  -1  -3  -9  567.44    8.30
  -1  -3  -9  544.95    8.00
   1   3   9  556.14    8.20
  -1   3  -9  561.44    8.10
  -3  -3  -9  130.49    2.20
   3  -3   9  130.69    2.30
  -3  -3  -9  127.79    2.00
   3  -3   9  128.89    1.90
   3  -3   9  131.29    1.90
  -3  -3  -9  129.09    2.20
  -3   3  -9  128.69    2.10
   3   3   9  126.59    2.20
  -5  -3  -9    0.60    0.30
   5  -3   9    0.90    0.20
  -5  -3  -9    0.10    0.40
  -5  -3  -9    0.90    0.20
   5   3   9    0.60    0.40
  -5   3  -9    0.60    0.30
  -7  -3  -9  101.29    1.80
  -7  -3  -9  101.79    2.00
  -7  -3  -9  101.09    1.70
   7  -3   9  102.59    1.60
   7   3   9  102.29    1.90
  -7   3  -9  102.49    1.80
  -9  -3  -9    6.20    0.60
  -9  -3  -9    6.60    0.50
  -9  -3  -9    6.00    0.50
   9   3   9    6.20    0.60
  -9   3  -9    6.80    0.50
 -11  -3  -9   52.09    1.30
 -11  -3  -9   53.29    1.40
  11  -3   9   51.69    1.00
 -11  -3  -9   53.49    1.20
  11   3   9   51.89    1.40
 -11   3  -9   51.99    1.20
 -13  -3  -9  136.79    2.40
  13  -3   9  140.09    2.30
 -13  -3  -9  139.09    2.50
 -13  -3  -9  141.79    2.60
 -13   3  -9  142.69    2.50
  13   3   9  138.59    2.60
 -15  -3  -9  150.18    2.70
 -15  -3  -9  153.38    2.70
  15  -3   9  150.58    2.50
 -15  -3  -9  151.38    2.90
  15   3   9  149.59    2.80
 -15   3  -9  151.58    2.70
 -17  -3  -9   13.80    1.00
  17  -3   9   11.40    0.70
 -17  -3  -9   12.20    1.00
 -17  -3  -9   11.50    1.00
  17   3   9   13.40    0.90
 -17   3  -9   13.60    0.90
 -17   3  -9   12.30    0.80
 -19  -3  -9    2.10    0.70
  19  -3   9    1.20    0.50
 -19  -3  -9    1.70    0.60
 -19  -3  -9    1.30    0.60
  19   3   9    1.00    0.70
 -19   3  -9    1.20    0.60
 -21  -3  -9    3.00    0.80
 -21  -3  -9    2.90    0.80
 -21  -3  -9    5.00    0.80
 -21   3  -9    2.30    0.70
  21   3   9    2.70    0.80
 -23  -3  -9   62.59    1.90
 -23  -3  -9   61.99    1.90
 -23  -3  -9   63.29    1.90
 -23   3  -9   63.29    1.80
  23   3   9   59.79    1.90
 -25  -3  -9   48.20    1.90
 -25  -3  -9   49.60    1.70
  25   3   9   48.90    1.90
 -25   3  -9   48.10    1.70
 -26  -4   9   15.50    1.20
  26  -4  -9   13.10    1.00
 -26  -4   9   13.70    1.10
 -26   4   9   14.10    1.10
  26   4  -9   15.50    1.20
 -24  -4   9    0.50    0.60
  24  -4  -9    0.30    0.60
 -24  -4   9    0.50    0.70
  24   4  -9    0.00    0.70
 -24   4   9   -0.20    0.70
 -22  -4   9    1.30    0.60
  22  -4  -9    1.00    0.60
 -22  -4   9    0.90    0.70
 -22  -4   9    0.90    0.60
 -22   4   9    1.00    0.70
  22   4  -9    0.60    0.60
  20  -4  -9    7.40    0.60
 -20  -4   9    7.50    0.70
 -20  -4   9    7.60    0.80
 -20  -4   9    7.70    0.80
  20   4  -9    5.90    0.70
 -20   4   9    7.70    0.70
 -18  -4   9    3.50    0.60
 -18  -4   9    4.30    0.50
  18  -4  -9    4.10    0.50
 -18  -4   9    4.50    0.70
 -18   4   9    4.80    0.60
  18   4  -9    4.40    0.70
 -16  -4   9   31.20    0.90
  16  -4  -9   31.70    1.00
 -16  -4   9   29.90    1.20
 -16  -4   9   33.60    1.20
  16   4  -9   31.20    1.10
 -16   4   9   30.20    1.10
  14  -4  -9    0.10    0.40
 -14  -4   9    0.00    0.50
 -14  -4   9   -0.50    0.50
 -14  -4   9    0.80    0.30
 -14   4   9   -0.10    0.50
  14   4  -9    0.20    0.50
 -14   4   9   -0.30    0.40
 -12  -4   9   21.00    0.90
  12  -4  -9   22.80    0.80
 -12  -4   9   22.10    1.00
 -12  -4   9   23.40    0.70
 -12   4   9   23.00    0.80
 -12   4   9   22.50    0.80
  12   4  -9   22.80    0.80
 -10  -4   9    0.20    0.30
 -10  -4   9    0.70    0.50
  10  -4  -9    0.50    0.30
  10  -4  -9    0.00    0.30
 -10  -4   9    1.00    0.50
 -10   4   9    0.10    0.40
  10   4  -9   -0.20    0.40
  -8  -4   9   83.39    1.70
  -8  -4   9   85.09    1.40
  -8  -4   9   82.19    1.70
   8  -4  -9   87.59    1.50
   8  -4  -9   86.09    1.40
   8   4  -9   83.19    1.50
  -8   4   9   84.29    1.60
  -6  -4   9   37.00    1.00
  -6  -4   9   35.70    0.60
   6  -4  -9   35.10    0.90
  -6  -4   9   34.30    1.00
   6  -4  -9   34.70    0.80
  -6   4   9   35.50    0.90
   6   4  -9   34.50    0.80
  -4  -4   9   26.00    0.90
  -4  -4   9   27.10    0.90
   4  -4  -9   26.00    0.70
   4  -4  -9   26.40    0.80
  -4   4   9   26.10    0.80
   4   4  -9   27.30    0.70
   2  -4  -9   38.60    0.90
  -2  -4   9   38.60    1.10
   2  -4  -9   39.30    1.00
   2   4  -9   40.90    0.80
  -2   4   9   40.80    1.00
   0  -4   9   60.99    1.40
   0  -4  -9   63.59    1.20
   0  -4  -9   64.49    1.30
   0   4   9   60.99    1.30
   0   4  -9   62.89    1.10
  -2  -4  -9    4.50    0.40
  -2  -4  -9    4.30    0.20
   2  -4   9    4.20    0.50
  -2  -4  -9    4.00    0.50
   2   4   9    3.60    0.50
  -2   4  -9    4.90    0.30
  -4  -4  -9    7.70    0.60
  -4  -4  -9    9.30    0.40
   4  -4   9    8.70    0.70
  -4  -4  -9    8.70    0.70
  -4   4  -9    8.80    0.50
   4   4   9    9.20    0.60
  -6  -4  -9   66.19    1.30
  -6  -4  -9   66.09    1.20
  -6  -4  -9   66.29    1.50
  -6   4  -9   65.19    1.20
   6   4   9   64.19    1.40
  -8  -4  -9    2.30    0.60
  -8  -4  -9    2.60    0.40
  -8  -4  -9    2.90    0.40
  -8   4  -9    2.50    0.40
   8   4   9    3.50    0.50
 -10  -4  -9   11.10    0.70
 -10  -4  -9   10.80    0.80
 -10  -4  -9   10.40    0.70
  10   4   9   10.50    0.90
 -10   4  -9   10.60    0.60
 -12  -4  -9   16.20    0.90
 -12  -4  -9   16.30    0.80
 -12  -4  -9   17.20    1.10
 -12   4  -9   15.90    0.80
  12   4   9   17.70    1.00
 -14  -4  -9   18.70    1.00
 -14  -4  -9   20.10    1.00
 -14  -4  -9   19.10    1.00
 -14   4  -9   19.10    0.90
  14   4   9   19.30    1.00
 -16  -4  -9    0.60    0.70
 -16  -4  -9    0.40    0.60
 -16  -4  -9    1.50    0.60
  16   4   9    1.80    0.60
 -16   4  -9    0.90    0.50
 -18  -4  -9    9.60    0.80
 -18  -4  -9   11.50    0.90
 -18  -4  -9    9.20    0.90
 -18   4  -9   11.60    0.80
  18   4   9   11.50    1.00
 -20  -4  -9   -0.60    0.70
 -20  -4  -9   -1.10    0.70
 -20  -4  -9   -1.30    0.60
  20   4   9   -0.50    0.80
 -20   4  -9   -0.30    0.60
 -22  -4  -9   -0.50    0.80
 -22  -4  -9   -0.10    0.70
 -22  -4  -9    0.50    0.80
  22   4   9   -0.80    0.80
 -22   4  -9    0.10    0.70
 -24  -4  -9    2.20    0.90
 -24  -4  -9    2.40    0.80
 -24  -4  -9    2.30    0.90
  24   4   9    2.30    0.90
 -25  -5   9   26.40    1.50
  25   5  -9   29.20    1.50
 -25   5   9   28.30    1.40
 -23  -5   9    0.70    0.70
 -23  -5   9    1.10    0.80
 -23   5   9    0.30    0.70
  23   5  -9    1.70    0.80
 -21  -5   9   12.30    1.00
 -21  -5   9   10.90    0.90
 -21  -5   9   12.70    1.00
 -21   5   9   11.40    0.90
  21   5  -9   12.10    0.90
  19  -5  -9   96.99    2.30
 -19  -5   9  103.69    2.30
 -19  -5   9   97.59    1.90
 -19  -5   9  103.29    2.20
  19   5  -9   97.89    2.10
 -19   5   9   99.99    2.10
  17  -5  -9  127.89    2.20
 -17  -5   9  127.49    2.20
 -17  -5   9  127.49    2.60
 -17  -5   9  132.79    2.70
 -17   5   9  130.09    2.50
  17   5  -9  130.29    2.50
 -15  -5   9   71.09    1.70
 -15  -5   9   69.89    1.40
  15  -5  -9   68.59    1.40
 -15  -5   9   71.99    1.70
 -15   5   9   71.79    1.60
  15   5  -9   72.29    1.60
 -13  -5   9   66.69    1.60
  13  -5  -9   67.89    1.30
 -13  -5   9   68.09    1.70
  13   5  -9   65.49    1.50
 -13   5   9   68.29    1.50
  11  -5  -9   14.50    0.60
 -11  -5   9   14.00    0.90
 -11  -5   9   15.10    0.90
  11   5  -9   14.90    0.70
 -11   5   9   15.10    0.70
  -9  -5   9    6.30    0.70
   9  -5  -9    5.80    0.50
  -9  -5   9    5.10    0.70
  -9   5   9    5.80    0.50
   9   5  -9    5.60    0.50
   7  -5  -9  214.88    3.30
  -7  -5   9  210.78    3.60
   7  -5  -9  213.58    3.30
  -7  -5   9  211.28    3.60
   7   5  -9  215.58    3.30
  -7   5   9  214.48    3.40
  -5  -5   9   23.20    1.00
   5  -5  -9   20.60    0.70
  -5  -5   9   23.40    1.00
   5  -5  -9   21.90    0.60
  -5   5   9   20.40    0.80
   5   5  -9   21.50    0.60
  -3  -5   9  214.58    3.50
   3  -5  -9  206.58    3.30
  -3  -5   9  209.08    3.50
   3  -5  -9  202.28    3.20
  -3   5   9  207.78    3.30
   3   5  -9  206.18    3.10
   1  -5  -9   29.90    0.70
   1  -5  -9   30.40    0.90
  -1  -5   9   28.00    1.00
   1   5  -9   29.40    0.90
  -1   5   9   28.20    0.90
  -1  -5  -9    4.40    0.40
  -1  -5  -9    3.60    0.50
   1  -5   9    4.60    0.60
   1   5   9    3.50    0.50
   3  -5   9   67.99    1.60
  -3  -5  -9   66.49    1.30
  -3  -5  -9   69.89    1.60
   3   5   9   68.19    1.40
   5  -5   9  153.88    2.80
  -5  -5  -9  151.78    2.50
  -5  -5  -9  150.78    2.70
   5   5   9  150.78    2.60
  -7  -5  -9   79.09    1.40
  -7  -5  -9   79.89    1.50
  -7  -5  -9   79.39    1.80
   7   5   9   82.09    1.70
  -9  -5  -9  103.99    1.90
  -9  -5  -9  108.09    2.20
  -9  -5  -9  103.39    1.90
   9   5   9  105.49    2.10
 -11  -5  -9   66.99    1.70
 -11  -5  -9   69.19    1.50
 -11  -5  -9   68.69    1.40
  11   5   9   70.09    1.70
 -13  -5  -9   21.10    0.90
 -13  -5  -9   21.90    1.10
 -13  -5  -9   22.50    0.90
  13   5   9   23.00    1.10
 -15  -5  -9  107.39    2.10
 -15  -5  -9  101.59    2.30
 -15  -5  -9  107.29    2.10
  15   5   9  112.79    2.30
 -17  -5  -9    3.70    0.60
 -17  -5  -9    3.20    0.70
 -17  -5  -9    3.50    0.90
  17   5   9    3.20    0.70
 -19  -5  -9   17.60    1.20
 -19  -5  -9   16.10    1.20
 -19  -5  -9   14.60    1.10
  19   5   9   18.80    1.30
 -21  -5  -9   10.20    0.90
 -21  -5  -9   10.20    1.10
 -21  -5  -9    9.10    0.90
  21   5   9    9.40    1.10
 -23  -5  -9    0.80    0.70
 -23  -5  -9    0.70    0.80
  23   5   9    1.60    1.00
 -24  -6   9    0.20    0.90
 -24  -6   9    0.90    0.80
  24   6  -9   -0.10    0.80
 -22  -6   9    1.50    0.90
 -22  -6   9    2.10    0.80
  22   6  -9    1.00    0.80
 -20  -6   9   25.40    1.30
 -20  -6   9   22.00    1.20
  20   6  -9   23.90    1.20
 -18  -6   9    2.10    0.80
 -18  -6   9    1.60    0.80
  18   6  -9    1.10    0.60
 -18   6   9    1.80    0.60
 -16  -6   9   -1.00    0.60
 -16  -6   9    0.80    0.60
 -16   6   9    0.70    0.50
 -14  -6   9    0.50    0.60
 -14  -6   9    2.10    0.70
 -14   6   9    0.30    0.50
 -12  -6   9    1.10    0.60
 -12  -6   9    1.90    0.70
 -12   6   9    1.00    0.50
 -10  -6   9    4.00    0.70
 -10  -6   9    4.70    0.70
 -10   6   9    4.70    0.50
  -8  -6   9   18.10    1.00
  -8  -6   9   19.10    1.00
  -8   6   9   17.70    0.80
  -6  -6   9   12.00    0.90
  -6  -6   9   12.50    0.90
   6  -6  -9   10.60    0.60
  -6   6   9   12.30    0.70
  -4  -6   9    6.80    0.70
  -4  -6   9    7.30    0.70
   4  -6  -9    8.20    0.70
  -4   6   9    6.30    0.50
   2  -6  -9   -0.30    0.40
  -2  -6   9   -0.30    0.50
  -2  -6   9   -0.10    0.50
  -2   6   9    0.10    0.40
   0  -6  -9   21.90    0.90
   0  -6   9   22.00    1.00
   0  -6  -9   22.30    0.60
   0   6   9   22.10    0.80
  -2  -6  -9   29.10    1.00
   2  -6   9   28.70    1.10
  -2  -6  -9   28.00    0.70
   2   6   9   28.80    1.00
   4  -6   9    9.60    0.80
  -4  -6  -9    8.70    0.70
  -4  -6  -9    9.80    0.50
   4   6   9    8.80    0.60
  -6  -6  -9    5.40    0.40
  -6  -6  -9    3.50    0.60
   6   6   9    5.30    0.60
  -8  -6  -9    0.40    0.60
  -8  -6  -9   -0.60    0.30
   8   6   9    0.30    0.50
 -10  -6  -9    0.40    0.40
 -10  -6  -9    0.70    0.60
  10   6   9   -0.70    0.50
 -12  -6  -9    1.20    0.70
 -12  -6  -9    0.80    0.50
  12   6   9    1.00    0.60
 -14  -6  -9    1.30    0.80
 -14  -6  -9    1.10    0.50
  14   6   9    0.20    0.60
 -16  -6  -9   13.70    1.10
 -16  -6  -9   15.10    1.00
  16   6   9   14.00    1.00
 -18  -6  -9    4.90    0.90
 -18  -6  -9    4.70    0.70
  18   6   9    4.50    0.80
 -20  -6  -9    2.00    1.00
 -20  -6  -9    0.60    0.70
  20   6   9    1.90    0.80
 -21  -7   9   38.60    1.80
 -21  -7   9   37.00    1.60
 -19  -7   9   17.30    1.40
 -19  -7   9   18.50    1.40
 -17  -7   9   27.10    1.50
 -17  -7   9   27.00    1.50
 -15  -7   9   13.60    1.00
 -15  -7   9   13.70    1.00
 -13  -7   9   40.60    1.50
 -13  -7   9   42.80    1.50
 -11  -7   9   47.90    1.50
 -11  -7   9   50.09    1.60
  -9  -7   9   24.70    1.20
  -9  -7   9   23.00    1.20
  -7  -7   9   57.39    1.60
  -7  -7   9   58.49    1.60
  -5  -7   9   70.89    1.80
  -5  -7   9   70.59    1.80
   5  -7  -9   69.89    1.50
  -3  -7   9   45.90    1.40
  -3  -7   9   46.00    1.40
   3  -7  -9   47.40    1.20
  -1  -7   9    0.80    0.60
  -1  -7   9    1.00    0.60
   1  -7  -9    0.80    0.50
  -1  -7  -9   47.70    1.30
   1  -7   9   46.40    1.40
   1   7   9   50.69    1.50
  -3  -7  -9   80.39    1.90
   3  -7   9   81.09    1.90
   3   7   9   81.09    1.70
  -5  -7  -9   75.59    1.80
   5  -7   9   82.29    2.00
   5   7   9   80.09    1.70
  -7  -7  -9    3.00    0.80
   7   7   9    4.70    0.60
  -9  -7  -9    3.80    0.80
   9   7   9    3.20    0.60
 -11  -7  -9   42.10    1.50
  11   7   9   38.80    1.40
 -13  -7  -9   69.29    2.00
  13   7   9   64.39    1.80
 -15  -7  -9   21.60    1.40
  15   7   9   24.00    1.30
 -17  -7  -9    2.60    1.00
  17   7   9    3.20    0.80
  19   7   9   14.20    1.20
 -18  -8   9    4.00    0.90
 -18  -8   9    3.70    0.90
 -16  -8   9    2.70    0.80
 -16  -8   9    1.70    0.80
 -14  -8   9    3.70    0.80
 -14  -8   9    3.80    0.90
 -12  -8   9    1.70    0.80
 -12  -8   9    1.70    0.80
 -10  -8   9   -0.20    0.70
 -10  -8   9    0.60    0.70
  -8  -8   9    1.10    0.70
  -8  -8   9    1.90    0.70
  -6  -8   9    4.20    0.80
  -6  -8   9    3.10    0.70
  -4  -8   9    0.90    0.70
  -4  -8   9    1.40    0.70
  -2  -8   9    2.60    0.70
  -2  -8   9    2.60    0.80
   2  -8  -9    2.90    0.60
   0  -8  -9    7.80    0.80
   0  -8   9    7.70    0.90
  -2  -8  -9    0.10    0.60
   2  -8   9    1.00    0.80
   4  -8   9    1.10    0.70
  -4  -8  -9    0.50    0.70
  -6  -8  -9    3.60    0.80
  -8  -8  -9    0.00    0.70
 -10  -8  -9    3.70    0.80
 -12  -8  -9    0.80    0.90
 -14  -8  -9    3.20    1.00
 -16  -8  -9   -0.40    1.00
 -15  -9   9    3.20    1.00
 -15  -9   9    2.10    0.90
 -13  -9   9    2.40    0.90
 -13  -9   9    3.30    0.90
 -11  -9   9    8.60    1.10
 -11  -9   9    8.10    1.00
  -9  -9   9   60.79    1.90
  -9  -9   9   58.49    1.80
  -7  -9   9   61.19    1.90
  -7  -9   9   59.89    1.80
  -5  -9   9    2.70    0.90
  -5  -9   9    2.10    0.90
  -3  -9   9   23.80    1.30
  -3  -9   9   21.70    1.40
  -1  -9   9   30.70    1.50
   1  -9  -9   29.70    1.30
  -1  -9  -9   50.19    1.60
   1  -9   9   50.69    1.80
   3  -9   9   12.20    1.00
  -3  -9  -9    9.70    0.90
  -5  -9  -9    8.30    1.00
  -7  -9  -9    1.40    0.80
  -9  -9  -9   15.60    1.20
 -11  -9  -9    4.50    1.00
  -8 -10   9    4.40    0.90
  -6 -10   9    0.00    0.80
  -6 -10   9   -0.30    0.80
  -4 -10   9   13.40    1.20
  -4 -10   9   13.80    1.20
  -2 -10   9    1.40    0.90
   0 -10   9   14.60    1.20
   2 -10   9    3.10    1.00
  -2 -10  -9    2.50    0.80
  -4 -10  -9    1.40    0.80
  28   0 -10   29.40    1.50
 -28   0  10   29.50    1.50
 -28   0  10   28.00    1.30
 -26   0  10    0.60    0.80
 -26   0  10    1.00    0.70
  26   0 -10    0.20    0.70
 -24   0  10   11.90    0.90
 -24   0  10   10.70    0.90
  24   0 -10   10.10    0.90
 -22   0  10   77.89    1.80
  22   0 -10   77.39    1.90
 -22   0  10   78.09    1.90
  20   0 -10  121.59    2.40
 -20   0  10  120.09    2.40
 -20   0  10  115.79    2.30
  18   0 -10   20.50    0.90
 -18   0  10   20.60    0.80
 -18   0  10   22.10    0.90
  16   0 -10    3.70    0.60
 -16   0  10    3.20    0.50
 -16   0  10    2.70    0.50
 -14   0  10   46.80    1.10
  14   0 -10   47.10    1.20
 -12   0  10   90.29    1.70
  12   0 -10   89.99    1.70
 -12   0  10   93.09    1.70
 -10   0  10  176.78    2.90
 -10   0  10  178.38    2.80
  10   0 -10  181.18    2.90
  -8   0  10  265.47    4.00
   8   0 -10  256.07    4.00
  -8   0  10  265.47    3.90
   6   0 -10  977.40   14.50
  -6   0  10  961.70   14.40
  -6   0  10  956.30   13.80
   4   0 -10  603.64    9.00
  -4   0  10  622.74    9.00
  -4   0  10  625.94    9.20
   2   0 -10   81.89    1.50
  -2   0  10   88.79    1.50
  -2   0  10   82.69    1.40
   0   0 -10   32.50    0.80
   0   0  10   33.80    0.70
   0   0  10   34.40    0.80
  -2   0 -10  242.98    3.80
   2   0  10  245.98    3.80
   4   0  10  610.44    8.70
  -4   0 -10  579.14    8.70
  -6   0 -10    2.10    0.40
   6   0  10    1.90    0.40
   8   0  10    0.90    0.40
  -8   0 -10    0.80    0.40
 -10   0 -10   65.09    1.50
  10   0  10   69.09    1.40
 -10   0 -10   67.79    1.40
 -12   0 -10  191.88    3.20
  12   0  10  192.88    3.20
 -12   0 -10  191.08    3.30
 -14   0 -10   79.09    1.70
 -14   0 -10   79.99    1.70
  14   0  10   81.39    1.70
  16   0  10   22.50    1.10
 -16   0 -10   20.90    1.00
 -16   0 -10   22.10    0.90
  18   0  10   -0.50    0.60
 -18   0 -10   -0.40    0.50
 -18   0 -10   -0.40    0.60
 -20   0 -10   32.80    1.40
  20   0  10   30.90    1.30
 -20   0 -10   30.50    1.20
 -22   0 -10   49.60    1.70
 -22   0 -10   48.10    1.50
  24   0  10   18.00    1.30
 -24   0 -10   18.00    1.40
 -29  -1  10    5.00    0.90
  29  -1 -10    5.20    0.90
 -29  -1  10    5.60    0.90
  29   1 -10    5.10    0.90
 -29   1  10    5.40    0.90
 -29   1  10    4.50    0.90
 -27  -1  10    4.10    0.90
 -27  -1  10    4.70    0.90
  27  -1 -10    4.50    0.90
  27   1 -10    4.60    0.90
 -27   1  10    3.90    0.70
 -27   1  10    4.50    0.90
  25  -1 -10    3.70    0.70
 -25  -1  10    4.80    0.80
 -25  -1  10    4.00    0.70
 -25   1  10    4.40    0.80
 -25   1  10    4.40    0.70
  25   1 -10    3.70    0.80
  23  -1 -10    1.20    0.70
 -23  -1  10    2.50    0.60
 -23  -1  10    1.00    0.60
 -23   1  10    1.60    0.60
  23   1 -10    1.70    0.70
 -23   1  10    1.90    0.70
  21  -1 -10    0.20    0.50
 -21  -1  10    0.00    0.60
 -21  -1  10    0.70    0.60
 -21   1  10    0.60    0.60
 -21   1  10    0.20    0.50
  21   1 -10   -0.10    0.60
  19  -1 -10    1.40    0.60
 -19  -1  10    1.50    0.60
 -19  -1  10    0.60    0.50
 -19   1  10    1.20    0.50
  19   1 -10    2.00    0.60
 -19   1  10    1.00    0.60
 -17  -1  10   25.50    0.90
  17  -1 -10   26.70    1.00
 -17  -1  10   25.50    0.90
  17   1 -10   25.60    1.10
 -17   1  10   25.90    0.80
 -17   1  10   25.30    1.00
 -15  -1  10    8.40    0.60
  15  -1 -10    8.40    0.60
 -15  -1  10    9.10    0.70
  15   1 -10    7.80    0.60
 -15   1  10    8.50    0.60
 -15   1  10    8.50    0.60
 -13  -1  10    0.80    0.40
 -13  -1  10    0.30    0.40
  13  -1 -10    1.20    0.50
 -13   1  10    0.90    0.30
 -13   1  10    1.30    0.40
  13   1 -10    0.80    0.40
 -11  -1  10    0.30    0.30
 -11  -1  10   -0.20    0.40
  11  -1 -10    0.40    0.40
 -11   1  10    0.00    0.40
 -11   1  10    0.60    0.30
  11   1 -10    0.50    0.40
   9  -1 -10    2.10    0.40
  -9  -1  10    2.20    0.40
  -9  -1  10    2.70    0.40
  -9   1  10    2.40    0.30
  -9   1  10    3.00    0.40
   9   1 -10    2.00    0.40
  -7  -1  10    5.00    0.40
  -7  -1  10    4.60    0.40
   7  -1 -10    3.50    0.40
  -7   1  10    4.30    0.40
  -7   1  10    4.60    0.30
   7   1 -10    4.10    0.40
  -5  -1  10  103.19    1.70
   5  -1 -10  101.19    1.80
  -5  -1  10  100.39    1.70
  -5   1  10  104.49    1.60
   5   1 -10  102.19    1.80
  -5   1  10  103.39    1.80
  -3  -1  10    2.50    0.30
  -3  -1  10    2.40    0.30
   3  -1 -10    2.90    0.40
  -3   1  10    3.20    0.40
  -3   1  10    2.50    0.20
   3   1 -10    2.80    0.30
   1  -1 -10   10.70    0.60
  -1  -1  10   10.80    0.50
  -1  -1  10   11.20    0.50
  -1   1  10   11.10    0.50
   1   1 -10   10.30    0.50
   1  -1  10   17.50    0.60
  -1  -1 -10   17.30    0.60
   1  -1  10   16.70    0.60
  -1   1 -10   16.00    0.60
   1   1  10   16.50    0.60
  -3  -1 -10   22.40    0.70
   3  -1  10   21.50    0.70
  -3   1 -10   22.50    0.70
   3   1  10   22.00    0.70
  -5  -1 -10   18.50    0.70
   5  -1  10   19.00    0.60
   5   1  10   19.50    0.80
  -5   1 -10   19.70    0.70
  -7  -1 -10   -0.20    0.40
   7  -1  10   -0.20    0.30
  -7  -1 -10    0.00    0.40
   7   1  10    0.10    0.40
  -7   1 -10    0.80    0.40
  -9  -1 -10   14.30    0.70
  -9  -1 -10   12.80    0.70
   9  -1  10   12.40    0.70
   9   1  10   12.60    0.70
  -9   1 -10   12.70    0.70
 -11  -1 -10    2.10    0.50
  11  -1  10    2.40    0.50
 -11  -1 -10    2.50    0.50
  11   1  10    2.00    0.50
 -11   1 -10    2.70    0.50
 -13  -1 -10    0.20    0.50
  13  -1  10    0.10    0.50
 -13  -1 -10    0.20    0.50
 -13   1 -10   -0.20    0.50
 -13   1 -10    0.20    0.50
  13   1  10    0.40    0.50
 -15  -1 -10    8.70    0.70
  15  -1  10    9.40    0.70
 -15  -1 -10    9.00    0.70
  15   1  10    8.50    0.80
 -15   1 -10    9.10    0.70
 -15   1 -10    9.30    0.70
 -17  -1 -10   -0.30    0.60
 -17  -1 -10   -1.00    0.50
  17  -1  10   -0.40    0.50
  17   1  10    0.20    0.60
 -17   1 -10   -0.60    0.60
 -17   1 -10    0.40    0.50
 -19  -1 -10    3.20    0.70
 -19  -1 -10    1.60    0.60
 -19   1 -10    2.90    0.60
  19   1  10    1.70    0.70
 -19   1 -10    2.20    0.60
 -21  -1 -10    2.20    0.80
 -21  -1 -10    2.40    0.70
  21  -1  10    2.20    0.70
 -21   1 -10    2.90    0.60
  21   1  10    3.90    0.80
 -21   1 -10    2.80    0.70
  23  -1  10    1.80    0.70
 -23  -1 -10    1.20    0.70
 -23  -1 -10    2.30    0.80
 -23   1 -10    3.50    0.80
  23   1  10    2.50    0.80
 -25  -1 -10    0.60    0.80
  25  -1  10   -0.20    0.70
  25   1  10    1.30    0.90
 -25   1 -10    0.80    0.80
  28  -2 -10   19.00    1.30
 -28  -2  10   18.10    1.30
 -28  -2  10   17.30    1.40
 -28   2  10   17.50    1.20
 -28   2  10   21.10    1.50
  28   2 -10   17.50    1.20
 -26  -2  10   35.30    1.40
  26  -2 -10   33.70    1.40
 -26  -2  10   36.00    1.50
 -26   2  10   32.60    1.30
 -26   2  10   33.20    1.40
  26   2 -10   31.60    1.50
  24  -2 -10    8.30    0.80
 -24  -2  10    8.20    0.90
 -24  -2  10    7.40    0.80
  24   2 -10    7.80    0.90
 -24   2  10    7.70    0.80
 -24   2  10    7.90    0.80
  22  -2 -10   37.00    1.30
 -22  -2  10   33.90    1.20
 -22  -2  10   33.80    1.40
 -22   2  10   36.30    1.20
 -22   2  10   35.20    1.30
  22   2 -10   34.20    1.30
 -20  -2  10   27.80    1.10
 -20  -2  10   25.50    0.90
  20  -2 -10   28.90    1.10
 -20  -2  10   26.80    1.20
 -20   2  10   26.70    1.10
 -20   2  10   28.90    1.00
  20   2 -10   28.50    1.20
 -18  -2  10  130.19    2.40
  18  -2 -10  140.49    2.50
 -18  -2  10  134.29    2.50
 -18  -2  10  131.79    2.40
 -18   2  10  136.49    2.40
  18   2 -10  135.19    2.50
 -18   2  10  131.29    2.50
  16  -2 -10   93.09    1.90
 -16  -2  10   95.69    1.90
 -16  -2  10   94.59    1.90
 -16  -2  10   93.49    1.80
 -16   2  10   94.19    1.70
 -16   2  10   92.29    1.90
  16   2 -10   95.99    1.90
 -14  -2  10  140.99    2.40
  14  -2 -10  140.39    2.40
 -14  -2  10  141.89    2.40
 -14  -2  10  134.39    2.50
 -14   2  10  136.29    2.50
 -14   2  10  142.29    2.30
  14   2 -10  139.69    2.40
  12  -2 -10   18.50    0.70
 -12  -2  10   18.50    0.70
 -12  -2  10   18.00    0.70
 -12  -2  10   17.50    0.80
 -12   2  10   18.90    0.60
  12   2 -10   20.00    0.80
 -12   2  10   18.50    0.80
 -10  -2  10   30.30    0.80
  10  -2 -10   30.00    0.90
 -10  -2  10   32.10    0.90
 -10   2  10   31.00    0.70
  10   2 -10   30.90    0.80
 -10   2  10   32.00    0.90
  -8  -2  10  289.77    4.40
   8  -2 -10  293.77    4.50
  -8  -2  10  296.17    4.50
   8   2 -10  279.87    4.40
  -8   2  10  292.07    4.50
  -8   2  10  298.97    4.20
  -6  -2  10  198.98    3.20
  -6  -2  10  205.38    3.10
   6  -2 -10  198.88    3.20
  -6   2  10  196.78    3.20
   6   2 -10  201.78    3.10
  -6   2  10  204.08    2.90
   4  -2 -10  142.19    2.30
  -4  -2  10  142.49    2.30
  -4  -2  10  143.59    2.40
   4   2 -10  146.19    2.30
  -4   2  10  139.99    2.40
   2  -2 -10    1.60    0.30
   2  -2 -10    2.20    0.10
  -2  -2  10    2.00    0.40
  -2  -2  10    1.70    0.30
   2  -2 -10    2.20    0.40
  -2   2  10    2.30    0.40
   2   2 -10    1.30    0.30
   0  -2  10  128.59    2.10
   0  -2 -10  128.79    2.20
   0  -2 -10  133.79    2.20
   0  -2  10  128.99    2.20
   0   2  10  129.79    2.20
   0   2 -10  132.19    2.10
   2  -2  10  227.18    3.60
   2  -2  10  227.28    3.40
  -2  -2 -10  227.88    3.60
  -2  -2 -10  225.88    3.50
  -2   2 -10  224.38    3.50
   2   2  10  226.98    3.60
   4  -2  10  514.15    7.40
  -4  -2 -10  510.45    7.60
  -4  -2 -10  515.35    7.50
  -4   2 -10  494.95    7.50
   4   2  10  515.75    7.60
   6  -2  10  163.58    2.60
  -6  -2 -10  168.48    2.80
  -6  -2 -10  162.68    2.70
  -6   2 -10  164.28    2.70
   6   2  10  166.08    2.80
   8  -2  10  278.47    4.20
  -8  -2 -10  277.47    4.30
  -8  -2 -10  276.57    4.40
   8   2  10  267.17    4.30
  -8   2 -10  282.27    4.30
  10  -2  10   51.29    1.10
 -10  -2 -10   47.60    1.20
 -10  -2 -10   48.60    1.30
  10   2  10   47.80    1.20
 -10   2 -10   49.30    1.20
  12  -2  10   15.90    0.70
 -12  -2 -10   15.70    0.90
 -12  -2 -10   16.00    0.90
 -12   2 -10   15.70    0.80
  12   2  10   16.90    0.90
 -14  -2 -10   21.60    0.90
 -14  -2 -10   23.00    1.00
  14  -2  10   22.90    0.80
 -14   2 -10   22.80    0.90
  14   2  10   24.90    1.00
 -16  -2 -10   28.00    1.10
 -16  -2 -10   26.10    1.20
 -16   2 -10   26.70    1.10
  16   2  10   27.70    1.10
 -16   2 -10   28.90    1.10
 -18  -2 -10   63.19    1.70
  18  -2  10   67.09    1.50
 -18  -2 -10   63.89    1.70
 -18   2 -10   65.69    1.70
 -18   2 -10   65.49    1.60
  18   2  10   66.79    1.80
 -20  -2 -10    9.10    0.80
  20  -2  10    9.00    0.80
 -20  -2 -10    9.20    0.80
 -20   2 -10   10.00    0.90
  20   2  10    8.40    0.90
  22  -2  10   13.00    0.90
 -22  -2 -10   12.30    1.00
 -22  -2 -10   13.80    1.10
 -22  -2 -10   12.90    1.00
 -22   2 -10   12.30    1.00
  22   2  10   12.20    1.00
  24  -2  10   14.10    1.10
 -24  -2 -10   14.80    1.20
 -24  -2 -10   13.40    1.10
 -24  -2 -10   12.90    1.10
  24   2  10   15.50    1.20
 -24   2 -10   13.90    1.10
  27  -3 -10    6.00    0.80
 -27  -3  10    5.50    1.00
 -27  -3  10    6.50    0.80
 -27   3  10    6.50    0.90
  27   3 -10    4.40    0.90
  25  -3 -10    3.60    0.70
 -25  -3  10    4.50    0.90
 -25  -3  10    4.00    0.70
 -25   3  10    2.80    0.80
  25   3 -10    5.90    0.90
  23  -3 -10   14.40    1.00
 -23  -3  10   11.40    0.90
 -23  -3  10   13.10    1.00
  23   3 -10   11.70    1.00
 -23   3  10   13.80    1.10
 -21  -3  10    1.40    0.70
 -21  -3  10    1.20    0.60
  21  -3 -10    1.10    0.60
 -21  -3  10    0.90    0.50
 -21   3  10    0.00    0.50
 -21   3  10    0.50    0.60
  21   3 -10    0.30    0.60
  19  -3 -10    1.00    0.50
 -19  -3  10    0.60    0.50
 -19  -3  10    0.30    0.60
 -19  -3  10   -0.20    0.50
 -19   3  10   -0.30    0.50
  19   3 -10   -0.10    0.60
 -19   3  10    0.00    0.60
 -17  -3  10    1.40    0.60
  17  -3 -10    1.50    0.50
 -17  -3  10    2.20    0.50
 -17  -3  10    1.20    0.50
 -17   3  10    1.90    0.40
 -17   3  10    2.00    0.50
  17   3 -10    0.90    0.50
 -15  -3  10    1.00    0.40
 -15  -3  10    0.90    0.50
 -15  -3  10    1.50    0.50
  15  -3 -10    0.90    0.50
 -15   3  10    0.80    0.30
  15   3 -10    1.20    0.50
 -15   3  10    1.20    0.50
 -13  -3  10   19.80    0.80
  13  -3 -10   20.20    0.80
 -13  -3  10   21.20    0.80
 -13  -3  10   21.30    0.90
 -13   3  10   19.70    0.80
  13   3 -10   20.60    0.90
 -13   3  10   21.00    0.60
  11  -3 -10   39.30    0.70
 -11  -3  10   38.20    1.10
  11  -3 -10   41.00    1.00
 -11  -3  10   37.90    1.10
 -11  -3  10   37.40    0.90
 -11   3  10   38.90    0.80
  11   3 -10   38.30    1.00
 -11   3  10   38.80    1.10
  -9  -3  10    2.80    0.50
  -9  -3  10    3.00    0.40
  -9  -3  10    3.10    0.50
   9  -3 -10    2.70    0.30
   9  -3 -10    3.10    0.40
   9   3 -10    2.50    0.40
  -9   3  10    3.60    0.50
  -9   3  10    3.60    0.30
   7  -3 -10    7.00    0.40
  -7  -3  10    5.70    0.50
  -7  -3  10    6.50    0.50
  -7  -3  10    6.20    0.50
   7  -3 -10    7.40    0.60
   7   3 -10    6.20    0.40
  -7   3  10    6.80    0.50
  -5  -3  10    1.90    0.30
   5  -3 -10    1.60    0.30
   5  -3 -10    1.50    0.30
  -5  -3  10    1.20    0.40
   5   3 -10    1.20    0.30
  -5   3  10    1.40    0.40
   3  -3 -10   10.80    0.60
  -3  -3  10   10.70    0.70
  -3  -3  10   11.70    0.40
   3  -3 -10   10.40    0.50
   3   3 -10   10.40    0.50
  -3   3  10   11.40    0.60
  -1  -3  10    3.60    0.50
  -1  -3  10    3.90    0.30
   1  -3 -10    3.80    0.40
   1  -3 -10    4.20    0.40
  -1   3  10    3.30    0.40
   1   3 -10    3.40    0.30
  -1  -3 -10   13.80    0.70
  -1  -3 -10   13.70    0.30
  -1  -3 -10   12.80    0.40
   1  -3  10   13.40    0.70
   1  -3  10   14.20    0.40
  -1  -3 -10   14.50    0.60
   1   3  10   14.10    0.70
  -1   3 -10   14.10    0.50
  -3  -3 -10   13.30    0.40
   3  -3  10   14.50    0.70
  -3  -3 -10   13.00    0.70
   3  -3  10   14.10    0.40
  -3  -3 -10   13.30    0.70
  -3   3 -10   14.20    0.50
   3   3  10   14.10    0.70
  -5  -3 -10   20.60    0.80
  -5  -3 -10   23.00    0.60
  -5  -3 -10   23.00    0.70
   5  -3  10   22.40    0.50
  -5   3 -10   21.70    0.70
   5   3  10   22.80    0.80
   7  -3  10   51.89    1.00
  -7  -3 -10   49.70    1.20
  -7  -3 -10   52.09    1.30
   7   3  10   50.59    1.20
  -7   3 -10   52.09    1.10
  -9  -3 -10    2.70    0.50
  -9  -3 -10    2.20    0.50
   9  -3  10    2.10    0.30
   9   3  10    1.80    0.50
  -9   3 -10    2.10    0.40
 -11  -3 -10   27.00    1.00
 -11  -3 -10   26.60    1.00
  11   3  10   27.50    1.10
 -11   3 -10   26.60    0.90
 -13  -3 -10   24.30    1.00
 -13  -3 -10   23.30    0.90
  13  -3  10   24.70    0.80
 -13  -3 -10   22.10    1.00
  13   3  10   22.80    1.00
 -13   3 -10   24.00    0.90
 -15  -3 -10   23.70    1.10
  15  -3  10   25.30    0.90
 -15  -3 -10   22.90    1.00
 -15  -3 -10   26.70    1.10
  15   3  10   26.00    1.20
 -15   3 -10   26.40    1.00
 -17  -3 -10    1.10    0.60
 -17  -3 -10   -0.10    0.60
 -17  -3 -10    0.60    0.60
  17  -3  10   -0.50    0.40
 -17   3 -10    0.00    0.50
 -17   3 -10    0.70    0.50
  17   3  10    0.20    0.70
 -19  -3 -10    1.70    0.70
  19  -3  10    0.30    0.60
 -19  -3 -10    0.60    0.70
 -19  -3 -10    1.00    0.60
 -19   3 -10    0.70    0.60
  19   3  10   -0.20    0.70
 -21  -3 -10    0.10    0.70
 -21  -3 -10   -1.10    0.70
 -21  -3 -10    0.30    0.70
  21   3  10   -0.60    0.70
 -21   3 -10   -0.40    0.60
 -23  -3 -10    1.40    0.70
 -23  -3 -10    0.60    0.80
 -23  -3 -10    2.20    0.80
  23   3  10    1.70    0.80
 -23   3 -10    1.30    0.70
 -26  -4  10    3.40    0.90
  26  -4 -10    3.50    0.70
 -26  -4  10    3.80    0.80
 -26   4  10    3.20    0.90
  26   4 -10    3.00    0.90
 -24  -4  10   48.60    1.50
 -24  -4  10   49.20    1.80
  24  -4 -10   49.20    1.40
  24   4 -10   46.00    1.70
 -24   4  10   50.29    1.70
  22  -4 -10   16.40    1.00
 -22  -4  10   17.30    1.30
 -22  -4  10   15.80    1.00
 -22  -4  10   15.60    1.10
  22   4 -10   16.90    1.20
 -22   4  10   15.10    1.10
  20  -4 -10   32.50    1.20
 -20  -4  10   33.50    1.30
 -20  -4  10   33.60    1.30
 -20  -4  10   33.80    1.10
  20   4 -10   32.50    1.30
 -20   4  10   33.90    1.30
 -18  -4  10  101.99    2.00
  18  -4 -10  101.39    2.00
 -18  -4  10  100.79    2.10
 -18  -4  10  102.89    2.30
  18   4 -10  102.59    2.10
 -18   4  10  102.79    2.10
 -16  -4  10   53.69    1.50
 -16  -4  10   54.69    1.20
 -16  -4  10   53.49    1.50
  16  -4 -10   55.19    1.30
 -16   4  10   54.99    1.40
  16   4 -10   55.59    1.40
 -14  -4  10   53.39    1.20
 -14  -4  10   54.89    1.40
  14  -4 -10   56.09    1.30
 -14  -4  10   52.99    1.40
 -14   4  10   56.99    1.40
  14   4 -10   56.19    1.30
 -12  -4  10    8.90    0.60
 -12  -4  10    8.30    0.70
 -12  -4  10    9.00    0.80
  12  -4 -10    8.50    0.60
  12   4 -10   10.10    0.70
 -12   4  10   10.30    0.80
  10  -4 -10   51.49    1.10
 -10  -4  10   56.89    1.10
 -10  -4  10   52.39    1.30
 -10  -4  10   50.69    1.30
 -10   4  10   54.29    1.30
  10   4 -10   50.39    1.20
  -8  -4  10  169.08    3.00
   8  -4 -10  169.08    2.70
  -8  -4  10  168.38    2.90
  -8  -4  10  170.28    2.60
   8  -4 -10  170.28    2.60
   8   4 -10  172.08    2.80
  -8   4  10  171.18    2.80
  -6  -4  10  343.17    5.30
  -6  -4  10  342.57    5.30
  -6  -4  10  345.27    4.90
   6  -4 -10  343.57    5.10
   6  -4 -10  335.17    5.10
   6   4 -10  341.57    5.10
  -6   4  10  339.27    5.20
   4  -4 -10   17.90    0.70
   4  -4 -10   17.30    0.70
  -4  -4  10   17.10    0.80
  -4   4  10   16.60    0.70
   4   4 -10   17.50    0.60
   2  -4 -10  100.59    1.80
  -2  -4  10   99.99    1.90
   2  -4 -10   97.89    1.80
   2   4 -10  102.79    1.70
  -2   4  10  101.39    1.90
   0  -4  10   78.29    1.70
   0  -4 -10   80.79    1.50
   0  -4 -10   79.59    1.60
   0   4 -10   81.99    1.40
   0   4  10   79.49    1.60
   2  -4  10   60.39    1.40
  -2  -4 -10   58.79    1.30
  -2  -4 -10   58.39    1.20
  -2   4 -10   58.99    1.10
   2   4  10   62.09    1.30
  -4  -4 -10   69.79    1.50
  -4  -4 -10   68.29    1.10
  -4  -4 -10   67.99    1.40
   4  -4  10   68.59    1.50
   4   4  10   68.49    1.40
  -4   4 -10   68.49    1.30
  -6  -4 -10   46.70    0.90
  -6  -4 -10   47.20    1.20
  -6  -4 -10   44.90    1.10
  -6   4 -10   46.40    1.00
   6   4  10   46.00    1.20
  -8  -4 -10  201.58    3.20
  -8  -4 -10  207.68    3.50
  -8  -4 -10  205.18    3.30
  -8   4 -10  204.38    3.20
   8   4  10  203.38    3.40
 -10  -4 -10  113.69    2.10
 -10  -4 -10  112.49    2.00
 -10  -4 -10  113.19    2.30
  10   4  10  110.79    2.20
 -10   4 -10  112.69    2.00
 -12  -4 -10   64.69    1.40
 -12  -4 -10   61.29    1.60
 -12  -4 -10   63.29    1.50
  12   4  10   63.89    1.60
 -12   4 -10   63.69    1.40
 -14  -4 -10    8.00    0.60
 -14  -4 -10    6.90    0.70
 -14  -4 -10    7.00    0.80
  14   4  10    7.40    0.70
 -14   4 -10    7.70    0.60
 -16  -4 -10   61.49    1.60
 -16  -4 -10   58.59    1.50
 -16  -4 -10   58.99    1.70
  16   4  10   57.49    1.60
 -16   4 -10   59.19    1.50
 -18  -4 -10   11.10    0.90
 -18  -4 -10   10.30    1.00
 -18  -4 -10   10.60    0.90
 -18   4 -10    9.10    0.80
  18   4  10    9.00    1.00
 -20  -4 -10    6.00    0.80
 -20  -4 -10    6.30    0.90
 -20  -4 -10    6.00    0.90
 -20   4 -10    5.70    0.80
  20   4  10    4.40    0.90
 -22  -4 -10    5.40    0.90
 -22  -4 -10    5.40    0.90
 -22  -4 -10    7.40    0.90
  22   4  10    5.20    1.00
 -25  -5  10   11.90    1.10
  25   5 -10   13.10    1.10
 -25   5  10   12.80    1.00
 -23  -5  10    4.70    0.80
 -23  -5  10    4.40    0.90
  23   5 -10    3.50    0.90
 -23   5  10    4.00    0.80
 -21  -5  10   36.40    1.50
 -21  -5  10   35.50    1.40
  21   5 -10   36.20    1.40
 -21   5  10   37.00    1.40
  19  -5 -10    4.40    0.50
 -19  -5  10    4.60    0.80
 -19  -5  10    3.90    0.70
  19   5 -10    3.90    0.70
 -19   5  10    4.10    0.70
  17  -5 -10    2.40    0.50
 -17  -5  10    2.90    0.70
 -17  -5  10    2.30    0.70
  17   5 -10    3.60    0.60
 -17   5  10    3.10    0.60
 -15  -5  10    1.00    0.60
 -15  -5  10    1.40    0.60
  15  -5 -10    0.90    0.40
  15   5 -10    0.80    0.50
 -15   5  10    0.40    0.50
 -13  -5  10    7.20    0.70
  13  -5 -10    9.00    0.60
 -13  -5  10    7.80    0.80
  13   5 -10    7.50    0.60
 -13   5  10    7.90    0.70
  11  -5 -10   41.70    1.00
 -11  -5  10   43.00    1.30
 -11  -5  10   41.50    1.30
 -11   5  10   41.00    1.10
  11   5 -10   43.40    1.10
   9  -5 -10   24.30    0.70
  -9  -5  10   24.70    1.00
  -9  -5  10   24.90    1.10
  -9   5  10   24.40    0.90
   9   5 -10   25.50    0.80
   7  -5 -10    3.40    0.40
  -7  -5  10    1.80    0.50
   7  -5 -10    1.60    0.40
  -7  -5  10    2.20    0.60
   7   5 -10    1.40    0.40
  -7   5  10    1.80    0.40
   5  -5 -10   55.09    1.20
  -5  -5  10   56.99    1.50
  -5  -5  10   55.79    1.40
   5  -5 -10   56.39    1.10
   5   5 -10   56.29    1.10
  -5   5  10   55.09    1.30
   3  -5 -10   60.29    1.30
   3  -5 -10   61.49    1.20
  -3  -5  10   62.59    1.50
   3   5 -10   60.79    1.20
  -3   5  10   59.19    1.30
   1  -5 -10    9.80    0.70
  -1  -5  10   10.20    0.70
   1  -5 -10    8.70    0.50
  -1   5  10    9.30    0.70
  -1  -5 -10   95.99    1.90
   1  -5  10   97.19    2.00
  -1  -5 -10   94.69    1.70
   1   5  10   95.79    1.90
  -3  -5 -10   61.99    1.30
  -3  -5 -10   61.19    1.40
   3  -5  10   63.09    1.50
   3   5  10   61.49    1.40
   5  -5  10    0.80    0.60
  -5  -5 -10    1.70    0.60
  -5  -5 -10    0.70    0.40
   5   5  10    0.40    0.50
  -7  -5 -10    2.10    0.60
  -7  -5 -10    1.50    0.40
   7   5  10    1.90    0.60
  -9  -5 -10   12.20    0.90
  -9  -5 -10   12.10    0.80
   9   5  10   11.60    0.90
 -11  -5 -10    7.20    0.80
 -11  -5 -10    8.60    0.60
  11   5  10    7.70    0.70
 -13  -5 -10    9.40    0.90
 -13  -5 -10    8.10    0.90
 -13  -5 -10    7.80    0.70
  13   5  10    8.50    0.80
 -15  -5 -10    2.30    0.80
 -15  -5 -10    2.60    0.60
 -15  -5 -10    2.10    0.60
  15   5  10    1.70    0.70
 -17  -5 -10   22.40    1.30
 -17  -5 -10   22.50    1.30
 -17  -5 -10   21.70    1.20
  17   5  10   21.90    1.20
 -19  -5 -10    1.60    0.90
 -19  -5 -10    1.60    0.70
  19   5  10    2.30    0.80
 -21  -5 -10    2.20    0.80
 -21  -5 -10    1.90    0.80
  21   5  10    1.60    0.90
 -24  -6  10   10.20    1.20
 -22  -6  10   58.39    2.00
 -22  -6  10   60.19    1.90
  22   6 -10   55.59    1.80
 -20  -6  10   28.60    1.40
 -20  -6  10   25.60    1.40
 -20   6  10   25.40    1.30
  20   6 -10   24.60    1.40
 -18  -6  10    9.50    0.90
 -18  -6  10    8.90    0.90
 -18   6  10    9.40    0.80
 -16  -6  10   17.00    1.20
 -16  -6  10   16.70    1.30
 -16   6  10   15.90    1.00
 -14  -6  10   27.40    1.20
 -14  -6  10   24.50    1.30
 -14   6  10   27.00    1.00
 -12  -6  10   65.29    1.70
 -12  -6  10   64.89    1.70
 -12   6  10   66.39    1.50
 -10  -6  10  104.89    2.20
 -10  -6  10  107.29    2.20
 -10   6  10  106.69    2.10
  -8  -6  10   73.89    1.80
  -8  -6  10   73.99    1.80
  -8   6  10   74.69    1.60
  -6  -6  10   53.49    1.50
  -6  -6  10   51.59    1.50
   6  -6 -10   54.39    1.20
  -6   6  10   55.19    1.30
   4  -6 -10  223.18    3.60
  -4  -6  10  224.78    3.80
   4  -6 -10  221.88    3.60
  -4  -6  10  222.48    3.80
  -4   6  10  223.98    3.60
  -2  -6  10   20.00    1.00
   2  -6 -10   19.50    0.60
   2  -6 -10   19.80    0.90
  -2   6  10   19.90    0.90
   0  -6 -10   42.90    1.20
   0  -6  10   41.90    1.30
   0  -6 -10   43.70    0.90
   0   6  10   41.60    1.10
  -2  -6 -10  106.19    2.10
   2  -6  10  103.69    2.20
  -2  -6 -10  102.09    1.70
   2   6  10  101.19    2.00
  -4  -6 -10  132.69    2.50
  -4  -6 -10  130.39    2.20
   4  -6  10  131.09    2.60
   4   6  10  129.39    2.40
  -6  -6 -10   45.10    1.00
  -6  -6 -10   47.40    1.40
   6   6  10   45.40    1.30
  -8  -6 -10   -0.10    0.40
  -8  -6 -10    0.80    0.60
   8   6  10   -0.30    0.50
 -10  -6 -10    2.80    0.70
 -10  -6 -10    2.70    0.50
  10   6  10    2.80    0.60
 -12  -6 -10   82.49    1.70
 -12  -6 -10   83.39    2.10
  12   6  10   82.89    2.00
 -14  -6 -10   69.79    1.60
 -14  -6 -10   69.49    1.90
  14   6  10   73.89    1.90
 -16  -6 -10    4.30    0.70
 -16  -6 -10    2.40    0.90
  16   6  10    5.40    0.90
 -18  -6 -10   30.40    1.30
 -18  -6 -10   29.60    1.60
  18   6  10   27.80    1.40
 -20  -6 -10    2.00    0.70
 -20  -6 -10    3.30    0.90
  20   6  10    3.10    0.90
 -21  -7  10    4.70    1.00
 -21  -7  10    4.30    0.90
 -19  -7  10   13.90    1.10
 -19  -7  10   14.00    1.10
 -17  -7  10    6.10    0.90
 -17  -7  10    5.90    1.00
 -15  -7  10    1.60    0.80
 -15  -7  10    1.70    0.70
 -13  -7  10    3.90    0.80
 -13  -7  10    3.60    0.80
 -11  -7  10    5.80    0.90
 -11  -7  10    5.10    0.80
  -9  -7  10    0.40    0.70
  -9  -7  10    0.10    0.60
  -7  -7  10    4.80    0.80
  -7  -7  10    4.60    0.80
  -5  -7  10    1.70    0.70
   5  -7 -10    2.00    0.50
  -5  -7  10    1.70    0.70
  -3  -7  10   17.10    1.10
  -3  -7  10   18.90    1.20
   3  -7 -10   16.60    0.90
  -1  -7  10    0.10    0.60
   1  -7 -10   -0.70    0.50
  -1   7  10    0.00    0.50
   1  -7  10   -0.10    0.60
  -1  -7 -10    0.50    0.60
   1   7  10    0.10    0.50
  -3  -7 -10   31.30    1.30
   3  -7  10   32.50    1.30
   3   7  10   31.30    1.10
  -5  -7 -10    0.70    0.70
   5  -7  10    1.40    0.70
   5   7  10    0.80    0.50
  -7  -7 -10    4.90    0.80
   7   7  10    4.20    0.70
  -9  -7 -10    6.00    0.80
   9   7  10    7.30    0.80
 -11  -7 -10    0.70    0.80
  11   7  10    0.20    0.60
 -13  -7 -10   13.40    1.10
  13   7  10   12.00    0.90
 -15  -7 -10   -0.80    0.90
  15   7  10   -0.10    0.70
 -17  -7 -10    2.00    0.90
  17   7  10    2.10    0.80
 -18  -8  10   46.80    1.80
 -18  -8  10   45.50    1.90
 -16  -8  10   37.70    1.60
 -16  -8  10   36.20    1.60
 -14  -8  10    7.80    1.00
 -14  -8  10    8.70    1.00
 -12  -8  10    5.10    0.90
 -12  -8  10    6.00    0.90
 -10  -8  10    2.80    0.90
 -10  -8  10    4.40    0.90
  -8  -8  10   47.70    1.70
  -8  -8  10   46.20    1.60
  -6  -8  10   31.50    1.40
  -6  -8  10   29.10    1.50
  -4  -8  10   63.69    1.80
  -4  -8  10   61.89    1.80
   2  -8 -10    1.60    0.60
  -2  -8  10    1.10    0.70
   0  -8  10    9.40    1.00
   0  -8 -10    9.20    0.80
   2  -8  10    8.00    0.90
  -2  -8 -10    7.20    0.80
   4  -8  10   36.90    1.40
  -4  -8 -10   31.70    1.40
  -6  -8 -10   58.99    1.80
  -8  -8 -10   32.40    1.50
 -10  -8 -10   28.10    1.60
 -12  -8 -10   14.60    1.20
 -14  -8 -10   24.70    1.50
 -13  -9  10    3.30    0.90
 -13  -9  10    3.00    1.00
 -11  -9  10    3.90    1.00
 -11  -9  10    5.60    1.00
  -9  -9  10    1.30    0.80
  -9  -9  10    0.90    0.90
  -7  -9  10    7.00    0.90
  -7  -9  10    7.50    1.00
  -5  -9  10    0.50    0.90
  -5  -9  10    0.90    0.80
  -3  -9  10    6.50    1.00
   1  -9 -10    2.80    0.70
  -1  -9  10    3.50    0.80
   1  -9  10    5.50    0.90
  -1  -9 -10    3.50    0.70
   3  -9  10    9.40    1.10
  -3  -9 -10    7.50    0.90
  -5  -9 -10    1.30    0.70
  -7  -9 -10   -0.30    0.80
  -9  -9 -10   -0.40    0.80
  -4 -10  10   -0.50    0.80
  -2 -10  10   19.30    1.60
   0 -10  10   40.20    1.80
   2 -10  10    9.70    1.10
 -28   0  11    4.10    0.90
  28   0 -11    1.70    0.80
 -28   0  11    1.20    0.80
 -26   0  11    0.60    0.70
  26   0 -11   -1.00    0.70
 -26   0  11    0.50    0.70
  24   0 -11   -1.20    0.70
 -24   0  11    0.70    0.60
 -24   0  11    0.70    0.70
 -22   0  11    0.80    0.70
  22   0 -11    0.20    0.70
 -22   0  11    0.40    0.50
 -20   0  11    0.70    0.60
 -20   0  11   -0.40    0.50
  20   0 -11    0.60    0.60
  18   0 -11   -0.10    0.50
 -18   0  11   -0.60    0.50
 -18   0  11    0.00    0.50
 -16   0  11   -0.20    0.50
  16   0 -11   -0.20    0.50
 -16   0  11   -0.40    0.40
 -14   0  11   -0.60    0.40
 -14   0  11   -0.10    0.40
  14   0 -11    0.00    0.50
 -10   0  11    0.20    0.30
 -10   0  11   -0.50    0.30
  10   0 -11   -0.20    0.40
   8   0 -11    0.00    0.30
  -8   0  11    0.10    0.30
  -8   0  11   -0.30    0.30
  -6   0  11    0.60    0.40
   6   0 -11    0.70    0.30
  -6   0  11    0.40    0.30
  -4   0  11   -0.40    0.30
   4   0 -11    0.10    0.30
  -4   0  11    0.10    0.30
  -2   0  11   -0.20    0.30
   2   0 -11   -0.30    0.30
  -2   0  11   -0.10    0.30
   0   0  11    0.00    0.20
   0   0 -11   -0.40    0.30
   0   0  11   -0.80    0.30
  -2   0 -11    0.00    0.30
   2   0  11   -0.10    0.30
  -4   0 -11    0.00    0.30
   4   0  11    0.00    0.40
  -6   0 -11    0.30    0.40
   6   0  11   -0.10    0.40
  -8   0 -11   -0.30    0.40
   8   0  11   -0.10    0.40
 -10   0 -11   -0.20    0.40
  10   0  11    0.10    0.40
 -10   0 -11    0.30    0.40
 -12   0 -11   -0.70    0.50
  12   0  11   -0.40    0.40
 -12   0 -11    0.00    0.50
 -14   0 -11    0.00    0.50
 -14   0 -11    0.20    0.50
  14   0  11    0.00    0.50
 -16   0 -11   -0.30    0.50
 -16   0 -11   -0.90    0.60
  16   0  11   -1.10    0.50
  18   0  11   -1.70    0.60
 -18   0 -11   -0.80    0.60
 -18   0 -11    0.10    0.60
 -20   0 -11    0.90    0.60
  20   0  11    0.30    0.60
 -20   0 -11    0.60    0.70
 -22   0 -11    0.10    0.70
 -22   0 -11    0.40    0.60
 -24   0 -11   -1.00    0.80
  24   0  11   -1.00    0.80
  27  -1 -11   21.20    1.40
 -27  -1  11   24.70    1.40
 -27  -1  11   19.90    1.20
  27   1 -11   20.90    1.50
 -27   1  11   22.70    1.40
 -27   1  11   21.00    1.30
 -25  -1  11   45.60    1.60
  25  -1 -11   45.20    1.60
 -25  -1  11   42.70    1.50
 -25   1  11   39.90    1.50
 -25   1  11   41.20    1.40
  25   1 -11   43.10    1.60
 -23  -1  11    4.20    0.70
 -23  -1  11    4.00    0.70
  23  -1 -11    4.00    0.80
 -23   1  11    5.30    0.80
 -23   1  11    4.10    0.70
  23   1 -11    4.60    0.80
 -21  -1  11   46.00    1.40
 -21  -1  11   46.10    1.40
  21  -1 -11   49.50    1.40
 -21   1  11   48.00    1.40
 -21   1  11   47.80    1.30
  21   1 -11   46.10    1.40
 -19  -1  11   96.19    2.00
  19  -1 -11   94.99    2.00
 -19  -1  11   93.39    2.00
 -19   1  11   96.39    2.00
  19   1 -11   98.69    2.10
 -19   1  11   96.99    1.90
 -17  -1  11   35.10    1.10
  17  -1 -11   35.90    1.20
 -17  -1  11   35.50    1.10
  17   1 -11   34.90    1.20
 -17   1  11   34.50    1.00
 -17   1  11   33.80    1.20
 -15  -1  11   72.99    1.50
 -15  -1  11   73.79    1.60
  15  -1 -11   72.49    1.60
 -15   1  11   70.59    1.50
 -15   1  11   71.29    1.40
  15   1 -11   71.69    1.60
 -13  -1  11   17.50    0.80
  13  -1 -11   18.20    0.80
 -13  -1  11   16.90    0.70
 -13   1  11   16.70    0.80
 -13   1  11   17.40    0.60
  13   1 -11   16.90    0.90
  11  -1 -11  196.58    3.20
 -11  -1  11  194.48    3.10
 -11  -1  11  197.38    3.20
  11   1 -11  190.08    3.20
 -11   1  11  194.78    3.00
 -11   1  11  197.28    3.20
   9  -1 -11  156.08    2.60
  -9  -1  11  156.98    2.60
  -9  -1  11  158.88    2.60
  -9   1  11  156.28    2.40
  -9   1  11  156.98    2.60
   9   1 -11  154.88    2.60
  -7  -1  11  200.08    3.10
  -7  -1  11  195.98    3.10
   7  -1 -11  194.78    3.10
  -7   1  11  198.68    3.00
   7   1 -11  193.88    3.10
  -7   1  11  200.78    3.20
   5  -1 -11   34.50    0.90
  -5  -1  11   33.00    0.80
  -5  -1  11   33.60    0.90
  -5   1  11   33.50    0.90
  -5   1  11   33.90    0.70
   5   1 -11   34.40    0.90
   3  -1 -11  339.67    5.10
  -3  -1  11  344.27    5.00
  -3  -1  11  328.17    5.00
  -3   1  11  332.67    5.10
   3   1 -11  333.27    5.00
  -3   1  11  331.17    4.90
  -1  -1  11   45.30    1.00
   1  -1 -11   45.00    1.00
  -1  -1  11   45.20    1.00
  -1   1  11   43.30    1.00
   1   1 -11   45.00    1.00
   1  -1  11  136.99    2.20
  -1  -1 -11  128.19    2.20
   1  -1  11  135.09    2.20
  -1   1 -11  135.29    2.20
   1   1  11  136.79    2.30
   3  -1  11  387.86    5.70
  -3  -1 -11  380.76    5.80
  -3   1 -11  379.96    5.70
   3   1  11  385.36    5.80
  -5  -1 -11  272.37    4.20
  -5   1 -11  277.67    4.20
   5   1  11  271.67    4.30
   7  -1  11  259.97    4.00
  -7  -1 -11  254.27    4.10
  -7  -1 -11  257.07    4.00
  -7   1 -11  253.57    4.00
   7   1  11  252.37    4.00
   9  -1  11    1.80    0.50
  -9  -1 -11    1.40    0.50
  -9  -1 -11    1.80    0.50
   9   1  11    1.80    0.50
  -9   1 -11    1.80    0.50
  11  -1  11   27.20    0.90
 -11  -1 -11   31.00    1.10
 -11  -1 -11   28.40    1.00
  11   1  11   30.10    1.10
 -11   1 -11   30.40    1.00
 -13  -1 -11   47.70    1.30
 -13  -1 -11   50.29    1.40
  13  -1  11   50.59    1.30
 -13   1 -11   51.19    1.30
 -13   1 -11   52.09    1.30
  13   1  11   51.19    1.40
 -15  -1 -11   85.09    1.90
  15  -1  11   83.59    1.80
 -15  -1 -11   82.19    1.80
  15   1  11   83.79    1.90
 -15   1 -11   84.89    1.80
 -15   1 -11   84.99    1.80
  17  -1  11   13.20    0.90
 -17  -1 -11   12.80    0.90
 -17  -1 -11   14.10    1.10
  17   1  11   13.00    1.10
 -17   1 -11   13.00    1.00
 -17   1 -11   12.90    0.90
 -19  -1 -11   29.30    1.30
 -19  -1 -11   28.50    1.30
  19  -1  11   27.40    1.20
  19   1  11   30.50    1.30
 -19   1 -11   29.10    1.30
 -19   1 -11   27.30    1.20
 -21  -1 -11   22.70    1.30
  21  -1  11   21.70    1.20
 -21  -1 -11   23.60    1.20
 -21   1 -11   21.80    1.10
  21   1  11   24.90    1.40
 -21   1 -11   22.80    1.30
 -23  -1 -11   26.20    1.40
  23  -1  11   24.90    1.40
 -23  -1 -11   26.90    1.30
  23   1  11   28.80    1.40
 -23   1 -11   25.80    1.50
 -25  -1 -11   14.40    1.20
  25  -1  11   11.80    1.00
 -25   1 -11   13.50    1.10
  28  -2 -11    1.00    0.80
 -28  -2  11    1.90    0.80
 -28  -2  11    1.70    0.80
  28   2 -11    1.30    0.90
 -28   2  11    2.40    0.90
 -26  -2  11   16.90    1.20
 -26  -2  11   18.60    1.20
  26  -2 -11   20.50    1.20
 -26   2  11   19.90    1.40
 -26   2  11   18.60    1.40
  26   2 -11   17.90    1.40
  24  -2 -11    1.10    0.70
 -24  -2  11    0.40    0.70
 -24  -2  11    1.30    0.70
  24   2 -11    0.90    0.70
 -24   2  11    1.30    0.70
 -24   2  11    1.70    0.60
 -22  -2  11    3.70    0.70
 -22  -2  11    4.50    0.80
  22  -2 -11    3.20    0.70
 -22   2  11    4.20    0.60
  22   2 -11    3.20    0.80
 -22   2  11    3.50    0.80
  20  -2 -11    0.40    0.50
 -20  -2  11    0.40    0.60
 -20  -2  11    0.50    0.60
  20   2 -11    0.20    0.60
 -20   2  11    0.40    0.50
 -20   2  11    0.60    0.60
 -18  -2  11    4.80    0.60
 -18  -2  11    3.30    0.50
  18  -2 -11    4.00    0.60
 -18  -2  11    3.60    0.70
  18   2 -11    4.50    0.70
 -18   2  11    3.90    0.50
 -18   2  11    3.90    0.60
 -16  -2  11    0.30    0.50
  16  -2 -11    0.60    0.50
 -16  -2  11    0.40    0.50
 -16   2  11    0.70    0.40
 -16   2  11    1.10    0.50
  16   2 -11    0.50    0.50
 -14  -2  11   68.49    1.50
  14  -2 -11   67.69    1.50
 -14  -2  11   69.49    1.60
  14   2 -11   68.89    1.50
 -14   2  11   69.49    1.30
 -14   2  11   71.69    1.60
  12  -2 -11  163.48    2.70
 -12  -2  11  161.08    2.80
 -12  -2  11  162.88    2.70
 -12   2  11  164.78    2.60
 -12   2  11  161.08    2.80
  12   2 -11  158.58    2.70
 -10  -2  11    3.90    0.40
  10  -2 -11    4.80    0.50
 -10  -2  11    4.50    0.50
 -10   2  11    4.70    0.50
  10   2 -11    4.50    0.50
 -10   2  11    5.10    0.30
   8  -2 -11    9.80    0.60
  -8  -2  11    8.60    0.60
  -8  -2  11    8.90    0.70
   8   2 -11    8.40    0.60
  -8   2  11    7.20    0.40
  -8   2  11    9.30    0.70
  -6  -2  11    2.40    0.40
  -6  -2  11    2.40    0.40
   6  -2 -11    2.50    0.40
  -6   2  11    3.10    0.20
  -6   2  11    2.30    0.40
   6   2 -11    2.10    0.30
  -4  -2  11   58.39    1.20
  -4  -2  11   61.19    1.20
   4  -2 -11   61.59    1.30
   4   2 -11   59.09    1.20
  -4   2  11   60.19    1.30
  -2  -2  11    1.70    0.40
   2  -2 -11    1.90    0.40
  -2  -2  11    1.80    0.30
  -2   2  11    1.40    0.40
   2   2 -11    2.30    0.40
   0  -2  11   76.49    1.40
   0  -2  11   79.09    1.50
   0  -2 -11   77.89    1.50
   0  -2 -11   76.49    1.50
   0   2  11   76.39    1.50
   0   2 -11   80.79    1.40
  -2  -2 -11   30.80    0.90
   2  -2  11   30.30    0.80
  -2  -2 -11   30.20    0.90
   2  -2  11   30.50    0.90
  -2   2 -11   30.20    0.80
   2   2  11   30.30    0.90
  -4  -2 -11   18.30    0.80
  -4  -2 -11   18.00    0.70
   4  -2  11   17.40    0.60
   4   2  11   18.10    0.80
  -4   2 -11   18.30    0.70
   6  -2  11    6.70    0.50
  -6  -2 -11    8.10    0.60
  -6  -2 -11    7.50    0.60
   6   2  11    7.50    0.60
  -6   2 -11    6.70    0.50
  -8  -2 -11   11.70    0.80
   8  -2  11   12.50    0.60
  -8  -2 -11   13.50    0.70
   8   2  11   12.80    0.80
  -8   2 -11   12.90    0.70
 -10  -2 -11   42.40    1.20
 -10  -2 -11   42.40    1.20
  10  -2  11   43.10    1.00
  10   2  11   43.80    1.30
 -10   2 -11   44.90    1.10
 -12  -2 -11   29.20    1.10
  12  -2  11   31.30    0.90
 -12  -2 -11   31.10    1.10
  12   2  11   30.20    1.20
 -12   2 -11   31.30    1.00
 -14  -2 -11    2.30    0.60
  14  -2  11    1.90    0.50
 -14  -2 -11    2.00    0.60
  14   2  11    2.20    0.60
 -14   2 -11    2.60    0.60
 -16  -2 -11    0.20    0.60
 -16  -2 -11    1.70    0.70
 -16   2 -11    1.40    0.60
 -16   2 -11    1.30    0.60
  16   2  11    0.90    0.60
 -18  -2 -11    3.90    0.80
  18  -2  11    2.90    0.60
 -18  -2 -11    2.10    0.70
 -18   2 -11    1.80    0.60
 -18   2 -11    2.50    0.70
  18   2  11    2.00    0.70
  20  -2  11    4.10    0.70
 -20  -2 -11    4.20    0.80
 -20  -2 -11    5.00    0.80
  20   2  11    3.20    0.80
 -20   2 -11    4.10    0.70
  22  -2  11   -1.30    0.60
 -22  -2 -11    0.10    0.70
 -22  -2 -11    0.20    0.60
 -22  -2 -11   -0.50    0.70
  22   2  11    0.50    0.70
 -22   2 -11   -0.60    0.70
 -24  -2 -11    0.50    0.80
 -24  -2 -11    0.50    0.90
  24  -2  11    0.30    0.90
 -24  -2 -11   -0.30    0.80
  24   2  11    1.30    0.80
 -24   2 -11    0.20    0.80
 -27  -3  11   29.50    1.40
  27  -3 -11   30.60    1.40
 -27  -3  11   27.40    1.40
 -27   3  11   30.00    1.50
  27   3 -11   30.20    1.60
  25  -3 -11   27.20    1.30
 -25  -3  11   25.80    1.30
 -25  -3  11   23.50    1.30
 -25   3  11   23.90    1.30
  25   3 -11   25.60    1.50
 -23  -3  11   22.10    1.10
 -23  -3  11   20.70    1.20
  23  -3 -11   22.80    1.10
  23   3 -11   24.70    1.20
 -23   3  11   25.30    1.30
 -21  -3  11    0.20    0.60
 -21  -3  11    0.60    0.50
 -21  -3  11    0.30    0.60
  21  -3 -11    0.70    0.60
  21   3 -11    0.00    0.70
 -21   3  11    0.20    0.60
  19  -3 -11   15.50    0.90
 -19  -3  11   16.30    0.90
 -19  -3  11   14.70    0.90
 -19  -3  11   14.90    1.10
 -19   3  11   16.60    1.10
  19   3 -11   14.20    1.10
 -17  -3  11   86.69    1.80
  17  -3 -11   89.89    1.90
 -17  -3  11   90.79    1.90
 -17  -3  11   87.59    2.00
  17   3 -11   88.59    1.90
 -17   3  11   89.29    1.90
 -15  -3  11  124.69    2.30
  15  -3 -11  123.99    2.30
 -15  -3  11  123.19    2.20
 -15  -3  11  122.29    2.40
  15   3 -11  125.49    2.30
 -15   3  11  121.79    2.30
 -15   3  11  124.39    2.20
 -13  -3  11    3.10    0.40
 -13  -3  11    2.10    0.50
  13  -3 -11    2.60    0.50
 -13  -3  11    1.30    0.50
 -13   3  11    2.20    0.40
 -13   3  11    2.40    0.50
  13   3 -11    3.00    0.50
  11  -3 -11  145.99    2.30
 -11  -3  11  150.28    2.40
  11  -3 -11  148.19    2.50
 -11  -3  11  146.69    2.60
 -11  -3  11  149.49    2.60
 -11   3  11  143.29    2.50
 -11   3  11  149.19    2.40
  11   3 -11  144.49    2.50
   9  -3 -11  258.87    3.90
  -9  -3  11  259.27    4.00
   9  -3 -11  259.77    4.00
  -9  -3  11  255.47    4.10
   9   3 -11  258.67    4.00
  -9   3  11  259.67    4.10
  -7  -3  11  342.97    5.10
   7  -3 -11  353.56    5.20
  -7  -3  11  339.87    5.30
   7  -3 -11  338.57    5.10
  -7   3  11  352.36    5.30
   7   3 -11  340.27    5.20
   5  -3 -11  152.98    2.50
  -5  -3  11  157.48    2.40
  -5  -3  11  154.38    2.60
   5  -3 -11  155.08    2.60
  -5   3  11  155.88    2.60
   5   3 -11  155.98    2.50
   3  -3 -11   18.30    0.70
   3  -3 -11   16.70    0.60
  -3  -3  11   16.60    0.50
  -3  -3  11   18.10    0.80
  -3   3  11   16.80    0.70
   3   3 -11   16.70    0.60
   1  -3 -11  227.68    3.70
   1  -3 -11  231.88    3.60
  -1  -3  11  236.58    3.50
  -1  -3  11  232.58    3.70
   1   3 -11  230.18    3.60
  -1   3  11  236.38    3.70
   1  -3  11  206.58    3.00
  -1  -3 -11  200.78    2.90
   1  -3  11  207.18    3.40
  -1  -3 -11  204.78    3.30
  -1  -3 -11  202.28    3.30
  -1   3 -11  202.28    3.20
   1   3  11  203.78    3.30
  -3  -3 -11  102.79    1.60
   3  -3  11  101.19    1.60
  -3  -3 -11  102.39    2.00
  -3  -3 -11   97.49    1.80
   3  -3  11  101.29    1.90
  -3   3 -11   99.99    1.80
   3   3  11  102.99    1.90
  -5  -3 -11   24.40    0.90
  -5  -3 -11   24.60    0.90
   5  -3  11   24.40    0.60
  -5   3 -11   25.00    0.80
   5   3  11   22.80    0.90
  -7  -3 -11  181.28    3.00
   7  -3  11  180.98    2.80
  -7  -3 -11  179.28    3.10
   7   3  11  177.38    3.10
  -7   3 -11  183.98    2.90
  -9  -3 -11    8.20    0.70
  -9  -3 -11    8.50    0.60
   9  -3  11    7.80    0.50
  -9   3 -11    7.50    0.50
   9   3  11    8.30    0.70
 -11  -3 -11   11.00    0.70
 -11  -3 -11   10.00    0.80
 -11   3 -11    9.60    0.70
  11   3  11   11.10    0.80
 -13  -3 -11   10.90    0.80
 -13  -3 -11   11.00    0.90
  13   3  11   10.90    0.80
 -13   3 -11   10.20    0.80
 -15  -3 -11   75.49    1.70
 -15  -3 -11   75.79    1.90
  15  -3  11   76.29    1.50
 -15  -3 -11   75.59    1.70
 -15   3 -11   75.69    1.70
  15   3  11   75.29    1.90
 -17  -3 -11   81.49    1.80
  17  -3  11   77.69    1.60
 -17  -3 -11   77.49    1.90
 -17  -3 -11   81.99    1.90
 -17   3 -11   74.59    1.80
  17   3  11   77.79    2.00
 -17   3 -11   76.79    1.80
 -19  -3 -11   19.10    1.20
 -19  -3 -11   19.80    1.20
 -19  -3 -11   18.80    1.20
 -19   3 -11   19.00    1.10
  19   3  11   18.40    1.30
 -21  -3 -11    9.10    0.90
 -21  -3 -11    8.00    0.90
 -21  -3 -11    8.80    0.90
  21   3  11    6.90    0.90
 -21   3 -11    7.50    0.90
 -23  -3 -11   12.20    1.10
 -23  -3 -11   12.20    1.10
 -23  -3 -11   11.20    1.10
  23   3  11    9.80    1.00
 -23   3 -11   13.20    1.10
 -26  -4  11   -0.20    0.90
  26  -4 -11    0.30    0.70
 -26  -4  11    1.10    0.70
  26   4 -11   -0.60    0.90
 -26   4  11    1.10    0.80
 -24  -4  11    3.60    0.70
 -24  -4  11    2.00    0.80
  24  -4 -11    3.40    0.70
  24   4 -11    3.50    0.90
 -24   4  11    1.10    0.80
 -22  -4  11   10.50    0.80
 -22  -4  11   10.10    1.00
  22  -4 -11   11.10    0.90
 -22  -4  11   10.10    0.80
 -22   4  11   10.90    0.90
  22   4 -11    9.60    0.90
 -20  -4  11    4.10    0.60
 -20  -4  11    3.20    0.70
  20  -4 -11    3.10    0.60
 -20  -4  11    3.30    0.70
  20   4 -11    3.90    0.70
 -20   4  11    3.20    0.70
  18  -4 -11    4.40    0.60
 -18  -4  11    4.90    0.60
 -18  -4  11    4.70    0.70
 -18  -4  11    4.00    0.70
  18   4 -11    4.10    0.70
 -18   4  11    3.60    0.60
 -16  -4  11    4.30    0.60
  16  -4 -11    4.90    0.60
 -16  -4  11    3.50    0.70
 -16  -4  11    4.50    0.50
 -16   4  11    3.70    0.60
  16   4 -11    4.10    0.60
 -14  -4  11    1.50    0.40
 -14  -4  11    1.80    0.60
  14  -4 -11    2.80    0.50
 -14  -4  11    1.60    0.50
  14   4 -11    1.20    0.50
 -14   4  11    2.40    0.60
 -12  -4  11   78.59    1.70
 -12  -4  11   78.09    1.70
  12  -4 -11   78.39    1.60
 -12  -4  11   78.69    1.50
  12   4 -11   77.29    1.60
 -12   4  11   80.19    1.70
 -10  -4  11    2.40    0.50
 -10  -4  11    2.30    0.30
  10  -4 -11    2.20    0.40
 -10  -4  11    1.80    0.50
  10   4 -11    2.00    0.40
 -10   4  11    2.60    0.50
  -8  -4  11   67.99    1.60
   8  -4 -11   68.09    1.30
  -8  -4  11   71.69    1.20
   8  -4 -11   71.09    1.40
  -8  -4  11   69.39    1.60
  -8   4  11   70.39    1.50
   8   4 -11   71.59    1.40
  -6  -4  11    4.10    0.60
  -6  -4  11    4.40    0.30
   6  -4 -11    3.60    0.40
   6  -4 -11    3.50    0.40
  -6   4  11    2.80    0.40
   6   4 -11    3.90    0.40
   4  -4 -11    4.70    0.40
  -4  -4  11    5.30    0.20
   4  -4 -11    4.70    0.40
  -4  -4  11    5.00    0.60
   4   4 -11    5.00    0.40
  -4   4  11    4.50    0.50
  -2  -4  11   14.50    0.80
   2  -4 -11   15.80    0.70
   2  -4 -11   14.20    0.60
   2   4 -11   14.40    0.60
  -2   4  11   14.20    0.80
   0  -4 -11   18.10    0.70
   0  -4  11   18.80    0.90
   0  -4 -11   16.90    0.70
   0   4  11   19.20    0.80
   0   4 -11   18.00    0.60
   2  -4  11    9.90    0.70
  -2  -4 -11    9.40    0.70
  -2  -4 -11    9.40    0.60
  -2   4 -11    9.40    0.50
   2   4  11    9.40    0.70
  -4  -4 -11    5.70    0.50
  -4  -4 -11    4.90    0.60
   4  -4  11    5.40    0.60
   4   4  11    6.80    0.60
  -4   4 -11    6.70    0.50
  -6  -4 -11    0.10    0.40
  -6  -4 -11    0.50    0.30
  -6  -4 -11    0.40    0.50
  -6   4 -11   -0.20    0.30
   6   4  11    0.30    0.50
  -8  -4 -11   42.80    1.30
  -8  -4 -11   41.70    1.00
  -8  -4 -11   43.60    1.20
  -8   4 -11   42.30    1.10
   8   4  11   40.40    1.30
 -10  -4 -11    2.30    0.40
 -10  -4 -11    1.80    0.60
 -10  -4 -11    1.80    0.50
  10   4  11    1.90    0.60
 -10   4 -11    1.80    0.50
 -12  -4 -11    4.30    0.70
 -12  -4 -11    4.80    0.60
 -12  -4 -11    5.70    0.50
 -12   4 -11    5.20    0.60
  12   4  11    5.40    0.70
 -14  -4 -11    8.20    0.70
 -14  -4 -11    8.60    0.80
 -14  -4 -11    8.00    0.90
 -14   4 -11    8.00    0.70
  14   4  11    6.50    0.80
 -16  -4 -11    4.90    0.80
 -16  -4 -11    5.00    0.70
 -16  -4 -11    4.30    0.70
 -16   4 -11    5.40    0.60
  16   4  11    4.20    0.80
 -18  -4 -11    0.10    0.70
 -18  -4 -11    0.60    0.70
 -18  -4 -11    0.00    0.60
 -18   4 -11    0.00    0.60
  18   4  11   -0.20    0.80
 -20  -4 -11    2.60    0.80
 -20  -4 -11    2.60    0.80
 -20  -4 -11    1.90    0.80
  20   4  11    1.70    0.80
 -22  -4 -11    8.90    1.10
 -22  -4 -11    9.40    1.00
 -22  -4 -11    8.60    1.00
  22   4  11    8.20    1.00
 -25  -5  11    9.50    1.10
 -25   5  11    8.90    1.00
  25   5 -11   10.30    1.00
 -23  -5  11   33.20    1.50
 -23  -5  11   35.20    1.50
 -23   5  11   36.40    1.50
  23   5 -11   36.40    1.50
 -21  -5  11    4.60    0.80
 -21  -5  11    4.90    0.90
 -21   5  11    4.50    0.80
  21   5 -11    6.00    0.80
 -19  -5  11  115.59    2.50
 -19  -5  11  111.59    2.40
  19  -5 -11  115.39    2.20
  19   5 -11  115.39    2.40
 -19   5  11  116.49    2.40
  17  -5 -11   68.29    1.50
 -17  -5  11   67.49    1.90
 -17  -5  11   70.09    1.80
  17   5 -11   69.39    1.70
 -17   5  11   71.49    1.70
 -15  -5  11   24.50    1.20
  15  -5 -11   25.10    0.90
 -15  -5  11   23.40    1.20
  15   5 -11   25.00    1.00
 -15   5  11   24.50    1.10
 -13  -5  11   35.20    1.20
 -13  -5  11   33.60    1.30
  13  -5 -11   35.20    1.00
  13   5 -11   36.80    1.10
 -13   5  11   36.10    1.10
 -11  -5  11   29.40    1.10
  11  -5 -11   30.40    0.90
 -11  -5  11   31.70    1.20
 -11   5  11   30.80    1.00
  11   5 -11   31.50    1.00
  -9  -5  11   47.20    1.40
  -9  -5  11   48.20    1.40
   9  -5 -11   46.90    1.10
  -9   5  11   46.10    1.20
   9   5 -11   48.50    1.10
   7  -5 -11  105.99    1.90
  -7  -5  11  107.49    2.20
  -7  -5  11  107.59    2.20
   7  -5 -11  107.29    1.90
  -7   5  11  106.39    2.00
   7   5 -11  109.99    1.90
   5  -5 -11   29.00    0.90
  -5  -5  11   30.00    1.10
   5  -5 -11   30.10    0.80
  -5   5  11   30.50    1.00
   5   5 -11   30.80    0.80
  -3  -5  11    2.90    0.60
   3  -5 -11    1.50    0.40
   3  -5 -11    1.70    0.40
  -3   5  11    2.60    0.50
   1  -5 -11   63.09    1.30
  -1  -5  11   64.59    1.50
   1  -5 -11   63.89    1.40
  -1   5  11   62.19    1.40
   1  -5  11    5.20    0.70
  -1  -5 -11    5.70    0.50
  -1  -5 -11    5.40    0.60
   1   5  11    8.70    0.60
  -3  -5 -11  198.08    3.20
  -3  -5 -11  195.18    3.40
   3  -5  11  197.98    3.40
   3   5  11  196.48    3.30
  -5  -5 -11  247.58    4.20
  -5  -5 -11  248.98    3.90
   5  -5  11  243.48    4.20
   5   5  11  255.67    4.10
  -7  -5 -11   72.39    1.70
  -7  -5 -11   73.19    1.50
   7   5  11   75.39    1.70
  -9  -5 -11   37.30    1.10
  -9  -5 -11   37.30    1.40
   9   5  11   37.20    1.30
 -11  -5 -11   30.80    1.10
 -11  -5 -11   28.30    1.20
  11   5  11   28.70    1.20
 -13  -5 -11   20.50    1.00
 -13  -5 -11   18.30    1.10
  13   5  11   19.00    1.20
 -15  -5 -11   55.89    1.70
 -15  -5 -11   56.79    1.60
  15   5  11   57.59    1.70
 -17  -5 -11   17.30    1.20
 -17  -5 -11   17.60    1.40
  17   5  11   16.50    1.30
 -19  -5 -11    0.70    0.70
 -19  -5 -11   -0.50    0.80
  19   5  11   -0.40    0.80
 -21  -5 -11   11.90    1.10
 -21  -5 -11   11.30    1.00
  21   5  11   13.40    1.20
 -22  -6  11    9.80    1.00
 -22  -6  11   11.50    1.20
 -22   6  11    7.60    1.10
  22   6 -11    8.60    1.60
 -20  -6  11   11.30    1.00
 -20  -6  11   10.10    1.00
 -20   6  11   10.80    0.90
 -18  -6  11    0.50    0.70
 -18  -6  11    0.50    0.80
 -18   6  11    1.40    0.60
 -16  -6  11    8.90    0.90
 -16  -6  11    7.50    1.00
 -16   6  11    9.00    0.80
 -14  -6  11    3.60    0.80
 -14  -6  11    3.80    0.80
 -14   6  11    3.20    0.60
 -12  -6  11    3.40    0.70
 -12  -6  11    3.90    0.70
 -12   6  11    3.30    0.60
 -10  -6  11   13.80    1.00
 -10  -6  11   15.40    1.10
 -10   6  11   13.40    0.80
  -8  -6  11    5.00    0.70
  -8  -6  11    6.40    0.70
  -8   6  11    6.60    0.60
   6  -6 -11    5.90    0.50
   6  -6 -11    6.00    0.50
  -6  -6  11    5.60    0.80
  -6  -6  11    6.10    0.70
  -6   6  11    6.50    0.60
  -4  -6  11    8.80    0.80
   4  -6 -11    9.40    0.70
   4  -6 -11    9.20    0.50
  -4   6  11    7.00    0.60
  -2  -6  11   46.30    1.40
   2  -6 -11   49.20    1.30
   2  -6 -11   49.10    1.00
  -2   6  11   47.80    1.30
   0  -6 -11   27.90    0.80
   0  -6 -11   27.80    1.10
   0  -6  11   30.00    1.20
   0   6  11   28.40    1.10
  -2  -6 -11    2.60    0.40
  -2  -6 -11    2.90    0.60
   2  -6  11    2.40    0.60
   2   6  11    3.00    0.60
  -4  -6 -11   17.80    1.00
  -4  -6 -11   18.60    0.70
   4  -6  11   17.10    1.00
   4   6  11   18.20    0.90
  -6  -6 -11   -0.90    0.60
  -6  -6 -11   -0.40    0.40
   6   6  11    0.30    0.50
  -8  -6 -11    6.00    0.50
  -8  -6 -11    6.70    0.80
   8   6  11    5.30    0.70
 -10  -6 -11   17.10    1.30
 -10  -6 -11   16.80    0.90
  10   6  11   16.40    1.10
 -12  -6 -11    6.00    0.90
 -12  -6 -11    6.80    0.60
  12   6  11    6.10    0.80
 -14  -6 -11    1.20    0.50
 -14  -6 -11    0.20    0.80
  14   6  11    0.60    0.60
 -16  -6 -11    1.30    0.60
 -16  -6 -11    0.90    0.80
  16   6  11    0.80    0.80
 -18  -6 -11    1.30    0.90
 -18  -6 -11    2.90    0.70
  18   6  11    1.50    0.80
 -21  -7  11   22.70    1.50
 -21  -7  11   21.70    1.60
 -19  -7  11   34.80    1.50
 -19  -7  11   37.10    1.60
 -17  -7  11   12.50    1.10
 -17  -7  11   12.40    1.10
 -15  -7  11   23.90    1.40
 -15  -7  11   19.60    1.30
 -13  -7  11   58.09    1.80
 -13  -7  11   55.09    1.70
 -11  -7  11   33.30    1.40
 -11  -7  11   32.10    1.40
  -9  -7  11   33.20    1.50
  -9  -7  11   32.20    1.30
  -7  -7  11   21.40    1.20
  -7  -7  11   18.30    1.10
  -5  -7  11   22.30    1.20
   5  -7 -11   22.90    1.00
  -5  -7  11   22.00    1.30
   3  -7 -11   84.19    1.80
  -3  -7  11   87.79    2.10
  -3   7  11   86.49    2.00
  -1  -7  11    2.20    0.70
   1  -7 -11    1.40    0.60
  -1   7  11    1.90    0.50
  -1  -7 -11   13.10    1.00
   1  -7  11   12.50    0.90
   1   7  11   12.60    0.90
   3  -7  11   68.09    1.80
  -3  -7 -11   65.99    1.80
   3   7  11   68.39    1.60
  -5  -7 -11   80.19    2.00
   5   7  11   78.99    1.80
  -7  -7 -11   25.50    1.40
   7   7  11   25.90    1.20
  -9  -7 -11   11.50    1.00
   9   7  11   10.50    0.80
 -11  -7 -11   14.80    1.20
  11   7  11   15.70    1.00
 -13  -7 -11   41.30    1.60
  13   7  11   43.30    1.60
 -15  -7 -11   29.40    1.50
  15   7  11   28.40    1.40
 -17  -7 -11   -0.50    0.90
  17   7  11    0.50    0.80
 -18  -8  11    0.50    0.90
 -16  -8  11    1.50    0.80
 -16  -8  11    1.70    0.90
 -14  -8  11    0.40    0.80
 -14  -8  11   -0.70    0.80
 -12  -8  11    5.30    0.90
 -12  -8  11    5.40    1.00
 -10  -8  11    6.50    0.90
 -10  -8  11    7.50    1.00
  -8  -8  11    0.70    0.70
  -8  -8  11    3.20    0.90
  -6  -8  11    1.30    0.80
  -6  -8  11    2.40    0.80
  -4  -8  11    1.40    0.80
   2  -8 -11    0.40    0.60
  -2  -8  11    0.00    0.80
   0  -8 -11   -0.60    0.60
   0  -8  11    0.60    0.80
   2  -8  11    2.00    0.80
  -2  -8 -11   -0.30    0.70
  -4  -8 -11   -0.40    0.70
   4  -8  11    1.20    0.80
  -6  -8 -11    1.50    0.70
  -8  -8 -11   -0.40    0.80
 -10  -8 -11    8.60    1.00
 -12  -8 -11   -1.60    0.90
 -14  -8 -11    1.20    1.00
 -13  -9  11    4.10    0.90
 -13  -9  11    4.00    1.00
 -11  -9  11   11.60    1.10
 -11  -9  11    9.00    1.00
  -9  -9  11   48.00    1.90
  -9  -9  11   45.40    1.70
  -7  -9  11   73.29    2.20
  -7  -9  11   70.79    2.20
  -5  -9  11   15.30    1.30
  -3  -9  11   -1.10    0.80
  -1  -9  11   12.40    1.10
   1  -9  11   33.50    1.50
  -1  -9 -11   31.70    1.40
  -3  -9 -11   12.30    1.10
   3  -9  11   11.40    1.10
  -5  -9 -11   16.00    1.20
  -7  -9 -11    3.70    1.00
  -9  -9 -11   11.70    1.20
  28   0 -12   55.09    1.90
 -28   0  12   55.79    1.90
 -28   0  12   49.50    1.70
 -26   0  12    2.20    0.80
 -26   0  12    2.10    0.80
  26   0 -12    1.80    0.80
 -24   0  12    7.40    0.80
  24   0 -12    6.30    0.90
 -24   0  12    7.90    0.90
 -22   0  12   13.70    1.00
  22   0 -12   14.40    1.10
 -22   0  12   13.00    1.00
 -20   0  12   12.40    1.00
  20   0 -12   14.30    1.00
 -20   0  12   13.30    0.80
 -18   0  12   14.70    1.00
 -18   0  12   16.60    0.90
  18   0 -12   15.10    0.90
 -16   0  12   32.10    1.00
 -16   0  12   33.40    1.00
  16   0 -12   30.80    1.10
 -14   0  12    2.10    0.50
  14   0 -12    2.30    0.60
 -14   0  12    2.70    0.50
  12   0 -12  874.21   12.90
 -12   0  12  897.21   12.90
 -12   0  12  891.01   12.80
 -10   0  12    8.00    0.60
  10   0 -12    8.90    0.60
 -10   0  12    8.20    0.50
   8   0 -12  254.17    4.00
  -8   0  12  266.17    3.90
  -8   0  12  254.37    4.00
  -6   0  12  607.24    9.00
  -6   0  12  608.04    8.80
   6   0 -12  619.14    9.00
  -4   0  12  305.57    4.70
   4   0 -12  313.47    4.70
  -4   0  12  307.17    4.60
  -2   0  12  215.98    3.40
   2   0 -12  213.98    3.40
  -2   0  12  217.38    3.30
   0   0 -12   38.50    1.00
   0   0  12   40.20    0.90
   0   0  12   39.70    1.00
   2   0  12   38.00    1.00
  -2   0 -12   38.90    1.00
   4   0  12  189.28    3.00
  -4   0 -12  179.58    3.00
   6   0  12  223.58    3.50
  -6   0 -12  216.98    3.50
  -8   0 -12  115.59    2.10
   8   0  12  115.49    2.10
  10   0  12  111.19    2.10
 -10   0 -12  115.89    2.20
 -10   0 -12  113.49    2.10
  12   0  12   21.20    0.90
 -12   0 -12   20.70    1.00
 -12   0 -12   20.90    1.00
  14   0  12   86.49    1.90
 -14   0 -12   85.39    1.90
 -14   0 -12   87.19    2.00
 -16   0 -12   81.79    1.90
  16   0  12   82.39    1.90
 -16   0 -12   82.69    1.90
  18   0  12   28.20    1.30
 -18   0 -12   28.50    1.30
 -18   0 -12   30.70    1.30
 -20   0 -12   44.30    1.60
  20   0  12   43.90    1.50
 -20   0 -12   45.60    1.50
 -22   0 -12   35.30    1.40
 -22   0 -12   36.20    1.60
  22   0  12   35.20    1.50
  24   0  12    7.10    0.90
 -24   0 -12    8.00    1.00
 -27  -1  12    8.70    0.90
  27  -1 -12   10.90    1.00
 -27  -1  12   11.00    1.00
  27   1 -12    9.60    1.00
 -27   1  12   11.30    1.10
 -27   1  12   10.80    1.00
 -25  -1  12   16.60    1.20
 -25  -1  12   15.60    1.10
  25  -1 -12   16.70    1.30
 -25   1  12   20.20    1.30
  25   1 -12   18.80    1.40
 -25   1  12   15.30    1.10
  23  -1 -12    0.70    0.70
 -23  -1  12    1.40    0.70
 -23  -1  12    0.90    0.70
 -23   1  12    1.10    0.70
  23   1 -12    1.10    0.70
 -23   1  12    1.40    0.60
  21  -1 -12    3.70    0.70
 -21  -1  12    2.20    0.60
 -21  -1  12    3.70    0.70
 -21   1  12    2.60    0.70
 -21   1  12    3.30    0.60
  21   1 -12    2.30    0.70
 -19  -1  12    1.80    0.60
  19  -1 -12    2.00    0.60
 -19  -1  12    0.90    0.60
  19   1 -12    0.90    0.60
 -19   1  12    0.70    0.50
 -19   1  12    0.80    0.60
  17  -1 -12    0.40    0.50
 -17  -1  12    0.80    0.50
 -17  -1  12    0.20    0.50
  17   1 -12    0.30    0.50
 -17   1  12    0.30    0.60
 -17   1  12    0.30    0.40
 -15  -1  12   12.90    0.80
 -15  -1  12   13.50    0.80
  15  -1 -12   14.70    0.90
  15   1 -12   12.60    0.80
 -15   1  12   13.60    0.90
 -15   1  12   13.50    0.70
  13  -1 -12   98.99    1.90
 -13  -1  12   98.59    1.90
 -13  -1  12   95.99    1.80
 -13   1  12   98.39    1.70
 -13   1  12   92.79    1.90
  13   1 -12   94.69    1.90
 -11  -1  12   66.69    1.40
  11  -1 -12   66.79    1.40
 -11  -1  12   66.29    1.40
 -11   1  12   66.59    1.40
  11   1 -12   66.59    1.50
 -11   1  12   67.59    1.30
   9  -1 -12   41.90    1.00
  -9  -1  12   41.20    1.00
  -9  -1  12   40.90    1.00
   9   1 -12   41.50    1.00
  -9   1  12   39.60    1.00
  -9   1  12   40.90    0.90
  -7  -1  12   16.10    0.70
   7  -1 -12   16.20    0.70
  -7  -1  12   15.90    0.60
   7   1 -12   16.90    0.70
  -7   1  12   17.30    0.50
  -7   1  12   17.30    0.70
  -5  -1  12   64.99    1.30
  -5  -1  12   64.69    1.30
   5  -1 -12   65.49    1.40
   5   1 -12   66.09    1.30
  -5   1  12   66.39    1.10
  -5   1  12   64.49    1.30
   3  -1 -12   31.20    0.90
  -3  -1  12   30.70    0.80
  -3  -1  12   31.50    0.90
  -3   1  12   31.70    0.90
  -3   1  12   31.70    0.70
   3   1 -12   29.50    0.80
  -1  -1  12   13.70    0.60
   1  -1 -12   14.30    0.60
  -1  -1  12   13.60    0.60
   1   1 -12   14.80    0.70
  -1   1  12   14.00    0.70
  -1  -1 -12    4.00    0.50
   1  -1  12    4.00    0.40
   1  -1  12    3.80    0.40
  -1   1 -12    3.00    0.40
   1   1  12    3.00    0.40
   3  -1  12   58.29    1.20
  -3  -1 -12   57.29    1.20
  -3   1 -12   56.79    1.20
   3   1  12   59.09    1.30
   5  -1  12   44.90    1.10
  -5  -1 -12   43.80    1.20
  -5   1 -12   46.30    1.10
   5   1  12   44.50    1.20
  -7  -1 -12   61.49    1.50
  -7  -1 -12   62.19    1.40
   7  -1  12   65.29    1.40
  -7   1 -12   64.39    1.40
  -9  -1 -12  160.88    2.90
   9  -1  12  161.48    2.70
  -9  -1 -12  161.48    2.80
   9   1  12  162.58    2.80
  -9   1 -12  161.48    2.80
  11  -1  12    1.10    0.50
 -11  -1 -12    1.20    0.50
 -11  -1 -12    1.40    0.50
 -11   1 -12    1.10    0.50
  11   1  12    1.90    0.60
 -13  -1 -12    0.70    0.60
  13  -1  12    0.00    0.50
 -13  -1 -12    0.20    0.50
  13   1  12    0.20    0.60
 -13   1 -12    0.50    0.50
 -13   1 -12    0.20    0.50
  15  -1  12    0.10    0.50
 -15  -1 -12    0.20    0.60
 -15  -1 -12    0.70    0.60
 -15   1 -12    0.60    0.60
  15   1  12   -0.30    0.60
 -15   1 -12    0.50    0.60
 -17  -1 -12    5.10    0.70
 -17  -1 -12    6.60    0.80
  17  -1  12    5.10    0.70
  17   1  12    5.20    0.80
 -17   1 -12    7.50    0.80
 -17   1 -12    4.70    0.70
 -19  -1 -12    0.90    0.60
 -19  -1 -12    0.50    0.70
  19  -1  12    1.50    0.60
 -19   1 -12    1.10    0.70
 -19   1 -12    1.00    0.60
  19   1  12    1.00    0.70
 -21  -1 -12    1.00    0.70
 -21  -1 -12    0.60    0.70
  21   1  12    0.70    0.70
 -21   1 -12    1.10    0.80
 -21   1 -12    1.40    0.70
 -23  -1 -12    0.50    0.70
 -23  -1 -12    0.40    0.80
  23  -1  12   -0.20    0.70
 -23   1 -12    0.80    0.80
  23   1  12    0.70    0.70
  28  -2 -12   13.60    1.10
 -28  -2  12   15.60    1.10
 -28  -2  12   12.50    1.10
  28   2 -12   15.80    1.20
 -28   2  12   12.20    1.10
 -26  -2  12   30.70    1.40
 -26  -2  12   33.20    1.50
  26  -2 -12   31.20    1.40
 -26   2  12   34.40    1.60
  26   2 -12   32.70    1.60
 -24  -2  12    8.80    0.90
 -24  -2  12    8.00    0.90
  24  -2 -12    8.10    0.90
  24   2 -12    7.90    0.90
 -24   2  12    9.70    1.00
 -22  -2  12   16.10    1.10
  22  -2 -12   15.60    1.10
 -22  -2  12   15.30    1.10
 -22   2  12   17.00    1.20
  22   2 -12   15.90    1.20
 -22   2  12   16.60    0.90
 -20  -2  12   47.10    1.40
 -20  -2  12   50.19    1.40
  20  -2 -12   48.90    1.40
 -20   2  12   48.30    1.30
  20   2 -12   47.30    1.40
 -20   2  12   48.60    1.50
 -18  -2  12   52.79    1.40
  18  -2 -12   52.89    1.40
 -18  -2  12   55.39    1.40
 -18   2  12   50.39    1.20
 -18   2  12   51.59    1.40
  18   2 -12   50.99    1.50
 -16  -2  12  121.39    2.30
  16  -2 -12  122.69    2.30
 -16  -2  12  125.89    2.30
 -16   2  12  126.39    2.10
 -16   2  12  123.19    2.40
  16   2 -12  124.49    2.30
 -14  -2  12  175.48    2.90
 -14  -2  12  171.48    3.00
  14  -2 -12  169.28    2.90
  14   2 -12  173.38    2.90
 -14   2  12  171.18    2.70
 -14   2  12  167.58    2.90
  12  -2 -12   12.80    0.70
 -12  -2  12   13.00    0.70
 -12  -2  12   14.70    0.70
 -12   2  12   14.30    0.60
 -12   2  12   13.50    0.80
  12   2 -12   13.10    0.80
  10  -2 -12   11.60    0.70
 -10  -2  12   12.30    0.80
 -10  -2  12   12.60    0.70
 -10   2  12   12.20    0.70
 -10   2  12   12.70    0.50
  10   2 -12   12.30    0.70
   8  -2 -12   88.59    1.70
  -8  -2  12   90.29    1.70
  -8  -2  12   88.79    1.60
  -8   2  12   90.49    1.80
   8   2 -12   86.29    1.70
  -8   2  12   90.29    1.40
  -6  -2  12  105.89    1.90
   6  -2 -12  105.49    1.90
  -6  -2  12  104.99    1.90
   6   2 -12  106.59    1.90
  -6   2  12  106.39    2.00
  -6   2  12  105.09    1.60
  -4  -2  12  225.68    3.50
  -4  -2  12  224.68    3.60
   4  -2 -12  223.08    3.50
   4   2 -12  227.38    3.50
  -4   2  12  218.58    3.60
  -2  -2  12   86.99    1.60
   2  -2 -12   81.99    1.60
  -2  -2  12   85.79    1.50
   2   2 -12   84.59    1.60
  -2   2  12   83.79    1.70
   0  -2 -12  142.49    2.50
   0  -2  12  143.09    2.40
   0  -2  12  147.49    2.30
   0  -2 -12  139.99    2.40
   0   2  12  142.69    2.50
   0   2 -12  138.79    2.40
  -2  -2 -12  362.36    5.60
   2  -2  12  371.16    5.60
  -2  -2 -12  364.56    5.50
   2  -2  12  367.36    5.40
   2   2  12  357.16    5.60
  -2   2 -12  367.96    5.50
  -4  -2 -12  160.08    2.70
   4  -2  12  155.28    2.50
  -4  -2 -12  158.08    2.70
  -4   2 -12  157.58    2.60
   4   2  12  158.38    2.70
  -6  -2 -12   12.50    0.80
  -6  -2 -12   14.10    0.80
   6  -2  12   15.30    0.60
  -6   2 -12   13.50    0.70
   6   2  12   13.30    0.80
  -8  -2 -12   36.20    1.10
   8  -2  12   34.00    0.90
  -8  -2 -12   33.20    1.10
   8   2  12   37.70    1.10
  -8   2 -12   33.70    1.00
  10  -2  12   26.90    0.80
 -10  -2 -12   27.90    1.10
 -10  -2 -12   26.70    1.00
  10   2  12   26.30    1.00
 -10   2 -12   28.20    1.00
 -12  -2 -12   38.50    1.30
  12  -2  12   41.00    1.10
 -12  -2 -12   41.30    1.20
  12   2  12   41.70    1.30
 -12   2 -12   40.40    1.10
  14  -2  12   84.69    1.70
 -14  -2 -12   84.99    1.90
 -14  -2 -12   86.29    1.90
 -14   2 -12   84.19    1.80
  14   2  12   83.49    1.90
 -16  -2 -12   55.69    1.50
 -16  -2 -12   53.99    1.60
  16  -2  12   55.49    1.40
  16   2  12   57.49    1.60
 -16   2 -12   59.39    1.60
 -16   2 -12   57.79    1.60
 -18  -2 -12   53.49    1.60
 -18  -2 -12   50.29    1.70
 -18   2 -12   51.59    1.60
  18   2  12   50.19    1.60
 -18   2 -12   49.30    1.50
 -20  -2 -12   10.00    0.90
  20  -2  12   11.70    0.80
 -20  -2 -12   14.20    1.10
 -20   2 -12   11.10    1.40
  20   2  12    9.90    0.90
 -20   2 -12   11.40    1.00
 -22  -2 -12    1.50    0.80
 -22  -2 -12    1.10    0.80
  22  -2  12    0.70    0.70
 -22  -2 -12    1.10    0.80
 -22   2 -12    0.30    0.70
  22   2  12    0.20    0.80
 -24  -2 -12    5.20    1.00
 -27  -3  12   -0.40    0.90
 -27  -3  12    1.00    0.70
  27  -3 -12    1.10    0.70
 -27   3  12   -0.50    0.80
  27   3 -12    0.50    0.90
 -25  -3  12    4.00    0.80
  25  -3 -12    3.10    0.70
 -25  -3  12    5.10    0.90
  25   3 -12    3.90    0.90
 -25   3  12    5.20    0.90
  23  -3 -12    1.50    0.70
 -23  -3  12    1.90    0.80
 -23  -3  12    1.30    0.60
 -23   3  12    1.90    0.80
  23   3 -12    0.40    0.70
 -21  -3  12    0.20    0.60
  21  -3 -12   -0.20    0.60
 -21  -3  12    1.30    0.70
 -21  -3  12    0.00    0.80
 -21   3  12    0.00    0.70
  21   3 -12   -0.40    0.60
 -19  -3  12   12.70    0.90
 -19  -3  12   15.90    0.90
  19  -3 -12   15.30    1.00
 -19  -3  12   14.80    1.10
 -19   3  12   16.20    1.00
  19   3 -12   15.70    1.10
 -17  -3  12    2.60    0.60
  17  -3 -12    4.30    0.60
 -17  -3  12    2.40    0.50
 -17  -3  12    4.00    0.60
  17   3 -12    4.00    0.60
 -17   3  12    3.30    0.60
 -15  -3  12    3.00    0.50
 -15  -3  12    3.00    0.60
  15  -3 -12    3.60    0.50
 -15  -3  12    4.00    0.60
 -15   3  12    3.40    0.60
  15   3 -12    3.60    0.60
 -13  -3  12    2.50    0.50
  13  -3 -12    2.90    0.50
 -13  -3  12    1.90    0.40
  13   3 -12    2.40    0.50
 -13   3  12    2.90    0.60
 -11  -3  12   12.50    0.70
 -11  -3  12   11.80    0.90
  11  -3 -12   11.90    0.50
  11  -3 -12   10.80    0.80
 -11   3  12   10.70    0.80
  11   3 -12   11.40    0.70
  -9  -3  12    3.70    0.40
   9  -3 -12    4.20    0.40
  -9  -3  12    4.40    0.60
   9  -3 -12    3.40    0.50
   9   3 -12    5.00    0.50
  -9   3  12    3.90    0.50
  -7  -3  12   24.10    1.00
   7  -3 -12   22.90    0.70
   7  -3 -12   23.30    0.80
  -7  -3  12   24.90    0.70
   7   3 -12   25.10    0.80
  -7   3  12   22.60    0.90
  -5  -3  12    0.50    0.40
   5  -3 -12    0.80    0.40
  -5  -3  12    0.90    0.30
   5  -3 -12    0.90    0.40
   5   3 -12    1.00    0.40
  -5   3  12    0.90    0.40
   3  -3 -12   14.70    0.70
  -3  -3  12   15.00    0.50
   3  -3 -12   14.20    0.60
  -3  -3  12   13.50    0.70
  -3   3  12   14.60    0.70
   3   3 -12   14.80    0.60
  -1  -3  12    0.10    0.20
   1  -3 -12    0.10    0.40
  -1  -3  12   -0.40    0.40
   1  -3 -12    0.20    0.40
  -1   3  12   -0.10    0.40
   1   3 -12    0.20    0.30
  -1  -3 -12   52.19    1.20
   1  -3  12   51.19    1.30
   1  -3  12   51.29    1.00
  -1  -3 -12   52.69    1.30
   1   3  12   50.49    1.30
  -1   3 -12   49.60    1.10
  -3  -3 -12    0.50    0.40
  -3  -3 -12    0.70    0.40
   3  -3  12    0.80    0.30
   3  -3  12    1.70    0.50
  -3   3 -12    0.50    0.30
   3   3  12    0.10    0.40
   5  -3  12    5.10    0.40
  -5  -3 -12    5.30    0.60
  -5  -3 -12    4.80    0.50
  -5   3 -12    5.80    0.50
   5   3  12    5.20    0.60
   7  -3  12   12.70    0.50
  -7  -3 -12   11.20    0.80
  -7  -3 -12    9.40    0.80
  -7   3 -12   12.00    0.70
   7   3  12   10.60    0.90
   9  -3  12    8.50    0.50
  -9  -3 -12    7.40    0.60
  -9  -3 -12    7.60    0.70
  -9   3 -12    7.70    0.60
   9   3  12    9.00    0.70
  11  -3  12   19.40    0.70
 -11  -3 -12   17.00    1.00
 -11  -3 -12   17.10    1.00
  11   3  12   16.90    1.00
 -11   3 -12   17.70    0.90
 -13  -3 -12    4.70    0.70
 -13  -3 -12    5.00    0.70
 -13   3 -12    4.10    0.60
  13   3  12    3.40    0.70
  15  -3  12    2.10    0.50
 -15  -3 -12    2.50    0.70
 -15  -3 -12    1.40    0.60
 -15  -3 -12    1.90    0.70
 -15   3 -12    2.40    0.60
  15   3  12    1.70    0.70
 -17  -3 -12    0.40    0.70
 -17  -3 -12    1.30    0.60
 -17  -3 -12    0.30    0.80
  17   3  12    0.60    0.70
 -17   3 -12   -1.00    0.60
 -17   3 -12    0.50    0.60
 -19  -3 -12    8.30    0.90
 -19  -3 -12    7.30    0.80
 -19  -3 -12    6.80    0.90
  19   3  12    7.30    0.90
 -19   3 -12    7.20    0.80
 -21  -3 -12   -0.70    0.80
 -21  -3 -12    0.40    0.80
 -21  -3 -12    0.90    0.70
 -21   3 -12    0.00    0.70
  21   3  12    0.40    0.90
 -23  -3 -12    0.80    0.90
 -23  -3 -12    1.70    0.80
 -23  -3 -12    1.70    0.90
  23   3  12    0.00    0.90
 -23   3 -12    1.20    0.80
 -26  -4  12   32.80    1.40
  26  -4 -12   29.60    1.30
 -26  -4  12   28.60    1.50
 -26   4  12   28.10    1.50
  26   4 -12   33.20    1.60
 -24  -4  12   14.40    1.10
  24  -4 -12   11.50    0.90
 -24  -4  12   13.20    1.20
  24   4 -12   12.40    1.10
 -24   4  12   11.30    1.00
  22  -4 -12   18.00    1.10
 -22  -4  12   18.30    1.10
 -22  -4  12   19.00    1.40
 -22  -4  12   17.40    1.10
 -22   4  12   21.00    1.30
  22   4 -12   17.80    1.30
 -20  -4  12   17.50    1.00
 -20  -4  12   18.10    1.10
  20  -4 -12   16.10    1.00
 -20  -4  12   13.50    1.10
 -20   4  12   16.10    1.00
  20   4 -12   17.90    1.10
 -18  -4  12   28.80    1.30
 -18  -4  12   31.90    1.20
 -18  -4  12   31.70    1.00
  18  -4 -12   31.30    1.10
 -18   4  12   32.50    1.30
  18   4 -12   31.30    1.30
  16  -4 -12   98.99    1.90
 -16  -4  12   95.19    1.80
 -16  -4  12   91.39    2.00
 -16  -4  12   96.19    2.20
 -16   4  12   99.69    2.10
  16   4 -12   96.49    2.00
  14  -4 -12   70.99    1.50
 -14  -4  12   67.79    1.60
 -14  -4  12   68.09    1.70
 -14  -4  12   69.49    1.40
  14   4 -12   66.99    1.60
 -14   4  12   68.79    1.60
 -12  -4  12   10.70    0.60
 -12  -4  12   11.20    0.80
 -12  -4  12    9.40    0.70
  12  -4 -12   10.40    0.80
 -12   4  12   10.30    0.80
  12   4 -12   11.20    0.80
  10  -4 -12   31.90    1.00
 -10  -4  12   31.40    1.10
 -10  -4  12   32.60    0.80
  10   4 -12   32.20    1.00
 -10   4  12   34.00    1.10
   8  -4 -12  176.58    2.80
  -8  -4  12  176.28    2.70
   8  -4 -12  173.98    2.90
  -8  -4  12  169.98    3.00
  -8   4  12  172.88    3.00
   8   4 -12  178.98    2.90
  -6  -4  12  120.99    2.30
   6  -4 -12  115.99    2.10
   6  -4 -12  123.99    2.10
  -6  -4  12  121.39    1.90
   6   4 -12  118.99    2.10
  -6   4  12  122.49    2.20
   4  -4 -12   84.69    1.60
  -4  -4  12   85.89    1.30
  -4  -4  12   84.39    1.80
   4  -4 -12   84.69    1.60
  -4   4  12   85.09    1.70
   4   4 -12   86.69    1.60
   2  -4 -12    1.70    0.40
  -2  -4  12    1.60    0.50
   2  -4 -12    1.60    0.40
   2   4 -12    2.10    0.40
  -2   4  12    2.00    0.50
   0  -4 -12   86.69    1.70
   0  -4 -12   87.39    1.80
   0  -4  12   84.09    1.80
   0   4 -12   85.29    1.60
   0   4  12   86.49    1.80
   2  -4  12  197.18    3.40
  -2  -4 -12  193.28    3.20
  -2  -4 -12  198.28    3.30
   2   4  12  202.58    3.30
  -2   4 -12  196.38    3.10
  -4  -4 -12  145.79    2.50
   4  -4  12  146.29    2.70
  -4  -4 -12  145.39    2.70
   4   4  12  146.99    2.60
  -4   4 -12  147.29    2.40
  -6  -4 -12   76.49    1.80
  -6  -4 -12   76.29    1.60
   6   4  12   72.49    1.60
  -6   4 -12   74.69    1.50
  -8  -4 -12   49.40    1.50
  -8  -4 -12   47.20    1.30
   8   4  12   47.00    1.40
  -8   4 -12   49.30    1.20
 -10  -4 -12   34.70    1.30
 -10  -4 -12   32.20    1.10
 -10   4 -12   35.20    1.00
  10   4  12   35.90    1.30
 -12  -4 -12   16.90    0.90
 -12  -4 -12   14.50    1.00
 -12  -4 -12   14.70    0.90
  12   4  12   14.20    1.10
 -12   4 -12   15.90    0.90
 -14  -4 -12   28.30    1.30
 -14  -4 -12   27.80    1.20
 -14  -4 -12   28.20    1.10
 -14   4 -12   28.30    1.10
  14   4  12   27.40    1.30
 -16  -4 -12   26.10    1.30
 -16  -4 -12   28.50    1.30
 -16  -4 -12   27.90    1.10
 -16   4 -12   30.10    1.20
  16   4  12   26.50    1.40
 -18  -4 -12   40.10    1.40
 -18  -4 -12   40.20    1.60
 -18  -4 -12   39.50    1.50
  18   4  12   40.10    1.50
 -20  -4 -12    0.20    0.80
 -20  -4 -12    0.10    0.80
  20   4  12   -0.70    0.80
 -22  -4 -12    2.90    1.00
 -22  -4 -12    2.90    0.90
  22   4  12    2.10    1.00
 -23  -5  12    2.20    0.80
 -23  -5  12    1.60    0.90
 -23   5  12    2.00    0.80
  23   5 -12    1.00    0.80
 -21  -5  12    3.00    0.80
 -21  -5  12    3.40    0.70
  21   5 -12    3.00    0.70
 -21   5  12    3.30    0.80
 -19  -5  12    5.60    0.80
 -19  -5  12    5.00    0.90
  19  -5 -12    4.10    0.60
 -19   5  12    3.80    0.70
  19   5 -12    4.00    0.70
  17  -5 -12    1.40    0.50
 -17  -5  12    1.50    0.60
 -17  -5  12    3.00    0.70
 -17   5  12    2.00    0.60
  17   5 -12    2.40    0.70
 -15  -5  12   14.10    1.10
 -15  -5  12   12.10    0.90
  15  -5 -12   12.80    0.80
  15   5 -12   13.70    0.90
 -15   5  12   13.60    1.00
  13  -5 -12    9.80    0.70
 -13  -5  12    9.80    0.90
 -13  -5  12    9.80    0.80
 -13   5  12   11.10    0.90
  13   5 -12   11.90    0.90
 -11  -5  12   20.90    1.00
  11  -5 -12   21.10    0.80
 -11  -5  12   21.50    1.00
  11   5 -12   21.00    0.90
 -11   5  12   20.70    1.00
   9  -5 -12    4.70    0.50
  -9  -5  12    4.50    0.70
  -9  -5  12    5.00    0.70
   9   5 -12    5.70    0.50
  -9   5  12    5.40    0.60
   7  -5 -12   16.20    0.70
  -7  -5  12   18.70    1.00
   7  -5 -12   16.80    0.70
   7   5 -12   17.10    0.70
  -7   5  12   17.70    0.90
   5  -5 -12   59.29    1.30
  -5  -5  12   58.99    1.50
   5  -5 -12   60.39    1.30
   5   5 -12   62.29    1.40
  -5   5  12   58.99    1.40
   3  -5 -12   48.80    1.20
  -3  -5  12   48.30    1.40
   3  -5 -12   45.80    1.10
  -3   5  12   46.60    1.20
   1  -5 -12    1.10    0.50
  -1  -5  12    1.80    0.60
   1  -5 -12    1.20    0.40
  -1   5  12    1.80    0.50
  -1  -5 -12    3.00    0.50
  -1  -5 -12    2.90    0.40
   1  -5  12    2.60    0.70
   1   5  12    2.60    0.50
   3  -5  12    8.30    0.80
  -3  -5 -12    8.30    0.70
  -3  -5 -12    8.30    0.70
   3   5  12    8.30    0.70
  -5  -5 -12    0.20    0.50
  -5  -5 -12    0.50    0.40
   5   5  12    0.60    0.60
  -7  -5 -12    4.30    0.70
  -7  -5 -12    3.70    0.50
   7   5  12    4.30    0.60
  -9  -5 -12    3.60    0.70
  -9  -5 -12    3.60    0.60
   9   5  12    2.80    0.60
 -11  -5 -12    9.20    0.90
 -11  -5 -12    8.40    0.70
  11   5  12    9.10    0.80
 -13  -5 -12    0.80    0.60
 -13  -5 -12    1.70    0.70
  13   5  12    1.00    0.70
 -15  -5 -12    4.10    0.70
 -15  -5 -12    5.50    0.90
  15   5  12    4.20    0.80
 -17  -5 -12    0.90    0.70
 -17  -5 -12   -0.70    0.70
  17   5  12   -0.10    0.80
 -19  -5 -12   -0.70    0.80
 -19  -5 -12   -0.20    0.70
  19   5  12   -0.50    0.80
 -22  -6  12   16.70    1.20
 -22  -6  12   15.00    1.20
 -22   6  12   16.00    1.10
 -20  -6  12   32.80    1.60
 -20  -6  12   30.80    1.40
 -20   6  12   36.20    1.40
 -18  -6  12   34.00    1.40
 -18  -6  12   32.80    1.60
 -18   6  12   33.20    1.30
 -16  -6  12    5.70    0.90
[truncated: 198,462 more chars]
