# Supplementary material for: Crystal structure and Hirshfeld analysis of trans-bis­(5-fluoro­indoline-2,3-dione 3-oximato-κ2 O 2,N 3)-trans-bis­(pyridine-κN)copper(II)
Source: Acta Crystallogr E Crystallogr Commun. 2018 Mar 2;74(Pt 4):428–32. doi: 10.1107/S2056989018003365 (PMC5946960; doi:10.1107/S2056989018003365)
Supplement: Supplementary file 2 [file e-74-00428-Isup2.hkl]

data_I                                                                          
_shelx_title ' LEANA'                                                           
_shelx_refln_list_code          4                                               
_shelx_F_calc_maximum      560.14                                               
_exptl_crystal_F_000      1180.00                                               
_reflns_d_resolution_high  0.6583                                               
                                                                                
loop_                                                                           
 _space_group_symop_operation_xyz                                               
 'x, y, z'                                                                      
 '-x, y, -z+1/2'                                                                
 'x+1/2, y+1/2, z'                                                              
 '-x+1/2, y+1/2, -z+1/2'                                                        
 '-x, -y, -z'                                                                   
 'x, -y, z-1/2'                                                                 
 '-x+1/2, -y+1/2, -z'                                                           
 'x+1/2, -y+1/2, z-1/2'                                                         
                                                                                
_cell_length_a    19.9709                                                       
_cell_length_b     7.2155                                                       
_cell_length_c    17.1989                                                       
_cell_angle_alpha  90.000                                                       
_cell_angle_beta   98.579                                                       
_cell_angle_gamma  90.000                                                       
                                                                                
_shelx_F_squared_multiplier     1.000                                           
                                                                                
loop_                                                                           
 _refln_index_h                                                                 
 _refln_index_k                                                                 
 _refln_index_l                                                                 
 _refln_F_squared_calc                                                          
 _refln_F_squared_meas                                                          
 _refln_F_squared_sigma                                                         
 _refln_observed_status                                                         
   2   0   0      17694.65      18141.57       134.55 o                         
   4   0   0        865.25        940.12        13.28 o                         
   6   0   0       6387.59       7224.13        60.41 o                         
   8   0   0        522.72        384.00        27.07 o                         
  10   0   0       9078.39       8931.75        76.04 o                         
  12   0   0       1067.62       1027.42        13.48 o                         
  14   0   0        105.56        150.43         8.66 o                         
  16   0   0       1213.11       1143.52        15.93 o                         
  18   0   0       5150.01       5184.43        48.90 o                         
  20   0   0        824.41        713.40        21.42 o                         
  22   0   0      10176.17       9852.54        89.59 o                         
  24   0   0       1441.81       1475.68        24.91 o                         
  26   0   0       1410.75       1354.28        25.49 o                         
  28   0   0        115.88        103.04        12.96 o                         
   1   1   0      24031.07      24799.71       111.25 o                         
   3   1   0      21145.10      22965.40       111.36 o                         
   5   1   0        105.34        113.95         5.45 o                         
   7   1   0      12843.38      13717.93        77.49 o                         
   9   1   0        158.41        225.54         5.36 o                         
  11   1   0        107.48        124.16         3.73 o                         
  13   1   0        944.46        974.59         9.26 o                         
  15   1   0        400.69        443.85         6.57 o                         
  17   1   0        281.67        289.02         6.76 o                         
  19   1   0        478.08        487.48         9.39 o                         
  21   1   0       1889.26       1851.83        21.09 o                         
  23   1   0        189.47        216.46        13.80 o                         
  25   1   0         47.67         63.60         7.81 o                         
  27   1   0          0.01          5.18         7.89 o                         
  29   1   0        108.27         84.83        11.36 o                         
   0   2   0       8492.65       8338.00        87.07 o                         
   2   2   0       8569.91       8849.93        44.81 o                         
   4   2   0      14607.98      15766.31        81.53 o                         
   6   2   0       4275.87       4431.80        25.12 o                         
   8   2   0      13170.14      13053.17        76.98 o                         
  10   2   0       3359.12       2988.04        18.34 o                         
  12   2   0       1289.76       1056.90         8.92 o                         
  14   2   0       4972.69       4973.93        29.76 o                         
  16   2   0       1595.67       1602.36        15.96 o                         
  18   2   0       1838.06       1772.71        18.76 o                         
  20   2   0       1818.65       1813.26        17.10 o                         
  22   2   0       1205.99       1178.79        14.80 o                         
  24   2   0        741.09        766.33        15.66 o                         
  26   2   0        736.21        689.35        15.42 o                         
  28   2   0        282.17        264.09        10.94 o                         
   1   3   0       1234.54       1495.39        11.48 o                         
   3   3   0        418.66        483.57         4.77 o                         
   5   3   0          1.45          5.08         2.45 o                         
   7   3   0         27.39         59.10         1.88 o                         
   9   3   0        595.89        648.24         6.84 o                         
  11   3   0        303.80        317.71         9.03 o                         
  13   3   0        394.58        440.99         6.17 o                         
  15   3   0         39.41         38.28         4.40 o                         
  17   3   0        139.29        127.91         6.56 o                         
  19   3   0        379.80        356.29        10.54 o                         
  21   3   0         50.20        119.53         9.48 o                         
  23   3   0         66.90         82.01         8.27 o                         
  25   3   0          5.09          2.19         8.37 o                         
  27   3   0          2.34         -8.37         8.37 o                         
   0   4   0       8045.40       8768.80        73.92 o                         
   2   4   0       8420.88       8819.32        52.64 o                         
   4   4   0       7567.52       7592.63        46.01 o                         
   6   4   0        326.15        206.61         3.73 o                         
   8   4   0       2209.58       1876.78        15.42 o                         
  10   4   0       2310.60       2270.43        18.06 o                         
  12   4   0       5625.25       5649.86        36.03 o                         
  14   4   0       5435.60       5381.38        35.31 o                         
  16   4   0        973.29        986.42        11.13 o                         
  18   4   0       1169.17       1157.63        13.40 o                         
  20   4   0       1312.32       1303.50        15.72 o                         
  22   4   0        994.27        993.11        16.19 o                         
  24   4   0        113.26        100.82         9.14 o                         
  26   4   0         91.05         72.43        10.58 o                         
   1   5   0         29.66         42.81         3.30 o                         
   3   5   0         35.28         43.70         2.13 o                         
   5   5   0        885.57        900.57         9.10 o                         
   7   5   0       1244.18       1238.51        11.74 o                         
   9   5   0        144.48        151.95         9.17 o                         
  11   5   0        104.86        185.80        23.10 o                         
  13   5   0         95.59        117.46         7.42 o                         
  15   5   0          1.55         22.83         5.36 o                         
  17   5   0         82.61        117.42         8.76 o                         
  19   5   0        217.50        222.80         9.60 o                         
  21   5   0          4.00         -1.70         7.54 o                         
  23   5   0          0.27         -8.94         8.94 o                         
  25   5   0          7.09         -9.33         9.33 o                         
   0   6   0      11823.79      12126.31       128.23 o                         
   2   6   0       5013.37       4486.05        40.70 o                         
   4   6   0         65.56         28.87         4.65 o                         
   6   6   0        298.70        338.08         9.77 o                         
   8   6   0       5653.51       5410.26        43.91 o                         
  10   6   0       5224.53       4962.67        48.39 o                         
  12   6   0       1703.81       1678.76        23.34 o                         
  14   6   0        669.91        689.74        16.62 o                         
  16   6   0        880.96        871.89        19.09 o                         
  18   6   0        129.25        111.12        11.39 o                         
  20   6   0        394.56        352.47        20.03 o                         
  22   6   0        312.55        347.06        16.62 o                         
  24   6   0       1096.44       1156.27        27.06 o                         
   1   7   0         20.35         14.13         5.98 o                         
   3   7   0       2239.58       1933.47        34.33 o                         
   5   7   0         51.94         63.23         9.80 o                         
   7   7   0        342.60        397.81        12.75 o                         
   9   7   0        220.01        333.61        33.83 o                         
  11   7   0          6.23         18.95        11.48 o                         
  13   7   0         64.37        141.13        37.89 o                         
  15   7   0        226.31        223.47        16.18 o                         
  17   7   0        102.60        108.30        15.31 o                         
  19   7   0        107.04        113.94        15.31 o                         
  21   7   0         18.62         18.04        12.50 o                         
  23   7   0        173.68        180.12        19.14 o                         
   0   8   0        679.62        552.64        17.23 o                         
   2   8   0         79.31        129.13         8.40 o                         
   4   8   0        954.80        922.20        19.59 o                         
   6   8   0        301.66        282.01        12.50 o                         
   8   8   0       1745.84       1819.79        32.37 o                         
  10   8   0       1335.79       1355.54        29.25 o                         
  12   8   0       1332.07       1306.88        29.62 o                         
  14   8   0       2003.17       2002.40        63.61 o                         
  16   8   0        948.73        979.03        43.31 o                         
  18   8   0       1025.06       1010.31        30.44 o                         
  20   8   0        176.00        181.96        24.36 o                         
   1   9   0         31.45         57.83         9.07 o                         
   3   9   0          2.07          3.16         9.11 o                         
   5   9   0         41.36         30.99        11.46 o                         
   7   9   0        128.63        110.31        14.26 o                         
   9   9   0        218.42        216.84        16.91 o                         
  11   9   0         70.07        150.27        37.89 o                         
  13   9   0        127.85        163.21        16.18 o                         
  15   9   0          2.45         16.24        15.31 o                         
  17   9   0         18.15         29.77        21.65 o                         
   0  10   0        143.53        140.75        21.65 o                         
   2  10   0        425.08        475.14        23.87 o                         
   4  10   0        748.27        747.05        40.60 o                         
   6  10   0        516.15        571.11        35.19 o                         
   8  10   0          6.55         24.36        24.36 o                         
  10  10   0        820.29        876.97        46.01 o                         
  12  10   0       2098.27       2254.40        64.96 o                         
 -29   1   1        249.19        228.77        12.10 o                         
 -27   1   1        661.33        630.85        14.32 o                         
 -25   1   1        702.09        689.22        13.78 o                         
 -23   1   1       1022.79       1022.87        18.05 o                         
 -21   1   1        928.54        932.02        12.80 o                         
 -19   1   1       2794.18       2773.40        22.07 o                         
 -17   1   1        534.54        517.06         8.54 o                         
 -15   1   1       2060.23       2001.09        14.59 o                         
 -13   1   1       1271.87       1236.00         9.69 o                         
 -11   1   1       2056.64       1825.16        13.21 o                         
  -9   1   1      17240.64      17196.63        97.55 o                         
  -7   1   1       8253.12       8438.57        46.18 o                         
  -5   1   1      31421.96      31868.97       176.52 o                         
  -3   1   1      42421.03      42057.63       223.88 o                         
  -1   1   1      35979.16      36178.35       218.90 o                         
   1   1   1      10651.09      11207.54        57.77 o                         
   3   1   1       9263.72       9208.92        51.29 o                         
   5   1   1       1584.45       2137.20        15.22 o                         
   7   1   1       1280.71       1135.13        10.66 o                         
   9   1   1       8397.27       8233.92        50.84 o                         
  11   1   1       4513.02       4182.14        26.85 o                         
  13   1   1       6676.10       6649.75        41.41 o                         
  15   1   1       1346.13       1362.49        13.25 o                         
  17   1   1       2167.22       2220.81        16.41 o                         
  19   1   1       3402.01       3380.31        25.57 o                         
  21   1   1       2040.34       2038.86        19.10 o                         
  23   1   1        965.88        965.55        15.68 o                         
  25   1   1       1100.32       1105.37        26.15 o                         
  27   1   1        363.73        373.22        12.06 o                         
  29   1   1         86.81         80.80         9.88 o                         
 -28   2   1         29.42         17.78         8.42 o                         
 -26   2   1         23.15         23.53         8.68 o                         
 -24   2   1          1.69         -7.46         7.46 o                         
 -22   2   1        480.50        470.84        11.90 o                         
 -20   2   1        233.34        259.14         8.56 o                         
 -18   2   1         27.31         16.85         5.07 o                         
 -16   2   1          1.08         -3.36         4.56 o                         
 -14   2   1          0.10         -1.48         2.84 o                         
 -12   2   1       1030.27       1085.35         7.82 o                         
 -10   2   1        820.03        967.66         7.08 o                         
  -8   2   1       6806.20       7512.21        42.08 o                         
  -6   2   1        754.71        737.51         5.79 o                         
  -4   2   1       1125.49       1270.52         7.03 o                         
  -2   2   1      14145.90      15170.31        91.32 o                         
   0   2   1       1927.37       2148.36        20.91 o                         
   2   2   1       1506.92       1803.31        10.78 o                         
   4   2   1       3042.14       3350.34        18.98 o                         
   6   2   1        540.20        505.95         4.84 o                         
   8   2   1       1271.97       1459.58        11.16 o                         
  10   2   1        138.80        161.86         4.56 o                         
  12   2   1       3041.12       3218.55        20.11 o                         
  14   2   1       1479.87       1538.52        12.15 o                         
  16   2   1        121.70        121.65         5.69 o                         
  18   2   1         47.41         44.18         6.05 o                         
  20   2   1        582.53        587.27        10.64 o                         
  22   2   1          4.33         27.62         6.66 o                         
  24   2   1         14.32         38.35         8.37 o                         
  26   2   1         35.74         15.19         8.37 o                         
  28   2   1          3.91         -9.14         9.14 o                         
 -29   3   1        853.61        825.82        30.44 o                         
 -27   3   1        375.56        345.06        12.03 o                         
 -25   3   1        104.33        101.80         9.32 o                         
 -23   3   1       1646.68       1603.00        17.75 o                         
 -21   3   1       2264.30       2197.76        20.03 o                         
 -19   3   1       4630.17       4579.60        32.36 o                         
 -17   3   1        280.03        225.47         7.60 o                         
 -15   3   1        274.02        280.34         7.44 o                         
 -13   3   1       3791.20       3599.48        24.64 o                         
 -11   3   1      12860.89      13122.00        72.47 o                         
  -9   3   1         29.55         16.07         2.66 o                         
  -7   3   1       2011.74       1867.23        12.78 o                         
  -5   3   1      11481.52      11781.76        65.90 o                         
  -3   3   1      27565.05      30127.86       178.99 o                         
  -1   3   1      49287.38      50662.77       444.40 o                         
   1   3   1       1324.55       1040.30         9.14 o                         
   3   3   1      29181.90      31384.76       155.81 o                         
   5   3   1       7562.89       7250.58        43.45 o                         
   7   3   1        678.39        900.41         6.38 o                         
   9   3   1         19.99         65.24         5.89 o                         
  11   3   1      13260.27      13624.60        81.20 o                         
  13   3   1       5785.48       5650.36        36.63 o                         
  15   3   1       1082.69       1055.37        11.32 o                         
  17   3   1        260.31        217.03         6.94 o                         
  19   3   1        344.84        346.88        14.30 o                         
  21   3   1       6813.27       6754.31        45.64 o                         
  23   3   1       1351.65       1389.08        16.71 o                         
  25   3   1        679.88        657.58        15.05 o                         
  27   3   1         87.10         81.61         9.59 o                         
 -28   4   1          4.21        -10.43        10.43 o                         
 -26   4   1         15.67         -6.90         9.76 o                         
 -24   4   1         12.40         -8.09         8.09 o                         
 -22   4   1         72.58         93.51         7.00 o                         
 -20   4   1         61.83         76.26         7.33 o                         
 -18   4   1        751.81        667.56        11.41 o                         
 -16   4   1         57.41         61.89         5.85 o                         
 -14   4   1        896.71        888.65        14.73 o                         
 -12   4   1        498.15        460.16         6.94 o                         
 -10   4   1        436.00        404.40         4.44 o                         
  -8   4   1        108.05         96.49         3.96 o                         
  -6   4   1        311.58        306.38         3.92 o                         
  -4   4   1        878.18        995.69         8.26 o                         
  -2   4   1        876.45        886.45         9.08 o                         
   0   4   1       3391.06       3780.02        26.83 o                         
   2   4   1        543.87        861.21         8.37 o                         
   4   4   1        842.89        994.55         8.26 o                         
   6   4   1       1767.39       1706.29        12.18 o                         
   8   4   1       1579.95       1667.68        14.20 o                         
  10   4   1        449.04        332.60         7.02 o                         
  12   4   1         44.91         66.18         5.25 o                         
  14   4   1         53.54         66.86         4.54 o                         
  16   4   1         67.86         64.65         5.45 o                         
  18   4   1         20.08         11.68         5.06 o                         
  20   4   1        145.90        145.86         7.68 o                         
  22   4   1        148.78        134.08         9.35 o                         
  24   4   1         72.18         55.07         8.57 o                         
  26   4   1          7.83        -12.11        12.11 o                         
 -25   5   1          9.38         -9.33         9.33 o                         
 -23   5   1        272.92        295.08        11.48 o                         
 -21   5   1       1398.47       1380.79        18.06 o                         
 -19   5   1       1528.60       1507.37        21.49 o                         
 -17   5   1       2816.75       2735.61        30.37 o                         
 -15   5   1       3230.97       3155.44        26.27 o                         
 -13   5   1        385.92        378.76         8.71 o                         
 -11   5   1       9281.63       9139.84        61.89 o                         
  -9   5   1       1571.33       1572.16        14.22 o                         
  -7   5   1       2585.32       2674.87        25.35 o                         
  -5   5   1       3297.30       3158.73        23.12 o                         
  -3   5   1        634.20        654.54         6.83 o                         
  -1   5   1        951.07        985.30         8.23 o                         
   1   5   1       3293.54       3409.64        25.09 o                         
   3   5   1       1428.12       1345.31        10.38 o                         
   5   5   1       1956.61       1820.61        13.87 o                         
   7   5   1       7745.88       7669.17        47.06 o                         
   9   5   1        895.19        911.73        10.01 o                         
  11   5   1      10831.95      10399.98        70.14 o                         
  13   5   1       2727.80       2749.77        24.90 o                         
  15   5   1       1577.62       1528.09        16.32 o                         
  17   5   1       1442.46       1404.37        16.84 o                         
  19   5   1        479.36        512.32        12.89 o                         
  21   5   1        166.08        199.74        12.31 o                         
  23   5   1        334.28        323.08        14.74 o                         
  25   5   1        137.94        156.79        12.07 o                         
 -24   6   1         22.47         74.34        13.48 o                         
 -22   6   1          4.66         -5.88        11.39 o                         
 -20   6   1          9.71         22.56        10.94 o                         
 -18   6   1        103.50        108.34        13.40 o                         
 -16   6   1          0.05         24.87         8.76 o                         
 -14   6   1          5.33          7.13         9.11 o                         
 -12   6   1         13.86         26.41         7.50 o                         
 -10   6   1        586.39        526.70        12.75 o                         
  -8   6   1         76.67        119.53        19.53 o                         
  -6   6   1        701.20        636.51        10.37 o                         
  -4   6   1        629.73        537.84        10.32 o                         
  -2   6   1        344.21        356.73         8.94 o                         
   0   6   1        346.20        420.14        12.68 o                         
   2   6   1         54.87         67.11         5.00 o                         
   4   6   1        815.58        730.58        12.20 o                         
   6   6   1         33.40         62.08         5.15 o                         
   8   6   1         27.12         29.23         7.17 o                         
  10   6   1        270.46        418.29        20.12 o                         
  12   6   1         54.93         40.60         8.76 o                         
  14   6   1         67.56         72.49         9.11 o                         
  16   6   1        148.88        146.59         8.94 o                         
  18   6   1         21.51         15.74         8.40 o                         
  20   6   1         17.72         27.97        11.06 o                         
  22   6   1        112.05         84.88        16.18 o                         
  24   6   1         75.09         69.15        13.48 o                         
 -23   7   1        283.76        327.00        19.23 o                         
 -21   7   1        347.05        360.48        25.71 o                         
 -19   7   1        336.40        336.70        21.05 o                         
 -17   7   1       1165.86       1145.57        28.71 o                         
 -15   7   1       1927.45       1898.02        54.13 o                         
 -13   7   1       1210.63       1298.85        44.66 o                         
 -11   7   1       1056.02       1074.54        24.66 o                         
  -9   7   1       2602.58       2482.00        37.28 o                         
  -7   7   1       1123.51       1096.17        17.90 o                         
  -5   7   1         19.76         23.12         7.50 o                         
  -3   7   1        740.18        737.60        13.06 o                         
  -1   7   1       1774.73       1846.20        20.23 o                         
   1   7   1       4260.57       4165.08        36.19 o                         
   3   7   1        613.22        623.75        12.48 o                         
   5   7   1         92.65        104.93         8.24 o                         
   7   7   1       3251.26       3118.90        34.31 o                         
   9   7   1       6041.69       5796.58        69.84 o                         
  11   7   1       3008.59       2801.06        41.12 o                         
  13   7   1        360.25        404.68        20.79 o                         
  15   7   1        330.11        370.10        20.03 o                         
  17   7   1        221.05        274.12        14.70 o                         
  19   7   1        498.27        493.54        21.91 o                         
  21   7   1         74.51         54.13        15.31 o                         
 -20   8   1         14.75         64.25        18.11 o                         
 -18   8   1          0.21         52.33        14.26 o                         
 -16   8   1         74.33         98.04        20.30 o                         
 -14   8   1         52.63         51.07        14.26 o                         
 -12   8   1          2.85         29.77        12.99 o                         
 -10   8   1         83.56         94.68        12.99 o                         
  -8   8   1          9.80         30.22        13.53 o                         
  -6   8   1        341.90        340.57        13.48 o                         
  -4   8   1         26.14         36.77         8.24 o                         
  -2   8   1        896.27        822.76        14.51 o                         
   0   8   1         17.22          7.68         6.56 o                         
   2   8   1        104.79        111.73         8.59 o                         
   4   8   1         41.37         46.87         7.04 o                         
   6   8   1        397.44        371.73        14.53 o                         
   8   8   1          9.02         28.42        24.36 o                         
  10   8   1         66.15         94.14        14.89 o                         
  12   8   1        304.03        288.43        16.18 o                         
  14   8   1         87.23        147.37        16.18 o                         
  16   8   1         23.03         31.13        14.96 o                         
  18   8   1          4.38         -3.61        14.26 o                         
  20   8   1         14.70          4.06        15.31 o                         
 -17   9   1        184.77        224.94        20.03 o                         
 -15   9   1         36.82         38.85        16.18 o                         
 -13   9   1        670.50        733.75        44.66 o                         
 -11   9   1       1823.57       1915.08        37.28 o                         
  -9   9   1        158.83        158.51        16.18 o                         
  -7   9   1        150.69        172.63        16.18 o                         
  -5   9   1        241.91        244.05        16.91 o                         
  -3   9   1        799.45        797.17        18.75 o                         
  -1   9   1        846.70        800.24        19.23 o                         
   1   9   1       1533.42       1494.59        34.27 o                         
   3   9   1        853.68        835.05        20.09 o                         
   5   9   1       1316.33       1308.52        37.89 o                         
   7   9   1        181.73        170.52        21.65 o                         
   9   9   1        139.26        143.45        21.65 o                         
  11   9   1       2005.12       2181.32        56.84 o                         
  13   9   1       1102.67       1177.41        48.72 o                         
  15   9   1        255.97        221.95        29.77 o                         
 -12  10   1         66.41        132.63        27.07 o                         
 -10  10   1         30.19        102.85        27.07 o                         
  -8  10   1         27.77         67.67        21.65 o                         
  -6  10   1        440.87        484.50        37.89 o                         
  -4  10   1         40.91         40.60        21.65 o                         
  -2  10   1         43.04         53.95        14.26 o                         
   0  10   1         43.14         47.37        13.40 o                         
   2  10   1        516.97        594.70        23.87 o                         
   4  10   1         98.18        138.04        24.36 o                         
   6  10   1        545.49        682.09        40.60 o                         
   8  10   1         25.82         51.43        21.65 o                         
  10  10   1         31.78         89.32        24.36 o                         
 -30   0   2        328.05        309.20        18.65 o                         
 -28   0   2        244.88        173.80        17.09 o                         
 -26   0   2        568.66        564.11        28.44 o                         
 -24   0   2       2016.53       1973.07        28.67 o                         
 -22   0   2       2055.66       1942.31        27.06 o                         
 -20   0   2         64.84         88.93         9.38 o                         
 -18   0   2        229.85        262.74         8.51 o                         
 -16   0   2       2450.49       2316.91        23.51 o                         
 -14   0   2        101.92         78.91         5.84 o                         
 -12   0   2        731.89        996.45        12.31 o                         
 -10   0   2       4122.42       4290.12        38.53 o                         
  -8   0   2      81428.33      82012.48       700.21 o                         
  -6   0   2      88057.52      86009.84       810.10 o                         
  -4   0   2      19162.36      20773.44       156.81 o                         
  -2   0   2       7626.22       7652.25        89.45 o                         
   0   0   2      71749.95      62504.95       503.93 o                         
   2   0   2      15151.69      16633.36       426.25 o                         
   4   0   2       9229.17      10368.69       174.58 o                         
   6   0   2       2770.63       3111.56        28.13 o                         
   8   0   2      10825.37      10851.25        95.34 o                         
  10   0   2      10742.90      10643.41       110.59 o                         
  12   0   2        690.48        686.71        18.69 o                         
  14   0   2        605.81        518.13        12.33 o                         
  16   0   2       3877.53       3811.33        36.96 o                         
  18   0   2       6325.26       6244.20        64.34 o                         
  20   0   2        651.13        645.49        15.09 o                         
  22   0   2       1237.54       1258.82        26.79 o                         
  24   0   2       2209.55       2139.32        41.16 o                         
  26   0   2        775.71        811.79        21.32 o                         
  28   0   2         89.61         59.95        13.48 o                         
 -29   1   2         28.45         27.53         9.00 o                         
 -27   1   2          0.33         13.30         8.06 o                         
 -25   1   2         51.66         47.74         7.89 o                         
 -23   1   2          9.48         12.63         6.86 o                         
 -21   1   2        387.26        323.78        11.70 o                         
 -19   1   2        532.11        497.91         9.44 o                         
 -17   1   2         46.68         55.88         4.43 o                         
 -15   1   2       1294.58       1278.40        10.46 o                         
 -13   1   2       1445.43       1430.25        13.52 o                         
 -11   1   2        561.43        738.63        10.05 o                         
  -9   1   2       5851.13       6533.11        36.68 o                         
  -7   1   2       1316.98       1268.31         9.73 o                         
  -5   1   2         64.00        105.76         6.08 o                         
  -3   1   2      23008.83      24178.39       158.60 o                         
  -1   1   2       8233.85       8581.75        54.69 o                         
   1   1   2        455.75        493.12         3.02 o                         
   3   1   2       8930.53       9743.55        58.55 o                         
   5   1   2       5940.31       6189.19        40.66 o                         
   7   1   2         24.53         28.22         3.18 o                         
   9   1   2        288.25        310.06         5.74 o                         
  11   1   2        239.39        276.41         8.47 o                         
  13   1   2        763.50        880.34         9.09 o                         
  15   1   2          2.87         11.77         3.94 o                         
  17   1   2         68.44         62.81         5.00 o                         
  19   1   2        450.81        469.98         9.41 o                         
  21   1   2        355.14        376.60        10.03 o                         
  23   1   2          1.59          9.95         7.46 o                         
  25   1   2        251.92        236.99        10.36 o                         
  27   1   2         38.43         25.76         8.18 o                         
  29   1   2         15.58          3.66        11.44 o                         
 -28   2   2        177.75        146.79         9.88 o                         
 -26   2   2        303.29        293.99        10.64 o                         
 -24   2   2        334.88        333.54        19.43 o                         
 -22   2   2       1353.90       1323.73        15.39 o                         
 -20   2   2       1228.97       1202.59        13.73 o                         
 -18   2   2        464.00        440.62        11.59 o                         
 -16   2   2       1074.07       1076.36        15.00 o                         
 -14   2   2       1316.46       1297.93        11.95 o                         
 -12   2   2      14456.77      14851.59        97.08 o                         
 -10   2   2      16049.28      15889.84       102.88 o                         
  -8   2   2      28874.43      30505.67       185.88 o                         
  -6   2   2       2507.60       2373.93        13.35 o                         
  -4   2   2       2368.79       2258.79        11.80 o                         
  -2   2   2        313.25        295.02         2.81 o                         
   0   2   2      14302.48      14051.42        78.46 o                         
   2   2   2       6428.79       6236.11        33.01 o                         
   4   2   2       1864.36       1851.98        11.05 o                         
   6   2   2       5774.61       5661.94        31.73 o                         
   8   2   2       3777.46       3441.46        22.27 o                         
  10   2   2      10530.80      10406.32        62.61 o                         
  12   2   2       3337.86       3101.90        19.83 o                         
  14   2   2       6314.91       6379.01        37.53 o                         
  16   2   2       1464.73       1436.24        12.28 o                         
  18   2   2       2401.31       2416.73        23.01 o                         
  20   2   2       1672.44       1655.79        17.85 o                         
  22   2   2       2797.47       2794.61        29.86 o                         
  24   2   2        759.17        768.15        15.15 o                         
  26   2   2         61.28         74.11         9.40 o                         
  28   2   2          4.83         -6.47         8.78 o                         
 -29   3   2          0.30         27.38        10.12 o                         
 -27   3   2         45.48         48.82         8.86 o                         
 -25   3   2         45.30         43.90         8.37 o                         
 -23   3   2         15.62         33.03         6.84 o                         
 -21   3   2         40.33         38.33         6.40 o                         
 -19   3   2         48.86         89.74         6.19 o                         
 -17   3   2          5.73          2.03         4.71 o                         
 -15   3   2        472.99        475.50         8.37 o                         
 -13   3   2        335.95        389.87         7.68 o                         
 -11   3   2         65.20         84.48         4.35 o                         
  -9   3   2        797.72        895.48         7.03 o                         
  -7   3   2         16.85         23.67         2.06 o                         
  -5   3   2        530.16        593.99         4.22 o                         
  -3   3   2       1318.44       1395.40        10.04 o                         
  -1   3   2        602.13        639.29        10.78 o                         
   1   3   2          0.20          5.63         2.06 o                         
   3   3   2       1521.40       1783.60        11.40 o                         
   5   3   2       3660.58       4353.21        29.98 o                         
   7   3   2       1165.87       1355.65         8.90 o                         
   9   3   2         13.81         13.53         2.63 o                         
  11   3   2        431.76        462.65         8.30 o                         
  13   3   2         18.09         33.12         4.40 o                         
  15   3   2         94.92        101.42         4.33 o                         
  17   3   2        204.01        202.11         6.68 o                         
  19   3   2        404.66        406.99        10.55 o                         
  21   3   2         19.29        148.87        18.95 o                         
  23   3   2          6.31         15.11         6.94 o                         
  25   3   2         72.13         65.21         7.81 o                         
  27   3   2         51.17         31.33        10.70 o                         
 -28   4   2        331.64        338.32        14.42 o                         
 -26   4   2         51.11         30.10        10.32 o                         
 -24   4   2        286.07        289.49        10.81 o                         
 -22   4   2       1842.18       1807.67        19.79 o                         
 -20   4   2       2596.38       2552.02        29.86 o                         
 -18   4   2       1313.87       1332.17        14.15 o                         
 -16   4   2        553.15        554.24         9.80 o                         
 -14   4   2       1060.80       1039.73        11.13 o                         
 -12   4   2       2374.15       2325.13        19.57 o                         
 -10   4   2       9940.68       9745.71        54.62 o                         
  -8   4   2       1302.08       1313.33        10.47 o                         
  -6   4   2       5795.62       5648.50        38.44 o                         
  -4   4   2       7308.97       7703.70        50.81 o                         
  -2   4   2       5068.95       5264.81        32.34 o                         
   0   4   2       5245.32       5000.94        34.34 o                         
   2   4   2       1845.74       1586.75        13.04 o                         
   4   4   2       2292.50       2174.42        12.64 o                         
   6   4   2       5166.22       5168.12        35.26 o                         
   8   4   2       5807.52       5771.88        49.36 o                         
  10   4   2       2725.82       2770.22        21.49 o                         
  12   4   2       9102.63       9110.50        55.74 o                         
  14   4   2       2144.30       2150.56        16.91 o                         
  16   4   2        763.06        758.84        10.16 o                         
  18   4   2        202.20        218.65         7.76 o                         
  20   4   2        596.31        591.31        12.98 o                         
  22   4   2       1409.28       1414.15        20.94 o                         
  24   4   2        523.39        523.70        14.75 o                         
  26   4   2         96.47         98.22        10.12 o                         
 -25   5   2         13.13         -0.40         9.32 o                         
 -23   5   2          0.69          6.30         8.09 o                         
 -21   5   2          1.61         38.74         7.33 o                         
 -19   5   2        282.16        300.31        10.36 o                         
 -17   5   2        679.60        682.98        17.84 o                         
 -15   5   2         11.66         23.87         5.47 o                         
 -13   5   2       1655.28       1477.70        15.05 o                         
 -11   5   2       1571.99       1605.29        18.01 o                         
  -9   5   2       2208.03       2085.11        15.20 o                         
  -7   5   2        992.94        846.85         9.36 o                         
  -5   5   2       5485.95       5543.34        38.17 o                         
  -3   5   2        781.34        721.87         6.94 o                         
  -1   5   2       1796.70       1943.86        14.18 o                         
   1   5   2        598.72        607.76         7.76 o                         
   3   5   2        176.58        182.85         5.90 o                         
   5   5   2       1467.75       1423.65        11.43 o                         
   7   5   2        584.67        650.15        11.85 o                         
   9   5   2       2458.36       2344.69        18.83 o                         
  11   5   2        628.27        687.72        14.01 o                         
  13   5   2       1327.21       1306.49        15.51 o                         
  15   5   2       1153.53       1077.76        18.36 o                         
  17   5   2        188.09        185.57        12.60 o                         
  19   5   2        423.66        393.40        13.43 o                         
  21   5   2         51.54         62.88         9.33 o                         
  23   5   2          0.62         -2.99        10.33 o                         
  25   5   2          0.94         -9.91         9.91 o                         
 -24   6   2       1198.26       1243.20        26.01 o                         
 -22   6   2        750.72        755.97        22.88 o                         
 -20   6   2        549.63        530.27        18.19 o                         
 -18   6   2        937.17        847.32        20.19 o                         
 -16   6   2        952.93        919.80        28.42 o                         
 -14   6   2        703.85        796.74        21.28 o                         
 -12   6   2       1586.15       1620.69        22.24 o                         
 -10   6   2         27.31         10.83         7.17 o                         
  -8   6   2      13197.48      12648.27        94.30 o                         
  -6   6   2         89.12         91.22         7.50 o                         
  -4   6   2         26.16         10.91         8.20 o                         
  -2   6   2       2305.73       2145.90        25.00 o                         
   0   6   2       8908.58       8679.80        59.05 o                         
   2   6   2      10518.58      10294.07        69.46 o                         
   4   6   2       3796.71       3609.43        27.52 o                         
   6   6   2        474.46        496.07        12.50 o                         
   8   6   2       2417.78       2187.29        25.31 o                         
  10   6   2       8485.34       8008.05        73.41 o                         
  12   6   2        357.10        324.03        12.62 o                         
  14   6   2        817.63        863.44        13.93 o                         
  16   6   2         46.27         85.88        10.94 o                         
  18   6   2        471.50        455.70        13.46 o                         
  20   6   2        606.04        585.68        17.33 o                         
  22   6   2        448.88        447.99        24.88 o                         
  24   6   2        705.04        739.97        23.44 o                         
 -23   7   2         82.71        109.96        17.23 o                         
 -21   7   2         92.25        102.39        17.23 o                         
 -19   7   2         86.57         82.64        16.18 o                         
 -17   7   2         84.63        108.02        24.36 o                         
 -15   7   2        216.48        280.01        18.11 o                         
 -13   7   2          0.62         11.87        12.33 o                         
 -11   7   2        249.13        230.86        15.31 o                         
  -9   7   2        539.18        498.68        18.11 o                         
  -7   7   2          0.96          8.27         7.50 o                         
  -5   7   2         47.01         41.26         7.50 o                         
  -3   7   2        866.33        690.13        17.21 o                         
  -1   7   2        189.56        185.96         7.71 o                         
   1   7   2        558.26        610.41        12.36 o                         
   3   7   2        565.37        524.39        11.79 o                         
   5   7   2        424.31        362.94        10.70 o                         
   7   7   2        595.79        588.33        13.89 o                         
   9   7   2          0.92         40.93        10.40 o                         
  11   7   2         84.40        104.43        12.33 o                         
  13   7   2          5.91          2.71        11.48 o                         
  15   7   2          6.40         13.68        10.81 o                         
  17   7   2        122.57        122.80        13.63 o                         
  19   7   2         98.84        109.89        12.96 o                         
  21   7   2         26.72         18.01        12.31 o                         
 -20   8   2       1138.12       1150.37        32.54 o                         
 -18   8   2       1082.06       1066.95        32.48 o                         
 -16   8   2       1054.88       1068.08        30.62 o                         
 -14   8   2        307.76        320.59        35.19 o                         
 -12   8   2       1177.84       1154.55        37.89 o                         
 -10   8   2        238.33        279.41        16.91 o                         
  -8   8   2       1676.97       1662.82        51.43 o                         
  -6   8   2        141.56        125.47        10.71 o                         
  -4   8   2        466.41        457.03        15.05 o                         
  -2   8   2        238.99        279.12        10.70 o                         
   0   8   2        774.97        731.67        17.58 o                         
   2   8   2       1223.41       1152.27        16.88 o                         
   4   8   2       1017.30       1009.56        16.16 o                         
   6   8   2       1767.45       1642.04        28.22 o                         
   8   8   2       1214.03       1111.20        25.78 o                         
  10   8   2       2906.20       2992.67        43.90 o                         
  12   8   2        681.06        732.93        25.36 o                         
  14   8   2       1193.25       1212.12        30.44 o                         
  16   8   2         92.00        124.88        16.18 o                         
  18   8   2        165.10        169.42        27.07 o                         
 -17   9   2         24.25          5.25        25.71 o                         
 -15   9   2         15.74          0.54        14.26 o                         
 -13   9   2        156.08        180.15        18.11 o                         
 -11   9   2          7.60         36.45        21.65 o                         
  -9   9   2        337.14        317.90        18.11 o                         
  -7   9   2         55.57         43.49        14.26 o                         
  -5   9   2        360.38        361.96        19.14 o                         
  -3   9   2          5.68         28.87         9.38 o                         
  -1   9   2        190.51        229.34        12.50 o                         
   1   9   2         22.93         63.12        10.33 o                         
   3   9   2        148.63        189.80        12.50 o                         
   5   9   2         18.64         26.03        12.33 o                         
   7   9   2        101.39        100.15        21.65 o                         
   9   9   2        174.37        208.42        24.36 o                         
  11   9   2        314.14        351.87        29.77 o                         
  13   9   2        239.38        257.14        27.07 o                         
  15   9   2        240.75        262.55        29.77 o                         
 -12  10   2       1404.53       1515.48        54.13 o                         
 -10  10   2       1088.78       1107.04        46.01 o                         
  -8  10   2          9.58        -18.95        21.65 o                         
  -6  10   2          7.33         18.95        24.36 o                         
  -4  10   2       1282.63       1255.90        46.01 o                         
  -2  10   2        347.38        385.94        23.01 o                         
   0  10   2        554.27        602.64        27.07 o                         
   2  10   2        626.06        660.48        24.88 o                         
   4  10   2        856.19        933.81        43.31 o                         
   6  10   2       1786.90       1872.76        56.84 o                         
   8  10   2         20.31         16.24        21.65 o                         
  10  10   2         81.95         78.49        24.36 o                         
 -29   1   3        544.79        557.73        15.60 o                         
 -27   1   3        107.75         99.42         9.34 o                         
 -25   1   3        171.86        206.70         9.17 o                         
 -23   1   3        714.25        707.69        13.21 o                         
 -21   1   3        296.36        294.61         9.28 o                         
 -19   1   3       1644.79       1622.27        15.50 o                         
 -17   1   3       1519.79       1546.91        15.90 o                         
 -15   1   3       2846.69       2915.11        19.00 o                         
 -13   1   3       7140.22       7270.11        41.49 o                         
 -11   1   3      29849.40      30384.06       192.67 o                         
  -9   1   3      15865.71      15550.18        95.78 o                         
  -7   1   3      25134.81      25999.66       150.08 o                         
  -5   1   3       1419.76       1248.53         8.01 o                         
  -3   1   3       3129.50       3824.49        23.21 o                         
  -1   1   3       5736.52       5745.31        30.16 o                         
   1   1   3       1094.61       1056.05        12.71 o                         
   3   1   3      21527.16      22353.07       134.59 o                         
   5   1   3       2132.65       1877.06        15.81 o                         
   7   1   3       1971.69       1868.65        14.53 o                         
   9   1   3       3279.12       3219.02        23.46 o                         
  11   1   3      18636.77      18525.95       127.32 o                         
  13   1   3       5543.94       5432.87        34.98 o                         
  15   1   3       4615.70       4578.67        30.75 o                         
  17   1   3       2979.58       3033.16        28.65 o                         
  19   1   3       1433.70       1416.45        21.78 o                         
  21   1   3       2104.28       2136.14        19.63 o                         
  23   1   3        101.31        118.44        10.22 o                         
  25   1   3        377.09        429.98        16.47 o                         
  27   1   3         62.18         67.36         9.40 o                         
  29   1   3         76.32         80.54         9.67 o                         
 -28   2   3          4.13          3.31         8.56 o                         
 -26   2   3         37.68         29.47         7.65 o                         
 -24   2   3         28.42         28.59         7.12 o                         
 -22   2   3         92.11         91.02         6.84 o                         
 -20   2   3        252.96        241.75        10.89 o                         
 -18   2   3        722.68        678.27        10.73 o                         
 -16   2   3        479.18        482.58         8.49 o                         
 -14   2   3        249.02        250.48         6.78 o                         
 -12   2   3          3.32         32.26         3.60 o                         
 -10   2   3       8206.91       8586.74        52.11 o                         
  -8   2   3        962.54       1145.07         9.34 o                         
  -6   2   3       1282.56       1522.84         9.96 o                         
  -4   2   3         15.52         14.47         1.50 o                         
  -2   2   3        837.79        917.85         5.31 o                         
   0   2   3         18.62         30.66         1.11 o                         
   2   2   3       5181.57       5892.55        36.52 o                         
   4   2   3      21962.87      23097.35       129.14 o                         
   6   2   3         16.25         20.83         2.60 o                         
   8   2   3       1718.25       1813.51        13.21 o                         
  10   2   3         20.87         19.02         3.11 o                         
  12   2   3       1313.05       1425.15        14.32 o                         
  14   2   3        447.85        507.21         7.34 o                         
  16   2   3        289.45        287.80         6.76 o                         
  18   2   3        157.85        160.09         9.28 o                         
  20   2   3        205.09        216.66         9.19 o                         
  22   2   3         59.60         76.93         7.44 o                         
  24   2   3         50.58         46.78         7.91 o                         
  26   2   3        224.70        206.98        10.81 o                         
  28   2   3         69.15         53.27        10.18 o                         
 -29   3   3        470.04        469.73        15.39 o                         
 -27   3   3        977.85        991.97        16.71 o                         
 -25   3   3        184.27        180.22         9.80 o                         
 -23   3   3        483.08        405.56        13.72 o                         
 -21   3   3        859.38        918.51        13.17 o                         
 -19   3   3       5215.59       4970.89        34.41 o                         
 -17   3   3        386.67        298.64         8.23 o                         
 -15   3   3         18.20         13.53         4.27 o                         
 -13   3   3       4823.15       4908.30        32.20 o                         
 -11   3   3      12050.81      12027.58        79.16 o                         
  -9   3   3      15735.07      16135.99       104.58 o                         
  -7   3   3         20.68         47.70         2.78 o                         
  -5   3   3       4095.61       4106.11        20.51 o                         
  -3   3   3      30500.87      31293.49       178.98 o                         
  -1   3   3      20531.32      21813.44       114.48 o                         
   1   3   3         23.72        104.76         3.43 o                         
   3   3   3      28755.45      29685.44       171.62 o                         
   5   3   3       7726.02       7993.03        52.52 o                         
   7   3   3       3669.49       3495.47        20.67 o                         
   9   3   3         65.22         54.15         3.22 o                         
  11   3   3        384.28        370.53         6.58 o                         
  13   3   3       9085.20       9235.09        57.06 o                         
  15   3   3       2191.01       2082.72        15.35 o                         
  17   3   3        212.87        228.66         7.86 o                         
  19   3   3        400.93        408.28        13.92 o                         
  21   3   3       4060.14       4189.04        31.62 o                         
  23   3   3        732.03        746.82        13.87 o                         
  25   3   3        333.29        369.91        11.38 o                         
  27   3   3         11.20         -9.36        10.70 o                         
 -28   4   3         19.54         38.08        10.12 o                         
 -26   4   3        190.75        192.59        12.36 o                         
 -24   4   3         11.72         20.00         7.83 o                         
 -22   4   3         57.88         62.21         7.26 o                         
 -20   4   3          3.41          7.81         5.70 o                         
 -18   4   3       1079.31        993.90        12.14 o                         
 -16   4   3         78.15         75.04         5.18 o                         
 -14   4   3        456.81        413.17         9.19 o                         
 -12   4   3          3.58         16.77         4.11 o                         
 -10   4   3         18.33         39.80         4.03 o                         
  -8   4   3         76.09         36.37         3.69 o                         
  -6   4   3        520.55        452.28         6.60 o                         
  -4   4   3       5086.02       5111.20        35.05 o                         
  -2   4   3        769.59        982.70         8.27 o                         
   0   4   3         55.08        100.54         4.23 o                         
   2   4   3       1243.22       1722.27        11.40 o                         
   4   4   3       4725.37       4868.56        28.44 o                         
   6   4   3        729.08        812.84         8.21 o                         
   8   4   3         53.42         70.96         4.00 o                         
  10   4   3          8.50          0.64         4.23 o                         
  12   4   3        636.26        637.92        10.22 o                         
  14   4   3        100.12        124.51         5.17 o                         
  16   4   3        690.49        670.55         9.88 o                         
  18   4   3        430.13        402.45         9.53 o                         
  20   4   3        703.56        650.47        13.25 o                         
  22   4   3         24.52         33.67         9.07 o                         
  24   4   3         66.20         95.41        10.62 o                         
  26   4   3          1.26         -1.85         8.90 o                         
 -25   5   3         45.25         25.53         8.57 o                         
 -23   5   3        788.19        792.55        15.29 o                         
 -21   5   3       1583.50       1573.86        19.63 o                         
 -19   5   3       1257.13       1304.71        17.83 o                         
 -17   5   3       1820.24       1751.73        18.33 o                         
 -15   5   3       1898.40       1769.47        19.72 o                         
 -13   5   3       1329.71       1358.60        15.60 o                         
 -11   5   3       3238.84       3347.61        25.71 o                         
  -9   5   3       6171.40       6026.65        43.79 o                         
  -7   5   3         17.02         17.59         4.00 o                         
  -5   5   3       4443.55       4187.51        29.67 o                         
  -3   5   3         90.72         68.55         3.43 o                         
  -1   5   3       1850.70       1804.00        13.18 o                         
   1   5   3       6790.94       6925.29        47.41 o                         
   3   5   3       4121.62       4126.64        30.20 o                         
   5   5   3       3357.49       3214.28        20.06 o                         
   7   5   3       5044.05       4868.25        34.28 o                         
   9   5   3       2452.38       2458.38        22.29 o                         
  11   5   3       3000.44       2927.97        23.35 o                         
  13   5   3       4917.17       4868.32        36.48 o                         
  15   5   3         11.53         15.19         6.56 o                         
  17   5   3       1252.29       1277.76        18.23 o                         
  19   5   3        663.25        653.48        15.41 o                         
  21   5   3        437.97        449.91        14.79 o                         
  23   5   3        682.43        671.14        20.67 o                         
  25   5   3        183.13        160.88        12.36 o                         
 -24   6   3          0.07         48.78        13.41 o                         
 -22   6   3        210.74        215.51        18.95 o                         
 -20   6   3         74.66         58.07        10.94 o                         
 -18   6   3          5.25         16.24         9.38 o                         
 -16   6   3         16.57          3.47         9.11 o                         
 -14   6   3         81.71        105.22        13.53 o                         
 -12   6   3          5.60         -9.04         9.04 o                         
 -10   6   3         53.91         27.81         9.74 o                         
  -8   6   3        683.00        734.79        12.59 o                         
  -6   6   3        180.30        120.89         7.88 o                         
  -4   6   3        405.42        383.44        10.71 o                         
  -2   6   3        600.95        496.87         8.40 o                         
   0   6   3        529.74        565.93        11.66 o                         
   2   6   3       1380.78       1555.40        15.10 o                         
   4   6   3        382.78        426.48         8.46 o                         
   6   6   3          2.88          1.27         5.15 o                         
   8   6   3        654.42        604.97        13.33 o                         
  10   6   3          0.76         26.65         7.17 o                         
  12   6   3        332.57        258.02        10.94 o                         
  14   6   3        231.06        210.62         9.33 o                         
  16   6   3          6.84         -4.26         7.42 o                         
  18   6   3         64.78         57.94         8.72 o                         
  20   6   3        219.03        230.91        11.29 o                         
  22   6   3         12.19         11.18        11.39 o                         
  24   6   3          0.68          9.55        16.18 o                         
 -23   7   3        956.99       1053.16        67.67 o                         
 -21   7   3        723.28        772.14        41.95 o                         
 -19   7   3        407.74        428.28        22.73 o                         
 -17   7   3       1183.71       1143.33        29.62 o                         
 -15   7   3        390.16        396.82        20.79 o                         
 -13   7   3        369.91        439.06        20.03 o                         
 -11   7   3        402.98        397.60        18.85 o                         
  -9   7   3       1327.93       1240.82        37.89 o                         
  -7   7   3       2953.23       2879.40        32.11 o                         
  -5   7   3        501.38        530.69        14.34 o                         
  -3   7   3         19.50          6.17         5.98 o                         
  -1   7   3       2340.22       2259.60        23.26 o                         
   1   7   3       8764.65       8410.71        65.60 o                         
   3   7   3       4904.46       4677.35        54.52 o                         
   5   7   3       1920.03       1759.79        23.65 o                         
   7   7   3        211.86        281.34        14.96 o                         
   9   7   3       1087.90       1133.30        27.07 o                         
  11   7   3       1640.59       1680.51        30.44 o                         
  13   7   3        109.60        156.64        11.91 o                         
  15   7   3        364.57        373.38        15.47 o                         
  17   7   3        461.92        412.87        17.67 o                         
  19   7   3        355.11        365.98        17.36 o                         
  21   7   3        144.88        144.00        14.06 o                         
 -20   8   3         39.23         97.17        18.11 o                         
 -18   8   3         91.02         92.11        17.23 o                         
 -16   8   3          3.48         13.71        17.59 o                         
 -14   8   3         97.01         83.99        24.36 o                         
 -12   8   3         32.82         40.21        12.99 o                         
 -10   8   3        454.15        411.14        21.45 o                         
  -8   8   3          2.53         33.52        13.53 o                         
  -6   8   3         30.83         21.41        10.15 o                         
  -4   8   3         18.84         25.15         9.76 o                         
  -2   8   3        534.44        481.39        15.47 o                         
   0   8   3        190.29        190.44        11.07 o                         
   2   8   3          4.79         41.95         9.38 o                         
   4   8   3       1254.59       1197.42        20.19 o                         
   6   8   3          3.59         34.94        10.40 o                         
   8   8   3         54.24         90.49        12.33 o                         
  10   8   3         19.97         46.01        12.33 o                         
  12   8   3         60.76         56.49        12.33 o                         
  14   8   3          9.67         30.93        12.99 o                         
  16   8   3         11.88        -11.37        14.26 o                         
  18   8   3         16.14          8.12        17.23 o                         
 -17   9   3         60.52         50.15        18.11 o                         
 -15   9   3         24.89         19.12        14.96 o                         
 -13   9   3        295.99        346.03        20.79 o                         
 -11   9   3        822.91        882.12        29.77 o                         
  -9   9   3        894.05        908.44        28.52 o                         
  -7   9   3          9.19         21.65        16.24 o                         
  -5   9   3        322.28        323.91        18.11 o                         
  -3   9   3       2346.79       2329.82        30.71 o                         
  -1   9   3       1591.96       1563.16        25.49 o                         
   1   9   3       2036.61       1986.48        31.91 o                         
   3   9   3        864.03        826.28        28.53 o                         
   5   9   3        801.13        850.54        28.42 o                         
   7   9   3        446.45        433.07        32.48 o                         
   9   9   3        150.60        148.87        24.36 o                         
  11   9   3        179.46        129.92        24.36 o                         
  13   9   3        772.73        825.54        40.60 o                         
  15   9   3         66.52         70.37        24.36 o                         
 -12  10   3        198.43        203.00        20.03 o                         
 -10  10   3          0.21         41.80        16.91 o                         
  -8  10   3         42.93         38.68        36.54 o                         
  -6  10   3        103.63         84.35        15.31 o                         
  -4  10   3        148.08        178.12        16.91 o                         
  -2  10   3        395.78        398.95        31.13 o                         
   0  10   3        220.49        259.87        14.06 o                         
   2  10   3        443.25        498.34        19.09 o                         
   4  10   3          6.96         56.84        21.65 o                         
   6  10   3        244.24        246.31        27.07 o                         
   8  10   3         77.71         62.25        24.36 o                         
  10  10   3        152.04        159.69        27.07 o                         
 -30   0   4        427.76        446.94        19.99 o                         
 -28   0   4         12.02        -11.39        11.39 o                         
 -26   0   4         86.53         90.35        11.91 o                         
 -24   0   4       1451.25       1407.91        24.45 o                         
 -22   0   4       1314.60       1188.01        21.64 o                         
 -20   0   4       5542.56       5213.38        51.57 o                         
 -18   0   4       5674.00       5167.95        42.18 o                         
 -16   0   4      12748.04      12440.64       111.30 o                         
 -14   0   4       2722.40       2768.58        34.77 o                         
 -12   0   4       3454.30       3295.68        27.02 o                         
 -10   0   4      25210.15      25865.02       242.34 o                         
  -8   0   4      31701.07      32400.87       239.19 o                         
  -6   0   4       4320.92       4469.06        33.48 o                         
  -4   0   4       1539.57       1779.61        16.62 o                         
  -2   0   4         36.08         37.30         2.69 o                         
   0   0   4       9653.20       9560.79       100.47 o                         
   2   0   4     313755.12     263773.16      7012.37 o                         
   4   0   4      47493.19      51625.35       528.24 o                         
   6   0   4        208.74        140.96         7.66 o                         
   8   0   4       2203.63       1796.27        18.75 o                         
  10   0   4      17529.85      17339.77       145.85 o                         
  12   0   4      17134.94      17572.90       146.89 o                         
  14   0   4       1734.80       1737.77        20.80 o                         
  16   0   4        223.60        217.67         9.38 o                         
  18   0   4       1342.60       1337.11        23.87 o                         
  20   0   4       1620.92       1681.15        23.34 o                         
  22   0   4         53.90         37.27        12.33 o                         
  24   0   4       5045.94       5036.28        71.73 o                         
  26   0   4        101.93        121.25        20.92 o                         
  28   0   4        275.18        266.12        16.49 o                         
 -29   1   4          2.46         12.02         9.48 o                         
 -27   1   4         20.00          6.32         7.74 o                         
 -25   1   4        154.99        152.76         9.00 o                         
 -23   1   4         58.33         58.65         7.12 o                         
 -21   1   4        346.72        331.20         9.48 o                         
 -19   1   4       1477.49       1414.81        14.87 o                         
 -17   1   4       1996.81       1848.15        15.36 o                         
 -15   1   4       1994.86       1999.66        14.35 o                         
 -13   1   4        790.14        876.03        10.63 o                         
 -11   1   4       1967.58       2252.40        14.85 o                         
  -9   1   4        183.47        173.14         4.91 o                         
  -7   1   4       2129.74       2492.02        14.99 o                         
  -5   1   4      17450.24      18392.92       102.57 o                         
  -3   1   4        632.18        698.24         5.06 o                         
  -1   1   4       1313.11       1592.53         9.41 o                         
   1   1   4       5748.54       6159.35        33.90 o                         
   3   1   4      40703.21      43772.95       319.56 o                         
   5   1   4       2062.27       2507.05        18.16 o                         
   7   1   4       3102.98       3226.42        23.00 o                         
   9   1   4       3644.74       3826.55        27.34 o                         
  11   1   4       1174.80       1206.41        10.84 o                         
  13   1   4        126.72        132.51         5.74 o                         
  15   1   4         57.02         58.38         4.71 o                         
  17   1   4        245.35        238.57         7.12 o                         
  19   1   4          2.34         -4.06         5.47 o                         
  21   1   4        138.35        141.60         8.09 o                         
  23   1   4        782.15        766.35        15.68 o                         
  25   1   4        209.51        232.19        10.81 o                         
  27   1   4         37.64         22.41         9.67 o                         
 -28   2   4        364.06        350.58        16.13 o                         
 -26   2   4         14.50          4.33         7.65 o                         
 -24   2   4        111.87        134.59         9.48 o                         
 -22   2   4        118.01        141.44         6.92 o                         
 -20   2   4       1375.15       1379.14        14.84 o                         
 -18   2   4       6017.88       5931.01        51.85 o                         
 -16   2   4       8293.84       8292.96        52.30 o                         
 -14   2   4       6907.82       7251.82        45.48 o                         
 -12   2   4       9669.59       9811.83        59.85 o                         
 -10   2   4       1767.48       1469.08        11.95 o                         
  -8   2   4       5588.80       5204.00        32.40 o                         
  -6   2   4       4346.72       4017.10        23.18 o                         
  -4   2   4        105.44        161.20         3.04 o                         
  -2   2   4       7555.68       7788.53        37.69 o                         
   0   2   4       9175.22       9222.30        53.07 o                         
   2   2   4       7448.21       7247.53        41.01 o                         
   4   2   4       5491.20       5656.04        39.34 o                         
   6   2   4       6701.29       6841.62        51.08 o                         
   8   2   4       3450.38       3197.93        23.19 o                         
  10   2   4       9016.33       8807.35        58.82 o                         
  12   2   4       4289.56       4125.09        30.01 o                         
  14   2   4       5897.47       5900.26        35.50 o                         
  16   2   4       6319.84       6478.78        39.15 o                         
  18   2   4       1083.54       1063.28        11.92 o                         
  20   2   4        331.90        337.64        10.21 o                         
  22   2   4        258.85        284.05        10.60 o                         
  24   2   4        121.02        141.03         8.42 o                         
  26   2   4         89.68        106.57         9.59 o                         
  28   2   4        193.77        160.31        11.41 o                         
 -29   3   4         17.09         16.06         8.56 o                         
 -27   3   4         56.97         87.59        11.50 o                         
 -25   3   4         47.34         29.10         7.44 o                         
 -23   3   4          0.36         -6.31         6.31 o                         
 -21   3   4          5.40         27.86         6.45 o                         
 -19   3   4        104.43        110.43         6.19 o                         
 -17   3   4          0.70         -0.40         4.88 o                         
 -15   3   4        154.92        180.34         8.68 o                         
 -13   3   4        212.99        208.50         7.06 o                         
 -11   3   4         35.40         64.13         3.75 o                         
  -9   3   4         39.30         41.89         5.46 o                         
  -7   3   4          5.34         23.62         1.85 o                         
  -5   3   4        181.96        236.65         3.36 o                         
  -3   3   4        227.28        303.72         4.14 o                         
  -1   3   4       1576.39       1936.57        12.04 o                         
   1   3   4       2091.85       2423.46        14.82 o                         
   3   3   4         17.48         31.29         2.02 o                         
   5   3   4        307.31        383.49         5.90 o                         
   7   3   4         78.91        116.55         3.01 o                         
   9   3   4       1231.21       1353.08        12.43 o                         
  11   3   4        301.13        333.10         6.66 o                         
  13   3   4        677.27        702.74         9.26 o                         
  15   3   4          3.77         13.97         3.96 o                         
  17   3   4         29.20         29.89         5.18 o                         
  19   3   4         15.50         -5.55         5.55 o                         
  21   3   4        126.19        144.81         7.65 o                         
  23   3   4        215.71        241.78        10.01 o                         
  25   3   4         13.13         24.30         8.18 o                         
  27   3   4          1.13        -11.12        11.12 o                         
 -28   4   4        636.82        626.15        16.80 o                         
 -26   4   4        195.50        209.45        12.36 o                         
 -24   4   4        373.78        352.16        11.95 o                         
 -22   4   4        512.63        497.47        11.64 o                         
 -20   4   4       2011.38       1962.11        18.32 o                         
 -18   4   4       2084.66       2126.37        18.65 o                         
 -16   4   4        763.17        753.17        11.10 o                         
 -14   4   4        359.35        367.33         7.72 o                         
 -12   4   4       5623.38       5519.30        35.65 o                         
 -10   4   4       5639.28       5698.76        36.22 o                         
  -8   4   4       7248.95       7354.07        78.62 o                         
  -6   4   4       2399.25       2179.36        14.72 o                         
  -4   4   4        292.67        202.06         3.22 o                         
  -2   4   4       6393.44       6305.62        35.31 o                         
   0   4   4       4878.00       4922.14        26.12 o                         
   2   4   4       5555.09       5889.04        33.55 o                         
   4   4   4       7292.45       7542.20        45.99 o                         
   6   4   4       6887.51       7106.41        47.89 o                         
   8   4   4       1626.81       1538.03        13.64 o                         
  10   4   4       3068.01       2939.86        22.96 o                         
  12   4   4       1739.34       1768.75        14.17 o                         
  14   4   4       4779.13       4732.60        31.92 o                         
  16   4   4       1274.12       1247.83        13.26 o                         
  18   4   4         45.95         45.84         6.70 o                         
  20   4   4        210.25        234.23         9.89 o                         
  22   4   4        832.59        886.08        16.84 o                         
  24   4   4       1064.01       1047.78        20.11 o                         
  26   4   4        238.23        222.73        11.33 o                         
 -25   5   4         76.63         63.68         9.40 o                         
 -23   5   4         31.90         32.03         8.37 o                         
 -21   5   4         24.31         48.62         7.46 o                         
 -19   5   4         55.54         77.04         7.68 o                         
 -17   5   4        291.96        289.66        11.08 o                         
 -15   5   4         57.28         64.57         6.08 o                         
 -13   5   4       1321.83       1284.83        13.82 o                         
 -11   5   4       1765.21       1680.93        17.20 o                         
  -9   5   4          0.24         15.50        10.55 o                         
  -7   5   4        466.25        436.79         8.56 o                         
  -5   5   4         38.31         55.35         4.48 o                         
  -3   5   4        687.39        685.15         7.13 o                         
  -1   5   4        593.32        652.43         6.73 o                         
   1   5   4        264.95        241.38         6.28 o                         
   3   5   4         73.96         87.30         2.56 o                         
   5   5   4         13.32         14.99         2.94 o                         
   7   5   4         71.77         76.24         4.35 o                         
   9   5   4         35.50         53.41         4.35 o                         
  11   5   4        396.08        381.35        13.83 o                         
  13   5   4        119.44        157.85         7.95 o                         
  15   5   4         23.19         17.07         6.56 o                         
  17   5   4          4.32         23.84         7.71 o                         
  19   5   4         64.53         78.06         9.07 o                         
  21   5   4         70.72         75.99         9.33 o                         
  23   5   4         45.39         46.27        10.08 o                         
  25   5   4         25.31         27.01        12.31 o                         
 -24   6   4       1165.99       1112.65        25.00 o                         
 -22   6   4       1748.43       1858.06        46.30 o                         
 -20   6   4        252.27        228.03        13.89 o                         
 -18   6   4        286.15        270.28        13.48 o                         
 -16   6   4        234.10        196.76        12.56 o                         
 -14   6   4       1199.18       1274.97        20.67 o                         
 -12   6   4        272.98        315.12        18.95 o                         
 -10   6   4        417.70        433.09        17.23 o                         
  -8   6   4       2887.54       2682.03        29.84 o                         
  -6   6   4       2501.12       2338.79        23.26 o                         
  -4   6   4       1220.79       1219.93        14.22 o                         
  -2   6   4       2946.57       2943.32        23.35 o                         
   0   6   4      17435.59      16174.85       106.00 o                         
   2   6   4      13313.29      13390.88        88.58 o                         
   4   6   4       1958.07       1755.99        17.83 o                         
   6   6   4        682.29        542.04        11.74 o                         
   8   6   4         44.00         58.12         6.92 o                         
  10   6   4       2850.61       2781.86        25.50 o                         
  12   6   4        943.12        895.88        13.69 o                         
  14   6   4        445.43        458.59        12.14 o                         
  16   6   4        363.23        369.38        12.67 o                         
  18   6   4        865.03        880.90        17.05 o                         
  20   6   4        454.25        443.32        15.41 o                         
  22   6   4        713.66        704.37        21.88 o                         
 -23   7   4          3.15         47.37        17.23 o                         
 -21   7   4        411.89        508.38        25.78 o                         
 -19   7   4         54.15         72.78        15.31 o                         
 -17   7   4         47.50         50.07        13.40 o                         
 -15   7   4        322.52        354.60        19.14 o                         
 -13   7   4         95.07        113.18        14.26 o                         
 -11   7   4        226.47        184.69        15.31 o                         
  -9   7   4         64.12         57.78        23.01 o                         
  -7   7   4          2.10         18.56         7.88 o                         
  -5   7   4         22.16         11.66         7.17 o                         
  -3   7   4          0.72          0.21         7.17 o                         
  -1   7   4        592.89        565.87        11.29 o                         
   1   7   4        692.50        658.02        14.06 o                         
   3   7   4          0.02         44.01         6.34 o                         
   5   7   4        526.33        456.14        11.53 o                         
   7   7   4        346.92        284.27        20.30 o                         
   9   7   4        194.70        208.27        12.99 o                         
  11   7   4        167.81        159.74        10.71 o                         
  13   7   4          8.26         14.82         9.37 o                         
  15   7   4         31.11         28.96         9.82 o                         
  17   7   4         11.59          3.70        10.33 o                         
  19   7   4          6.46         12.95        12.90 o                         
  21   7   4        183.66        216.92        19.69 o                         
 -20   8   4        796.28        831.32        31.54 o                         
 -18   8   4        406.22        472.05        33.83 o                         
 -16   8   4        785.47        824.47        28.52 o                         
 -14   8   4        167.72        183.19        17.23 o                         
 -12   8   4        669.55        667.16        24.66 o                         
 -10   8   4        336.47        344.37        31.13 o                         
  -8   8   4       1235.39       1260.30        27.70 o                         
  -6   8   4       1575.04       1536.05        29.62 o                         
  -4   8   4        486.13        411.57        14.53 o                         
  -2   8   4       1239.66       1241.75        20.80 o                         
   0   8   4        345.92        350.81        14.53 o                         
   2   8   4       1705.59       1533.06        26.48 o                         
   4   8   4        742.61        851.65        25.93 o                         
   6   8   4       1786.93       1867.35        48.72 o                         
   8   8   4        481.07        516.98        29.77 o                         
  10   8   4       1365.24       1407.21        43.31 o                         
  12   8   4        404.51        433.07        32.48 o                         
  14   8   4        408.05        400.59        32.48 o                         
  16   8   4        407.05        446.60        35.19 o                         
  18   8   4        172.32        151.57        29.77 o                         
 -17   9   4         44.39         17.59        17.23 o                         
 -15   9   4         10.20        -14.26        14.26 o                         
 -13   9   4        234.50        235.33        18.85 o                         
 -11   9   4        102.04        147.83        17.23 o                         
  -9   9   4         41.45         81.61        16.18 o                         
  -7   9   4          0.07        -10.83        13.53 o                         
  -5   9   4        422.39        455.47        25.71 o                         
  -3   9   4         42.39        104.05        10.71 o                         
  -1   9   4          5.80         53.91        10.33 o                         
   1   9   4         17.30         45.33        14.20 o                         
   3   9   4         17.80         24.50        10.33 o                         
   5   9   4          4.03        -10.83        16.24 o                         
   7   9   4         82.14         35.19        21.65 o                         
   9   9   4         19.12         10.83        21.65 o                         
  11   9   4         43.81         27.07        21.65 o                         
  13   9   4         77.43         86.61        24.36 o                         
  15   9   4        175.17        154.28        27.07 o                         
 -10  10   4       1651.02       1709.08        37.28 o                         
  -8  10   4        202.88        198.78        29.77 o                         
  -6  10   4          9.77         25.71        15.31 o                         
  -4  10   4       1034.27       1006.81        73.08 o                         
  -2  10   4       1199.87       1207.79        30.62 o                         
   0  10   4        986.86       1057.91        23.93 o                         
   2  10   4        540.24        528.46        23.76 o                         
   4  10   4        596.26        719.98        37.89 o                         
   6  10   4        382.41        416.83        32.48 o                         
   8  10   4         20.85         29.77        24.36 o                         
  10  10   4         70.05         83.91        27.07 o                         
 -29   1   5        327.67        341.60        11.90 o                         
 -27   1   5         10.87          3.61         8.23 o                         
 -25   1   5        249.95        262.78        10.09 o                         
 -23   1   5        495.35        478.16        12.10 o                         
 -21   1   5       1642.98       1645.44        17.15 o                         
 -19   1   5       5402.15       5260.79        35.65 o                         
 -17   1   5       6775.92       6781.89        40.61 o                         
 -15   1   5       4441.13       4446.77        29.69 o                         
 -13   1   5       8144.56       8078.41        46.32 o                         
 -11   1   5       1818.08       1846.20        12.98 o                         
  -9   1   5       1683.24       1407.48        10.59 o                         
  -7   1   5      10153.91       9869.91        54.22 o                         
  -5   1   5       2664.35       2510.72        15.19 o                         
  -3   1   5       4889.25       4919.28        25.59 o                         
  -1   1   5       1214.03       1147.27         7.15 o                         
   1   1   5        668.91        564.60         6.77 o                         
   3   1   5      19423.33      19275.48       244.38 o                         
   5   1   5      15613.49      15528.88       165.60 o                         
   7   1   5       4534.35       4496.48        31.47 o                         
   9   1   5      10457.57      10683.71        70.44 o                         
  11   1   5      12493.45      12394.79        74.58 o                         
  13   1   5       4983.03       4760.00        31.66 o                         
  15   1   5       2333.92       2359.64        20.32 o                         
  17   1   5        349.14        368.84         8.39 o                         
  19   1   5        548.78        541.16         9.73 o                         
  21   1   5        871.99        876.88        16.16 o                         
  23   1   5        149.69        163.25         8.62 o                         
  25   1   5        345.64        374.21        27.27 o                         
  27   1   5        516.44        515.87        17.48 o                         
 -28   2   5         19.77         19.50         8.77 o                         
 -26   2   5        233.52        207.81         9.34 o                         
 -24   2   5         44.59         52.37         7.31 o                         
 -22   2   5          3.97          7.61         6.19 o                         
 -20   2   5        438.02        488.92        10.00 o                         
 -18   2   5        373.24        373.42        11.50 o                         
 -16   2   5        390.79        454.86        14.32 o                         
 -14   2   5        150.33        148.31         5.07 o                         
 -12   2   5         14.37         23.27         3.83 o                         
 -10   2   5        211.79        278.27         5.53 o                         
  -8   2   5        654.25        824.70         6.09 o                         
  -6   2   5       5244.27       5630.70        31.84 o                         
  -4   2   5      11654.54      12569.46        84.93 o                         
  -2   2   5        567.44        623.69         4.72 o                         
   0   2   5        971.61        997.84         6.54 o                         
   2   2   5       2438.98       2630.79        15.42 o                         
   4   2   5        143.97        188.77         6.51 o                         
   6   2   5        200.62        180.58         6.30 o                         
   8   2   5        186.66        181.97         5.98 o                         
  10   2   5         83.05         48.28         4.95 o                         
  12   2   5        690.07        697.37        12.63 o                         
  14   2   5        378.47        417.76         7.97 o                         
  16   2   5        706.59        765.45        10.34 o                         
  18   2   5         60.81         54.93         6.14 o                         
  20   2   5         76.49         64.95         6.84 o                         
  22   2   5          0.19         -7.95         8.68 o                         
  24   2   5        102.18        118.62         8.06 o                         
  26   2   5         13.04          7.78         9.01 o                         
  28   2   5          2.33         -9.80         9.80 o                         
 -29   3   5        286.17        274.23        11.50 o                         
 -27   3   5        820.86        915.36        16.10 o                         
 -25   3   5         62.39         69.07         9.49 o                         
 -23   3   5        225.84        195.11         7.55 o                         
 -21   3   5       2981.80       2822.26        23.35 o                         
 -19   3   5       2783.69       2787.88        22.63 o                         
 -17   3   5       3158.21       3003.77        22.98 o                         
 -15   3   5       1264.14        974.02        11.16 o                         
 -13   3   5        290.11        220.76         6.45 o                         
 -11   3   5      16968.50      16602.70        98.71 o                         
  -9   3   5      16050.29      16132.58        95.94 o                         
  -7   3   5         58.98        145.76         3.70 o                         
  -5   3   5       3736.05       3490.35        19.10 o                         
  -3   3   5      11498.30      11774.51        66.42 o                         
  -1   3   5      30458.59      32218.44       166.65 o                         
   1   3   5      22299.12      22768.21       125.65 o                         
   3   3   5         97.72         60.46         2.94 o                         
   5   3   5       9468.84       9937.67        65.10 o                         
   7   3   5        516.31        350.06         4.12 o                         
   9   3   5         44.57         33.70         3.83 o                         
  11   3   5       3160.49       3018.95        21.47 o                         
  13   3   5      10604.97      11010.09        67.76 o                         
  15   3   5       1828.82       1749.85        15.60 o                         
  17   3   5         29.30         34.28         5.55 o                         
  19   3   5        182.99        132.92         6.84 o                         
  21   3   5       1252.99       1308.79        15.95 o                         
  23   3   5       3845.86       3836.36        33.59 o                         
  25   3   5        551.35        559.85        15.68 o                         
  27   3   5        210.37        190.08        13.43 o                         
 -28   4   5         11.17         26.71         9.74 o                         
 -26   4   5          4.92         14.32         9.28 o                         
 -24   4   5         16.94          3.44         6.94 o                         
 -22   4   5         62.03         55.82         8.47 o                         
 -20   4   5        480.01        507.89        10.77 o                         
 -18   4   5          0.02         11.96         5.30 o                         
 -16   4   5        873.44        737.65        10.10 o                         
 -14   4   5        101.67         46.73         4.54 o                         
 -12   4   5        964.32        966.34        14.93 o                         
 -10   4   5        412.62        383.49         5.05 o                         
  -8   4   5       4957.22       4958.30        41.23 o                         
  -6   4   5       1905.51       2048.47        14.77 o                         
  -4   4   5        732.97        841.98         7.02 o                         
  -2   4   5         10.87         14.54         2.58 o                         
   0   4   5        266.86        284.32         3.95 o                         
   2   4   5       2496.80       2684.39        17.00 o                         
   4   4   5          0.37          1.77         2.66 o                         
   6   4   5       4753.31       5197.52        36.04 o                         
   8   4   5       1969.07       1981.17        16.80 o                         
  10   4   5        245.82        282.87         7.33 o                         
  12   4   5        573.97        541.43         9.59 o                         
  14   4   5        555.50        533.70        14.12 o                         
  16   4   5        111.42         93.60         6.96 o                         
  18   4   5        449.96        390.82        11.76 o                         
  20   4   5        389.17        366.56        12.03 o                         
  22   4   5         23.16         45.64         8.78 o                         
  24   4   5         83.42         95.41        11.12 o                         
  26   4   5         22.19         10.27         9.89 o                         
 -25   5   5        226.54        218.58        10.97 o                         
 -23   5   5         79.16         68.37         8.57 o                         
 -21   5   5       1102.67       1111.18        16.69 o                         
 -19   5   5       2236.46       2233.15        25.94 o                         
 -17   5   5       1453.75       1475.48        16.52 o                         
 -15   5   5       2077.64       1948.29        18.96 o                         
 -13   5   5       1095.71       1120.96        14.12 o                         
 -11   5   5         49.53         71.49         3.63 o                         
  -9   5   5       7827.36       7491.74       106.86 o                         
  -7   5   5        797.17        770.84         9.23 o                         
  -5   5   5       6009.27       5787.85        40.59 o                         
  -3   5   5       3518.87       3306.88        24.81 o                         
  -1   5   5        551.43        606.55         6.40 o                         
   1   5   5       2000.29       2015.33        12.21 o                         
   3   5   5       5607.69       5753.31        33.39 o                         
   5   5   5       2941.22       2793.54        21.99 o                         
   7   5   5       3231.65       3165.57        27.29 o                         
   9   5   5       3462.12       3539.58        30.34 o                         
  11   5   5        282.29        261.63         9.33 o                         
  13   5   5       5190.21       5076.01        43.28 o                         
  15   5   5        390.55        402.19        12.36 o                         
  17   5   5        893.58        849.66        16.46 o                         
  19   5   5        934.24        942.67        17.82 o                         
  21   5   5        278.34        290.33        12.36 o                         
  23   5   5        228.01        239.04        16.80 o                         
  25   5   5        367.84        360.59        37.78 o                         
 -24   6   5         45.97         95.39        13.89 o                         
 -22   6   5        277.03        301.66        50.05 o                         
 -20   6   5          3.23         -4.99        10.33 o                         
 -18   6   5         19.34          9.02        11.06 o                         
 -16   6   5         13.65         12.98         9.11 o                         
 -14   6   5        155.52        164.68        10.33 o                         
 -12   6   5        118.37         94.52         9.52 o                         
 -10   6   5        110.42         58.23        11.48 o                         
  -8   6   5        148.79        137.78         6.50 o                         
  -6   6   5       1058.17       1089.87        26.18 o                         
  -4   6   5       1067.18        934.10        13.67 o                         
  -2   6   5        661.67        569.16        15.89 o                         
   0   6   5         10.58         57.53         8.59 o                         
   2   6   5          3.12         41.30         4.63 o                         
   4   6   5         74.80         63.77         5.61 o                         
   6   6   5         19.46         10.65         5.86 o                         
   8   6   5        111.09         99.41         6.07 o                         
  10   6   5         22.49         44.05         5.51 o                         
  12   6   5         12.21         32.04         6.56 o                         
  14   6   5        238.36        219.24         9.33 o                         
  16   6   5         71.58         68.26         8.21 o                         
  18   6   5        206.33        225.08        10.98 o                         
  20   6   5         13.19          1.28         9.33 o                         
  22   6   5          5.44         10.36        11.12 o                         
 -23   7   5        815.81        785.02        28.71 o                         
 -21   7   5        294.47        350.65        21.05 o                         
 -19   7   5        315.24        295.89        35.19 o                         
 -17   7   5        136.48        145.66        47.37 o                         
 -15   7   5        632.65        604.19        22.97 o                         
 -13   7   5        877.14        907.81        25.78 o                         
 -11   7   5        296.46        349.71        25.71 o                         
  -9   7   5       1123.58       1074.62        24.88 o                         
  -7   7   5       3182.65       3036.97        34.31 o                         
  -5   7   5       3139.43       3071.74        34.15 o                         
  -3   7   5        905.36        852.61        16.62 o                         
  -1   7   5       2892.75       2674.39        31.18 o                         
   1   7   5       3030.56       3167.58        35.40 o                         
   3   7   5       3265.86       3267.85        36.44 o                         
   5   7   5         52.16         92.17         9.11 o                         
   7   7   5         12.04         20.03         9.01 o                         
   9   7   5       1274.93       1227.92        21.08 o                         
  11   7   5       2387.99       2288.68        36.79 o                         
  13   7   5       1098.01       1018.33        23.11 o                         
  15   7   5         63.80         80.76        10.71 o                         
  17   7   5        432.24        426.49        18.62 o                         
  19   7   5        311.44        329.60        16.10 o                         
  21   7   5        545.24        525.77        26.00 o                         
 -20   8   5        249.30        242.25        23.01 o                         
 -18   8   5          0.27          9.81        14.96 o                         
 -16   8   5         23.68         29.10        14.96 o                         
 -14   8   5         58.86         77.15        16.24 o                         
 -12   8   5         43.98         28.51        18.95 o                         
 -10   8   5         92.12         95.09        16.18 o                         
  -8   8   5          3.93         16.24        12.33 o                         
  -6   8   5        112.27        168.91        20.30 o                         
  -4   8   5        157.07        180.95        11.14 o                         
  -2   8   5        146.52        153.50        10.71 o                         
   0   8   5         62.71         59.28         9.82 o                         
   2   8   5        284.22        239.14        11.91 o                         
   4   8   5        291.82        318.76        14.06 o                         
   6   8   5         16.37         35.19        16.24 o                         
   8   8   5        256.58        208.42        21.65 o                         
  10   8   5          0.49         -5.41        18.95 o                         
  12   8   5          2.77         -2.71        18.95 o                         
  14   8   5          8.25         24.36        21.65 o                         
  16   8   5         88.04        116.39        27.07 o                         
  18   8   5          5.57         -5.41        24.36 o                         
 -15   9   5         14.58         23.18        20.30 o                         
 -13   9   5          8.03         -6.14        31.13 o                         
 -11   9   5       1193.62       1269.49        32.54 o                         
  -9   9   5       2621.93       2663.06        45.81 o                         
  -7   9   5        350.17        282.09        18.11 o                         
  -5   9   5        715.35        679.98        24.66 o                         
  -3   9   5        845.11        844.35        19.92 o                         
  -1   9   5       1796.76       1872.97        40.14 o                         
   1   9   5        969.97        976.35        20.80 o                         
   3   9   5        812.70        849.82        20.80 o                         
   5   9   5        167.02        173.23        24.36 o                         
   7   9   5        328.70        292.32        27.07 o                         
   9   9   5         12.87         13.53        18.95 o                         
  11   9   5         72.23         81.20        24.36 o                         
  13   9   5       1198.82       1342.52        48.72 o                         
  15   9   5        474.75        454.72        37.89 o                         
 -10  10   5         38.34        113.94        17.23 o                         
  -8  10   5         89.31        101.38        18.11 o                         
  -6  10   5        118.72        108.34        16.91 o                         
  -4  10   5        140.03        136.20        17.23 o                         
  -2  10   5        173.99        225.41        18.11 o                         
   0  10   5        146.97        159.07        13.48 o                         
   2  10   5          0.05          8.94        11.39 o                         
   4  10   5        209.80        189.47        24.36 o                         
   6  10   5        234.13        289.62        29.77 o                         
   8  10   5         66.80         59.55        24.36 o                         
 -30   0   6        985.74        953.62        26.57 o                         
 -28   0   6         99.09        103.47        21.20 o                         
 -26   0   6        180.27        173.93        13.48 o                         
 -24   0   6       1165.71       1128.77        33.79 o                         
 -22   0   6       3388.88       3244.42        37.51 o                         
 -20   0   6       1933.88       1828.10        25.00 o                         
 -18   0   6         94.02        126.43         8.24 o                         
 -16   0   6       2419.28       2566.06        23.59 o                         
 -14   0   6       4735.33       4531.56        36.83 o                         
 -12   0   6       1972.15       1776.69        16.78 o                         
 -10   0   6        572.01        399.63         7.09 o                         
  -8   0   6      14409.29      15344.13       164.88 o                         
  -6   0   6      34615.23      34931.52       360.51 o                         
  -4   0   6       2394.36       2440.28        22.88 o                         
  -2   0   6        468.69        635.41         8.24 o                         
   0   0   6      10422.39       9722.74        81.26 o                         
   2   0   6      83895.91      83763.60       939.59 o                         
   4   0   6      19030.37      20126.76       324.67 o                         
   6   0   6        875.58        665.14        32.48 o                         
   8   0   6       1548.92       1552.20        20.69 o                         
  10   0   6       7881.76       7907.25        68.76 o                         
  12   0   6       2181.10       2137.18        23.44 o                         
  14   0   6        243.61        240.19        12.93 o                         
  16   0   6         94.24         77.16        12.44 o                         
  18   0   6       1735.87       1674.48        22.88 o                         
  20   0   6       2769.23       2713.57        39.20 o                         
  22   0   6        327.98        332.82        15.22 o                         
  24   0   6       1550.59       1660.29        34.45 o                         
  26   0   6        809.88        791.30        27.70 o                         
  28   0   6         94.66        103.08        14.53 o                         
 -29   1   6        130.72        125.58        10.11 o                         
 -27   1   6        108.17        114.99         9.17 o                         
 -25   1   6          1.02          3.40         7.12 o                         
 -23   1   6          3.63          1.35         6.63 o                         
 -21   1   6        503.62        520.44        10.99 o                         
 -19   1   6        537.15        520.74        15.09 o                         
 -17   1   6        448.04        499.39        12.08 o                         
 -15   1   6          1.01          8.61         3.88 o                         
 -13   1   6       2265.74       2337.21        16.21 o                         
 -11   1   6       2706.36       2828.73        18.10 o                         
  -9   1   6       3419.95       4088.48        24.40 o                         
  -7   1   6         52.63        102.22         3.17 o                         
  -5   1   6       1288.12       1454.71        10.06 o                         
  -3   1   6        258.62        270.30         4.16 o                         
  -1   1   6        126.33        138.84         3.43 o                         
   1   1   6       9971.88      10196.64        66.56 o                         
   3   1   6      10140.74      11073.89        72.14 o                         
   5   1   6       3093.88       3480.24        24.91 o                         
   7   1   6         82.24        141.18         4.50 o                         
   9   1   6        508.39        519.67         7.68 o                         
  11   1   6         48.00         31.89         4.23 o                         
  13   1   6        442.32        439.06         8.23 o                         
  15   1   6        125.29        124.96         5.67 o                         
  17   1   6        142.53        130.40         6.70 o                         
  19   1   6         58.96         55.75         7.10 o                         
  21   1   6         67.07         68.64         8.40 o                         
  23   1   6        107.06        102.90         8.57 o                         
  25   1   6         20.19         26.34         9.14 o                         
  27   1   6        201.07        192.94        11.83 o                         
 -28   2   6        324.65        378.43        12.63 o                         
 -26   2   6         37.21         41.13         8.06 o                         
 -24   2   6        903.20        917.79        14.71 o                         
 -22   2   6       1733.81       1644.56        17.48 o                         
 -20   2   6       5950.60       5596.67        36.95 o                         
 -18   2   6       4011.43       3928.64        28.01 o                         
 -16   2   6       3270.91       3142.58        21.62 o                         
 -14   2   6       1009.66       1028.07        10.19 o                         
 -12   2   6        213.14        180.46         5.02 o                         
 -10   2   6       7356.13       7346.01        41.93 o                         
  -8   2   6       7479.94       6942.60        36.70 o                         
  -6   2   6      12500.95      13387.42        68.77 o                         
  -4   2   6        135.20         96.02         2.81 o                         
  -2   2   6       2649.29       2617.49        16.06 o                         
   0   2   6       2172.85       1883.34        10.12 o                         
   2   2   6      14254.37      13946.99        98.46 o                         
   4   2   6       3620.60       3365.68        22.04 o                         
   6   2   6       8853.47       9161.58        60.75 o                         
   8   2   6       9034.49       8846.21        59.05 o                         
  10   2   6       5547.83       5391.38        41.70 o                         
  12   2   6       5714.29       5577.30        44.99 o                         
  14   2   6       1725.05       1669.83        14.89 o                         
  16   2   6       2549.24       2512.77        20.21 o                         
  18   2   6        103.20        106.85         5.89 o                         
  20   2   6        241.60        268.09         9.28 o                         
  22   2   6        323.04        331.47        10.21 o                         
  24   2   6       1264.50       1235.19        18.33 o                         
  26   2   6        297.35        301.15        12.24 o                         
 -29   3   6         43.90         45.24         9.34 o                         
 -27   3   6          3.69         32.34         7.88 o                         
 -25   3   6         13.40         18.23         7.31 o                         
 -23   3   6        175.79        146.35         7.61 o                         
 -21   3   6        281.88        328.79         8.99 o                         
 -19   3   6          0.72         10.86         5.55 o                         
 -17   3   6        161.62        194.67         8.64 o                         
 -15   3   6         40.69         48.49         4.88 o                         
 -13   3   6        122.68        109.55         6.24 o                         
 -11   3   6         39.19         62.98         4.04 o                         
  -9   3   6         61.96        104.31         3.69 o                         
  -7   3   6       1033.37       1188.98         9.11 o                         
  -5   3   6          4.40          4.66         1.72 o                         
  -3   3   6         31.39         40.11         1.97 o                         
  -1   3   6         13.91         32.66         2.86 o                         
   1   3   6        261.25        350.30         5.21 o                         
   3   3   6        858.17       1060.61         8.85 o                         
   5   3   6        129.06        139.57         5.80 o                         
   7   3   6         73.64         64.55         4.55 o                         
   9   3   6        627.37        665.37         8.08 o                         
  11   3   6        110.91        108.66         4.69 o                         
  13   3   6         13.57         19.99         4.69 o                         
  15   3   6       1177.79       1185.16        12.76 o                         
  17   3   6        602.23        551.06         9.51 o                         
  19   3   6         41.15         22.37         6.68 o                         
  21   3   6         59.09         57.49         7.12 o                         
  23   3   6         49.30        112.00        11.03 o                         
  25   3   6        126.56        125.26        11.69 o                         
 -28   4   6        192.93        188.96        13.73 o                         
 -26   4   6        851.50        799.97        16.63 o                         
 -24   4   6        198.90        185.27         7.96 o                         
 -22   4   6        300.61        319.19        11.47 o                         
 -20   4   6       1609.02       1601.87        16.71 o                         
 -18   4   6       1316.13       1310.81        14.28 o                         
 -16   4   6       1491.58       1446.15        14.12 o                         
 -14   4   6       1121.22       1184.52        12.05 o                         
 -12   4   6       2547.11       2488.81        18.72 o                         
 -10   4   6       4934.25       4887.28        28.97 o                         
  -8   4   6      10606.88      10397.63        57.69 o                         
  -6   4   6        214.29        199.06         4.80 o                         
  -4   4   6       2844.47       2688.65        18.52 o                         
  -2   4   6       4276.24       4513.88        28.84 o                         
   0   4   6       5054.07       5235.08        30.18 o                         
   2   4   6       6417.32       6423.82        39.72 o                         
   4   4   6       2350.81       2171.36        16.87 o                         
   6   4   6       5707.17       5660.68        39.16 o                         
   8   4   6       4634.44       4463.06        41.22 o                         
  10   4   6       2311.51       2304.81        19.55 o                         
  12   4   6        197.49        181.95         6.60 o                         
  14   4   6       2294.08       2288.84        21.85 o                         
  16   4   6        656.16        675.19        12.47 o                         
  18   4   6        669.00        678.97        13.25 o                         
  20   4   6        603.67        607.33        14.20 o                         
  22   4   6       1025.92       1011.86        17.80 o                         
  24   4   6       1049.09       1087.71        19.55 o                         
  26   4   6        129.37        148.82        14.53 o                         
 -25   5   6        203.29        224.55        10.97 o                         
 -23   5   6        184.27        203.56        17.00 o                         
 -21   5   6          3.39         20.85         7.46 o                         
 -19   5   6        274.35        281.53        17.05 o                         
 -17   5   6          8.14         15.02         6.20 o                         
 -15   5   6         11.73         13.86         4.39 o                         
 -13   5   6        432.61        408.88         7.41 o                         
 -11   5   6         46.00         35.84         3.63 o                         
  -9   5   6       5066.71       4954.18        32.11 o                         
  -7   5   6        257.59        253.07         5.19 o                         
  -5   5   6       2122.87       1921.30        14.28 o                         
  -3   5   6       5064.60       5057.00        32.29 o                         
  -1   5   6         70.19         71.45         3.82 o                         
   1   5   6        479.57        463.45         6.44 o                         
   3   5   6        186.87        247.61         9.07 o                         
   5   5   6         63.96         71.82         6.66 o                         
   7   5   6         14.91          8.85         4.75 o                         
   9   5   6          4.06         12.62         5.37 o                         
  11   5   6        365.21        348.78        11.72 o                         
  13   5   6        817.59        860.91        17.19 o                         
  15   5   6        479.34        506.04        17.55 o                         
  17   5   6        495.76        475.98        13.97 o                         
  19   5   6        136.69        138.14        10.32 o                         
  21   5   6          0.59         -7.58         9.07 o                         
  23   5   6         20.34          7.19        10.43 o                         
 -24   6   6       1000.13       1062.64        37.89 o                         
 -22   6   6       1175.68       1235.74        26.01 o                         
 -20   6   6        322.20        304.56        15.05 o                         
 -18   6   6        157.41        144.67        11.91 o                         
 -16   6   6        121.94        114.20        10.33 o                         
 -14   6   6        147.12        200.88        11.14 o                         
 -12   6   6        611.73        711.93        13.97 o                         
 -10   6   6       1988.05       1840.84        23.82 o                         
  -8   6   6       1967.62       1788.31        20.86 o                         
  -6   6   6      22641.34      21319.13       155.62 o                         
  -4   6   6        463.03        513.33        24.61 o                         
  -2   6   6       1397.87       1500.92        17.33 o                         
   0   6   6       3562.48       3457.90        27.27 o                         
   2   6   6       4629.08       4705.01        35.00 o                         
   4   6   6       2276.60       2301.73        25.41 o                         
   6   6   6         12.98          6.47         5.86 o                         
   8   6   6         58.53         45.94         8.20 o                         
  10   6   6       2118.01       1980.21        21.05 o                         
  12   6   6       4509.19       4435.48        39.11 o                         
  14   6   6         14.65         28.44         7.09 o                         
  16   6   6       1408.31       1435.94        20.03 o                         
  18   6   6         90.77        125.18        10.13 o                         
  20   6   6        599.78        540.97        16.93 o                         
  22   6   6        593.71        574.82        18.95 o                         
 -23   7   6          3.05         16.24        24.36 o                         
 -21   7   6        541.01        641.82        27.70 o                         
 -19   7   6         10.65         17.68        14.26 o                         
 -17   7   6          6.05        -14.89        14.89 o                         
 -15   7   6         46.29         61.17        13.40 o                         
 -13   7   6        362.01        391.29        24.36 o                         
 -11   7   6          1.08         10.83        11.48 o                         
  -9   7   6        142.93        136.20        13.40 o                         
  -7   7   6         41.87         64.66        12.33 o                         
  -5   7   6        119.97        128.77        10.48 o                         
  -3   7   6         98.79         74.23         8.76 o                         
  -1   7   6        779.57        680.72        24.57 o                         
   1   7   6        737.56        726.74        16.49 o                         
   3   7   6        544.85        595.43        16.62 o                         
   5   7   6        346.70        320.58        28.42 o                         
   7   7   6         65.48         80.97        13.40 o                         
   9   7   6         53.83         63.61        11.01 o                         
  11   7   6        242.47        281.42        27.07 o                         
  13   7   6          0.94         18.11        12.33 o                         
  15   7   6        320.83        318.85        35.19 o                         
  17   7   6        111.99        123.98        16.18 o                         
  19   7   6          0.40          0.96        16.18 o                         
 -20   8   6        411.08        442.10        28.42 o                         
 -18   8   6        707.87        781.94        31.54 o                         
 -16   8   6        533.12        514.84        69.02 o                         
 -14   8   6        761.95        751.67        37.89 o                         
 -12   8   6        442.73        476.84        27.07 o                         
 -10   8   6       1970.74       1917.64        36.36 o                         
  -8   8   6        809.37        858.76        31.13 o                         
  -6   8   6       2126.29       2060.55        46.01 o                         
  -4   8   6         68.44         71.41         9.52 o                         
  -2   8   6        254.79        289.00        12.96 o                         
   0   8   6        181.72        214.81        11.39 o                         
   2   8   6       1000.93       1007.12        36.42 o                         
   4   8   6       1790.72       1825.83        34.45 o                         
   6   8   6       1054.42       1074.56        37.89 o                         
   8   8   6        922.94        909.45        40.60 o                         
  10   8   6        354.19        357.28        29.77 o                         
  12   8   6        956.67        920.28        40.60 o                         
  14   8   6        309.84        300.44        29.77 o                         
  16   8   6        871.42        855.31        46.01 o                         
  18   8   6        217.03        216.54        29.77 o                         
 -15   9   6         99.92         67.81        17.23 o                         
 -13   9   6        217.18        198.30        18.11 o                         
 -11   9   6        205.62        251.72        19.14 o                         
  -9   9   6         34.45        101.52        15.31 o                         
  -7   9   6        199.18        245.01        35.19 o                         
  -5   9   6        260.08        232.14        18.11 o                         
  -3   9   6         51.02         74.37        12.86 o                         
  -1   9   6         99.40        114.47        11.91 o                         
   1   9   6        191.48        214.92        13.48 o                         
   3   9   6        221.95        245.67        33.83 o                         
   5   9   6        265.13        289.62        24.36 o                         
   7   9   6        259.15        221.95        24.36 o                         
   9   9   6          8.90         -8.12        18.95 o                         
  11   9   6        421.61        416.83        35.19 o                         
  13   9   6        232.52        257.14        29.77 o                         
 -10  10   6       2008.24       2142.34        43.90 o                         
  -8  10   6        812.19        798.62        28.71 o                         
  -6  10   6         12.79         13.53        27.07 o                         
  -4  10   6        397.71        389.65        32.48 o                         
  -2  10   6       1668.59       1720.92        37.28 o                         
   0  10   6        229.60        276.76        15.05 o                         
   2  10   6        212.83        206.50        18.11 o                         
   4  10   6         76.68         70.37        21.65 o                         
   6  10   6        286.28        284.20        29.77 o                         
   8  10   6        767.30        803.89        43.31 o                         
 -29   1   7        265.20        279.86        11.21 o                         
 -27   1   7        889.24        896.73        16.18 o                         
 -25   1   7        296.30        290.47        10.11 o                         
 -23   1   7       1196.43       1160.06        15.43 o                         
 -21   1   7       3523.88       3342.92        26.50 o                         
 -19   1   7       1856.78       1779.21        15.38 o                         
 -17   1   7       3505.02       3389.02        23.05 o                         
 -15   1   7        802.30        843.22         9.04 o                         
 -13   1   7       3214.49       3127.28        20.30 o                         
 -11   1   7       4830.11       4906.11        29.64 o                         
  -9   1   7      10746.93      11116.77        61.67 o                         
  -7   1   7        415.58        281.02         4.59 o                         
  -5   1   7       8181.93       7944.91        50.60 o                         
  -3   1   7        495.32        327.32         4.85 o                         
  -1   1   7       1620.75       1518.69        12.31 o                         
   1   1   7      22540.32      23169.83       161.33 o                         
   3   1   7      15622.52      15734.81       114.64 o                         
   5   1   7      26912.69      27853.03       186.41 o                         
   7   1   7        800.52        676.83         8.47 o                         
   9   1   7       1444.28       1363.73        13.77 o                         
  11   1   7       2718.21       2623.70        21.28 o                         
  13   1   7       6948.14       6823.62        44.01 o                         
  15   1   7        920.43        896.59        12.91 o                         
  17   1   7        968.20        944.85        13.04 o                         
  19   1   7        608.61        634.20        10.79 o                         
  21   1   7        758.34        784.21        14.46 o                         
  23   1   7        842.54        882.25        20.67 o                         
  25   1   7         71.78         77.60        16.42 o                         
  27   1   7        508.36        574.68        23.46 o                         
 -28   2   7        188.46        230.97        10.79 o                         
 -26   2   7        180.95        170.20         9.53 o                         
 -24   2   7         36.84         52.04         7.44 o                         
 -22   2   7        149.12        170.60         7.89 o                         
 -20   2   7        114.47        128.15         5.95 o                         
 -18   2   7        572.17        573.32         9.16 o                         
 -16   2   7        148.56        156.04         5.63 o                         
 -14   2   7       1407.22       1327.13        11.52 o                         
 -12   2   7         21.34         18.54         3.54 o                         
 -10   2   7        718.11        738.34         6.45 o                         
  -8   2   7        470.54        450.12         4.97 o                         
  -6   2   7       2399.38       2738.01        15.74 o                         
  -4   2   7       3479.07       4059.28        22.71 o                         
  -2   2   7        750.20        896.34         8.23 o                         
   0   2   7       1261.88       1517.14        10.16 o                         
   2   2   7         49.94         56.22         2.79 o                         
   4   2   7       2069.07       2225.69        15.77 o                         
   6   2   7       2081.19       2106.57        16.89 o                         
   8   2   7        567.54        500.34         7.68 o                         
  10   2   7        480.06        486.56         8.37 o                         
  12   2   7         75.86         71.39         5.47 o                         
  14   2   7        122.25        106.40         7.04 o                         
  16   2   7        965.26        942.06        11.70 o                         
  18   2   7        161.27        164.72         7.31 o                         
  20   2   7        187.48        172.58         7.97 o                         
  22   2   7        287.00        273.51         9.82 o                         
  24   2   7         23.53         43.61         8.90 o                         
  26   2   7         25.25         30.05         9.80 o                         
 -27   3   7        820.33        765.26        15.19 o                         
 -25   3   7       1357.48       1250.14        17.00 o                         
 -23   3   7        115.01         93.40         7.65 o                         
 -21   3   7        371.13        354.18        11.34 o                         
 -19   3   7       1438.55       1555.15        16.42 o                         
 -17   3   7       4705.52       4351.58        28.33 o                         
 -15   3   7        890.00        700.51         8.99 o                         
 -13   3   7        851.51        786.01        15.09 o                         
 -11   3   7       6445.09       6334.46        40.32 o                         
  -9   3   7      12522.82      12307.54        68.37 o                         
  -7   3   7      11349.95      11434.55        68.42 o                         
  -5   3   7        387.34        274.10         3.11 o                         
  -3   3   7       9782.05      10064.03        60.77 o                         
  -1   3   7      16850.93      16383.08       107.95 o                         
   1   3   7       5912.63       5971.06        36.97 o                         
   3   3   7        340.16        193.90         4.59 o                         
   5   3   7      15157.91      15395.00        84.46 o                         
   7   3   7       2076.58       1985.33        17.14 o                         
   9   3   7        928.83        909.29         9.34 o                         
  11   3   7         14.38          2.99         4.16 o                         
  13   3   7       1029.06       1061.11        11.32 o                         
  15   3   7       4210.65       4237.58        30.12 o                         
  17   3   7       1131.81       1096.47        12.33 o                         
  19   3   7        480.81        481.96        11.27 o                         
  21   3   7        650.02        627.62        13.23 o                         
  23   3   7       2125.07       2266.82        25.61 o                         
  25   3   7        269.01        272.70        13.43 o                         
 -26   4   7        209.91        248.64        12.48 o                         
 -24   4   7          0.42          5.83         6.84 o                         
 -22   4   7        435.39        439.85        10.10 o                         
 -20   4   7        284.31        262.38        11.83 o                         
 -18   4   7         21.38         60.55         6.11 o                         
 -16   4   7        113.65         92.92         5.70 o                         
 -14   4   7       4815.31       4562.52        31.06 o                         
 -12   4   7       2881.55       2775.65        20.71 o                         
 -10   4   7         30.61         62.38         3.29 o                         
  -8   4   7          4.99         21.55         2.80 o                         
  -6   4   7          8.45          3.64         2.94 o                         
  -4   4   7        141.59        133.65         4.14 o                         
  -2   4   7        232.97        207.62         4.87 o                         
   0   4   7       3009.11       3009.86        18.68 o                         
   2   4   7       4112.36       4299.23        27.74 o                         
   4   4   7        618.58        513.90         6.80 o                         
   6   4   7       3930.75       4093.17        29.73 o                         
   8   4   7        260.47        245.28         7.02 o                         
  10   4   7       3003.31       2959.03        23.67 o                         
  12   4   7        941.57        864.44        12.03 o                         
  14   4   7         43.57         55.23         6.46 o                         
  16   4   7         23.35         41.01         6.70 o                         
  18   4   7         10.56         14.22         7.14 o                         
  20   4   7        267.91        265.36        10.81 o                         
  22   4   7          0.20         -1.54         8.37 o                         
  24   4   7        627.96        618.72        20.95 o                         
 -25   5   7        802.01        841.34        21.49 o                         
 -23   5   7          8.42          4.14         7.92 o                         
 -21   5   7       1182.30       1269.95        18.35 o                         
 -19   5   7       1489.09       1529.67        18.22 o                         
 -17   5   7        960.12       1003.39        12.91 o                         
 -15   5   7       1671.66       1542.05        14.90 o                         
 -13   5   7       1888.30       1797.91        15.26 o                         
 -11   5   7       2250.45       2265.29        20.02 o                         
  -9   5   7       5269.31       5286.61        34.33 o                         
  -7   5   7       3662.37       3628.16        25.06 o                         
  -5   5   7         37.14         46.25         3.32 o                         
  -3   5   7       3660.48       3505.61        23.82 o                         
  -1   5   7         64.30         48.91         3.22 o                         
   1   5   7       3532.38       3633.90        22.81 o                         
   3   5   7       7136.38       7220.16        49.54 o                         
   5   5   7       2755.94       2678.14        21.90 o                         
   7   5   7       1400.38       1341.26        14.93 o                         
   9   5   7       1559.07       1537.30        17.44 o                         
  11   5   7        867.96        887.26        14.42 o                         
  13   5   7       2868.58       2914.85        28.28 o                         
  15   5   7       2566.29       2496.02        26.66 o                         
  17   5   7         59.74         80.91         9.07 o                         
  19   5   7       1053.07       1061.24        19.13 o                         
  21   5   7        285.88        298.56        12.67 o                         
  23   5   7        199.34        212.74        12.80 o                         
 -24   6   7        300.63        307.10        16.62 o                         
 -22   6   7         11.77         10.12        11.39 o                         
 -20   6   7         57.57         50.98        11.39 o                         
 -18   6   7         36.79         16.81        10.33 o                         
 -16   6   7          8.03         -9.11         9.11 o                         
 -14   6   7         46.74         32.72         7.35 o                         
 -12   6   7          0.64         26.29         7.88 o                         
 -10   6   7          6.44         37.48         7.50 o                         
  -8   6   7         59.08         63.58         7.88 o                         
  -6   6   7         47.24        216.29        31.13 o                         
  -4   6   7        480.20        424.37        10.77 o                         
  -2   6   7       1838.51       1722.12        19.45 o                         
   0   6   7        568.42        540.19        11.44 o                         
   2   6   7        414.45        418.09        12.62 o                         
   4   6   7        279.41        321.00        12.58 o                         
   6   6   7          4.96         -3.89         5.15 o                         
   8   6   7        105.83         99.92         9.31 o                         
  10   6   7        121.95        136.88        10.88 o                         
  12   6   7         81.27        118.93         7.95 o                         
  14   6   7        224.66        212.36         9.60 o                         
  16   6   7         89.11         86.21         8.94 o                         
  18   6   7        137.61        139.18        10.90 o                         
  20   6   7         79.08         85.41        11.76 o                         
  22   6   7        176.18        189.82        12.80 o                         
 -21   7   7        701.26        682.91        64.96 o                         
 -19   7   7        243.79        283.97        24.36 o                         
 -17   7   7        196.67        194.29        17.23 o                         
 -15   7   7       1149.89       1141.45        30.62 o                         
 -13   7   7        722.55        754.01        24.88 o                         
 -11   7   7       1362.19       1471.18        30.62 o                         
  -9   7   7       1793.86       1699.72        31.54 o                         
  -7   7   7       2170.62       2040.58        34.45 o                         
  -5   7   7       4089.47       3942.72        41.53 o                         
  -3   7   7        235.27        254.12        11.91 o                         
  -1   7   7         22.67         25.04         8.76 o                         
   1   7   7       1763.28       1767.38        25.00 o                         
   3   7   7       3648.15       3685.31        49.76 o                         
   5   7   7       1246.89       1249.78        23.16 o                         
   7   7   7        340.47        360.62        25.71 o                         
   9   7   7        175.64        196.42        14.26 o                         
  11   7   7       1373.31       1361.68        28.52 o                         
  13   7   7       1603.36       1564.79        31.54 o                         
  15   7   7         90.06         89.40        15.31 o                         
  17   7   7        522.99        525.86        24.66 o                         
  19   7   7        384.78        400.85        22.73 o                         
 -20   8   7         27.15         18.95        21.65 o                         
 -18   8   7         32.54         65.49        16.18 o                         
 -16   8   7         17.40         59.87        16.18 o                         
 -14   8   7        183.49        225.83        17.23 o                         
 -12   8   7         39.32         40.42        14.26 o                         
 -10   8   7         52.56         78.55        14.26 o                         
  -8   8   7        340.02        307.92        24.36 o                         
  -6   8   7         55.66         73.74        16.24 o                         
  -4   8   7         81.67         67.42         9.52 o                         
  -2   8   7         33.58         14.89         8.76 o                         
   0   8   7         35.81         36.09         9.38 o                         
   2   8   7          2.27          5.41        11.48 o                         
   4   8   7         12.42         57.85        12.33 o                         
   6   8   7        228.04        216.54        21.65 o                         
   8   8   7        357.46        373.52        29.77 o                         
  10   8   7         32.90         48.72        21.65 o                         
  12   8   7          1.18         29.77        21.65 o                         
  14   8   7         27.94          0.00        21.65 o                         
  16   8   7         16.81          0.00        24.36 o                         
 -15   9   7         84.73         81.20        17.23 o                         
 -13   9   7        120.38         82.72        18.11 o                         
 -11   9   7       1129.43       1204.81        33.45 o                         
  -9   9   7       1854.73       1825.75        38.28 o                         
  -7   9   7        931.29        919.36        27.70 o                         
  -5   9   7          9.56         -0.36        14.26 o                         
  -3   9   7        477.78        531.87        24.88 o                         
  -1   9   7       1765.73       1762.56        28.04 o                         
   1   9   7        761.26        733.91        20.67 o                         
   3   9   7        781.79        833.32        27.70 o                         
   5   9   7        155.04        181.35        21.65 o                         
   7   9   7        254.16        292.32        27.07 o                         
   9   9   7        256.64        208.42        24.36 o                         
  11   9   7        129.99        124.51        24.36 o                         
  13   9   7        500.78        514.27        37.89 o                         
 -10  10   7          0.83         55.49        17.23 o                         
  -8  10   7         89.89        160.40        39.25 o                         
  -6  10   7          0.76         -1.35        23.01 o                         
  -4  10   7        209.74        219.54        19.14 o                         
  -2  10   7          2.73         79.60        40.60 o                         
   0  10   7        215.22        208.98        20.28 o                         
   2  10   7        301.07        267.10        18.11 o                         
   4  10   7        257.95        289.62        27.07 o                         
   6  10   7         12.50         18.95        21.65 o                         
 -28   0   8        292.30        316.83        16.10 o                         
 -26   0   8         58.89         45.61        11.58 o                         
 -24   0   8        632.33        625.01        18.75 o                         
 -22   0   8       1776.81       1661.58        33.19 o                         
 -20   0   8       1500.50       1449.41        22.36 o                         
 -18   0   8       2891.89       2885.27        44.61 o                         
 -16   0   8       3127.60       2643.63        29.14 o                         
 -14   0   8      24211.74      23445.42       196.38 o                         
 -12   0   8        139.69        123.51         6.25 o                         
 -10   0   8        828.65        614.17        12.33 o                         
  -8   0   8      12280.58      12509.20       105.74 o                         
  -6   0   8      13138.41      13161.88       110.42 o                         
  -4   0   8      11709.80      11836.92        99.78 o                         
  -2   0   8       9000.72       8909.90        76.04 o                         
   0   0   8      12626.47      12477.98       104.70 o                         
   2   0   8      26871.28      27865.80       525.10 o                         
   4   0   8      52216.11      55226.19       699.55 o                         
   6   0   8      23101.57      25921.05       427.52 o                         
   8   0   8        781.36        726.81        15.31 o                         
  10   0   8        490.39        442.56        10.94 o                         
  12   0   8       5462.35       5453.17        51.57 o                         
  14   0   8       5201.33       5193.64        50.01 o                         
  16   0   8        823.24        823.24        17.96 o                         
  18   0   8        913.63        930.50        17.67 o                         
  20   0   8       1371.25       1433.11        22.88 o                         
  22   0   8        528.48        511.95        17.05 o                         
  24   0   8         18.56         10.29        14.26 o                         
  26   0   8       1817.63       1837.25        71.73 o                         
 -29   1   8        201.04        220.60        10.64 o                         
 -27   1   8         26.15         51.23         8.36 o                         
 -25   1   8          2.63         -5.41         7.12 o                         
 -23   1   8        482.68        504.10        12.44 o                         
 -21   1   8        142.11        149.46         7.65 o                         
 -19   1   8         70.28         96.66         6.04 o                         
 -17   1   8        583.40        569.72         8.92 o                         
 -15   1   8       6898.12       6385.53        38.27 o                         
 -13   1   8        103.39         92.04         4.89 o                         
 -11   1   8       2498.14       2595.72        18.39 o                         
  -9   1   8       3824.14       4149.12        27.24 o                         
  -7   1   8       5201.03       5564.23        34.98 o                         
  -5   1   8        810.47        877.30         7.97 o                         
  -3   1   8         76.82         84.94         3.02 o                         
  -1   1   8       2337.79       2491.30        16.88 o                         
   1   1   8       2109.70       2233.72        17.17 o                         
   3   1   8          8.63          1.35         4.06 o                         
   5   1   8       6149.32       6973.30        47.44 o                         
   7   1   8       7471.51       8176.74        61.57 o                         
   9   1   8          5.51          6.69         4.46 o                         
  11   1   8         32.45         40.54         5.23 o                         
  13   1   8        457.15        472.08        11.30 o                         
  15   1   8         32.94         36.48         5.67 o                         
  17   1   8         46.63         47.21         6.00 o                         
  19   1   8         60.23         48.90         6.85 o                         
  21   1   8          0.00          3.55         7.92 o                         
  23   1   8         43.27         34.21        10.55 o                         
  25   1   8         44.18         37.58         9.59 o                         
  27   1   8        442.56        504.79        16.80 o                         
 -28   2   8       1133.19       1143.81        17.65 o                         
 -26   2   8        812.43        765.09        16.88 o                         
 -24   2   8        509.97        523.59        12.63 o                         
 -22   2   8       1170.70       1202.80        15.43 o                         
 -20   2   8        785.30        758.34        10.89 o                         
 -18   2   8       2092.43       2069.53        16.75 o                         
 -16   2   8       4958.94       4786.93        30.39 o                         
 -14   2   8       2136.17       2203.55        16.06 o                         
 -12   2   8       1361.02       1535.31        11.76 o                         
 -10   2   8       5003.24       4944.57        27.37 o                         
  -8   2   8       3218.19       2975.32        18.81 o                         
  -6   2   8       8600.61       8408.80        44.13 o                         
  -4   2   8       1706.26       1498.82        10.20 o                         
  -2   2   8        169.96        112.40         3.75 o                         
   0   2   8       9879.80       9731.42        54.06 o                         
   2   2   8       9320.98       9244.75        55.98 o                         
   4   2   8       4943.64       4835.04        33.87 o                         
   6   2   8       6257.99       6496.61        44.52 o                         
   8   2   8       6080.77       6016.53        42.10 o                         
  10   2   8       3152.41       2966.98        23.92 o                         
  12   2   8       3388.17       3357.21        26.60 o                         
  14   2   8       1225.31       1191.95        22.27 o                         
  16   2   8       1843.53       1923.69        17.82 o                         
  18   2   8       1045.15       1075.24        13.55 o                         
  20   2   8         93.36        101.39         7.65 o                         
  22   2   8        238.42        234.52         9.39 o                         
  24   2   8        714.43        757.97        16.19 o                         
  26   2   8        338.39        362.66        13.54 o                         
 -27   3   8         76.44         63.34         8.36 o                         
 -25   3   8         43.22         86.37         9.32 o                         
 -23   3   8         22.36         19.59         6.84 o                         
 -21   3   8         28.38         20.07         5.72 o                         
 -19   3   8        256.91        305.17         9.04 o                         
 -17   3   8        204.88        229.54         6.82 o                         
 -15   3   8        235.10        235.21         6.52 o                         
 -13   3   8        156.72        142.24         5.02 o                         
 -11   3   8         31.58         46.18         2.97 o                         
  -9   3   8        268.06        351.22         8.18 o                         
  -7   3   8        339.64        397.18         4.73 o                         
  -5   3   8         89.91        138.11         4.57 o                         
  -3   3   8       1896.91       2102.85        14.06 o                         
  -1   3   8         33.21         54.84         2.23 o                         
   1   3   8        103.75        121.15         4.35 o                         
   3   3   8        141.13        118.79         2.78 o                         
   5   3   8         57.86         44.43         3.22 o                         
   7   3   8        800.43        842.13        10.36 o                         
   9   3   8        621.26        550.11         8.47 o                         
  11   3   8        389.93        334.95         7.44 o                         
  13   3   8        632.69        643.20         9.99 o                         
  15   3   8         35.12         54.75         5.70 o                         
  17   3   8          6.16          2.11         5.15 o                         
  19   3   8        876.33        859.66        13.10 o                         
  21   3   8        287.99        291.03        10.04 o                         
  23   3   8         41.09         88.57        10.87 o                         
  25   3   8          0.30         34.51        10.83 o                         
 -26   4   8        219.83        252.89        12.80 o                         
 -24   4   8         42.10         64.27         9.54 o                         
 -22   4   8        245.77        235.65         8.26 o                         
 -20   4   8        788.61        809.67        11.54 o                         
 -18   4   8       3720.89       3639.02        25.09 o                         
 -16   4   8       3970.28       3958.30        26.11 o                         
 -14   4   8        974.13        979.61        10.61 o                         
 -12   4   8        487.63        529.08         8.39 o                         
 -10   4   8       4560.31       4423.03        27.10 o                         
  -8   4   8       3448.15       3582.39        20.80 o                         
  -6   4   8       5321.08       5212.62        28.46 o                         
  -4   4   8        313.39        255.98         7.23 o                         
  -2   4   8       1836.86       1686.71        13.51 o                         
   0   4   8      10033.30       9952.82        66.06 o                         
   2   4   8       6487.02       6440.98        40.05 o                         
   4   4   8       3343.42       3345.66        23.07 o                         
   6   4   8       1534.11       1571.56        14.57 o                         
   8   4   8        924.68        918.91        10.88 o                         
  10   4   8        347.28        353.29         8.40 o                         
  12   4   8       1932.31       1925.72        20.99 o                         
  14   4   8       2478.88       2474.15        23.19 o                         
  16   4   8       4887.41       4781.68        37.73 o                         
  18   4   8        465.47        454.90        12.89 o                         
  20   4   8         31.67         26.37         8.18 o                         
  22   4   8         94.41        121.56         9.59 o                         
  24   4   8        483.25        495.95        21.45 o                         
 -25   5   8         66.54        100.24        26.82 o                         
 -23   5   8          6.15          9.09         8.68 o                         
 -21   5   8         72.89         77.54         8.03 o                         
 -19   5   8         17.25         31.26         6.79 o                         
 -17   5   8        293.74        314.29        10.69 o                         
 -15   5   8        891.71        831.31        10.50 o                         
 -13   5   8         48.07         63.06         4.53 o                         
 -11   5   8        360.12        353.14         8.57 o                         
  -9   5   8        348.50        310.23         7.60 o                         
  -7   5   8          0.46         13.78         4.81 o                         
  -5   5   8         31.92         36.98         4.14 o                         
  -3   5   8       1703.02       1720.44        14.02 o                         
  -1   5   8        196.54        174.72         5.43 o                         
   1   5   8         20.92         13.53         5.15 o                         
   3   5   8        598.34        593.51         8.23 o                         
   5   5   8        441.19        447.50         8.60 o                         
   7   5   8        568.64        533.34        10.19 o                         
   9   5   8         81.22         85.09         7.42 o                         
  11   5   8        122.39        136.98        11.72 o                         
  13   5   8         19.23         20.92         7.35 o                         
  15   5   8         25.57         54.43         8.21 o                         
  17   5   8          4.67         12.39         8.72 o                         
  19   5   8         41.41         69.78        10.08 o                         
  21   5   8        128.17        130.88        11.44 o                         
  23   5   8        110.73        114.39        12.07 o                         
 -24   6   8        163.67        156.64        14.53 o                         
 -22   6   8        859.20        924.84        24.36 o                         
 -20   6   8        632.09        737.94        34.04 o                         
 -18   6   8         17.20         17.81        10.48 o                         
 -16   6   8        244.68        255.18        10.32 o                         
 -14   6   8       1126.62       1033.69        19.49 o                         
 -12   6   8       3619.80       3612.32        39.99 o                         
 -10   6   8       1900.11       1837.61        24.69 o                         
  -8   6   8       2269.28       2140.93        26.96 o                         
  -6   6   8       5634.28       5317.12        44.22 o                         
  -4   6   8       1928.32       1913.38        20.68 o                         
  -2   6   8        659.15        704.73        13.06 o                         
   0   6   8        883.82        912.38        14.05 o                         
   2   6   8       5144.64       4935.75        40.35 o                         
   4   6   8       1916.94       2000.20        23.83 o                         
   6   6   8        306.94        294.45        10.14 o                         
   8   6   8         42.39         21.73         8.95 o                         
  10   6   8       1301.63       1306.91        19.83 o                         
  12   6   8       3251.02       3121.42        35.67 o                         
  14   6   8        393.39        374.73        14.70 o                         
  16   6   8        416.99        453.63        16.71 o                         
  18   6   8        310.49        315.46        16.10 o                         
  20   6   8        682.78        702.15        21.51 o                         
 -21   7   8         39.89         84.98        16.18 o                         
 -19   7   8         87.14        146.21        19.14 o                         
 -17   7   8        454.64        508.55        26.79 o                         
 -15   7   8          0.75          9.47        13.40 o                         
 -13   7   8        271.13        329.54        19.14 o                         
 -11   7   8        105.32        148.52        15.31 o                         
  -9   7   8        395.45        360.59        20.03 o                         
  -7   7   8          0.67         23.11        16.24 o                         
  -5   7   8         14.14         42.23        11.10 o                         
  -3   7   8          0.32         -8.51         8.84 o                         
  -1   7   8         42.56         24.19         8.89 o                         
   1   7   8         89.75        100.63        12.33 o                         
   3   7   8       2558.03       2459.62        32.11 o                         
   5   7   8        100.99        144.40        10.33 o                         
   7   7   8         39.48         22.56        11.01 o                         
   9   7   8       1032.52        991.09        25.36 o                         
  11   7   8          1.48          7.08        12.33 o                         
  13   7   8         22.79         52.16        14.26 o                         
  15   7   8         34.21         24.54        14.26 o                         
  17   7   8          0.52        -10.10        14.26 o                         
  19   7   8         68.20         47.37        17.23 o                         
 -18   8   8       1759.59       1789.52        39.20 o                         
 -16   8   8       1037.83        984.45        40.60 o                         
 -14   8   8       1295.61       1245.13        32.54 o                         
 -12   8   8        184.73        185.89        17.23 o                         
 -10   8   8        563.68        537.39        23.87 o                         
  -8   8   8        132.37        135.33        15.31 o                         
  -6   8   8        825.54        880.75        25.78 o                         
  -4   8   8        561.70        539.50        27.23 o                         
  -2   8   8        282.62        258.23        16.85 o                         
   0   8   8       1042.06       1084.28        21.95 o                         
   2   8   8        611.15        633.29        50.07 o                         
   4   8   8       1783.98       1641.43        32.54 o                         
   6   8   8        561.11        576.53        35.19 o                         
   8   8   8        841.17        839.07        37.89 o                         
  10   8   8        237.99        265.26        27.07 o                         
  12   8   8       1118.75       1147.64        46.01 o                         
  14   8   8        536.02        538.63        37.89 o                         
  16   8   8        631.85        655.02        40.60 o                         
 -15   9   8         57.22         48.01        18.11 o                         
 -13   9   8        167.63        169.33        20.03 o                         
 -11   9   8        123.33        139.55        18.11 o                         
  -9   9   8         49.69         79.58        16.18 o                         
  -7   9   8         79.48        117.33        16.18 o                         
  -5   9   8         45.95         48.72        16.24 o                         
  -3   9   8        186.66        203.00        18.11 o                         
  -1   9   8        521.11        568.71        27.51 o                         
   1   9   8         25.79         39.25        13.40 o                         
   3   9   8         12.97         34.65        14.26 o                         
   5   9   8         36.13         24.36        21.65 o                         
   7   9   8          1.37        -10.83        21.65 o                         
   9   9   8         27.41         29.77        21.65 o                         
  11   9   8        259.18        224.66        27.07 o                         
  -8  10   8       1693.67       1860.68       110.97 o                         
  -6  10   8        104.41        131.15        29.77 o                         
  -4  10   8          6.11         21.97        16.18 o                         
  -2  10   8        722.30        740.84        28.52 o                         
   0  10   8        391.01        349.16        29.77 o                         
   2  10   8        494.37        552.25        33.83 o                         
   4  10   8        398.96        397.88        32.48 o                         
   6  10   8        528.27        535.92        37.89 o                         
 -29   1   9        792.00        810.35        16.50 o                         
 -27   1   9        991.61        941.50        16.10 o                         
 -25   1   9        120.92        120.59         8.62 o                         
 -23   1   9        638.77        637.56        12.61 o                         
 -21   1   9       1019.03       1015.23        17.79 o                         
 -19   1   9       2573.86       2520.22        22.19 o                         
 -17   1   9       6066.58       5881.88        36.37 o                         
 -15   1   9       1431.96       1575.93        13.53 o                         
 -13   1   9       1625.86       1570.30        12.83 o                         
 -11   1   9       2680.05       2655.43        19.50 o                         
  -9   1   9        689.49        639.85         7.65 o                         
  -7   1   9       4432.21       4062.18        26.33 o                         
  -5   1   9      16090.33      16032.00        95.39 o                         
  -3   1   9       7624.02       7645.47        46.58 o                         
  -1   1   9       4013.54       4066.85        38.58 o                         
   1   1   9       1452.26       1407.19        12.55 o                         
   3   1   9       2908.59       2593.29        22.30 o                         
   5   1   9      18211.26      18057.91       131.94 o                         
   7   1   9       3960.85       3950.34        29.52 o                         
   9   1   9       1528.00       1449.57        15.87 o                         
  11   1   9       3105.50       3044.41        24.67 o                         
  13   1   9       4123.33       4055.51        28.91 o                         
  15   1   9       1257.92       1253.38        13.60 o                         
  17   1   9        573.41        629.46        11.75 o                         
  19   1   9        190.29        219.82         8.90 o                         
  21   1   9        354.57        386.04        11.82 o                         
  23   1   9        603.71        636.51        17.15 o                         
  25   1   9        159.02        173.95        11.11 o                         
 -28   2   9          2.28         56.83         8.70 o                         
 -26   2   9         18.89         55.51         8.42 o                         
 -24   2   9        570.97        574.41        13.12 o                         
 -22   2   9         57.21         99.65         7.51 o                         
 -20   2   9        254.69        220.72         7.10 o                         
 -18   2   9        934.23        900.99        10.93 o                         
 -16   2   9        262.77        245.21        10.83 o                         
 -14   2   9          5.05          4.14         4.08 o                         
 -12   2   9        206.90        180.32         6.10 o                         
 -10   2   9        533.00        585.61         7.34 o                         
  -8   2   9       1460.22       1576.54        11.76 o                         
  -6   2   9        973.16        935.31         8.32 o                         
  -4   2   9       4797.87       5371.49        33.27 o                         
  -2   2   9       5845.14       5779.79        36.52 o                         
   0   2   9         85.92        114.18         4.16 o                         
   2   2   9         67.33        103.77         4.98 o                         
   4   2   9       2266.31       2455.03        19.55 o                         
   6   2   9        108.78         71.01         6.70 o                         
   8   2   9       1265.19       1258.18        13.25 o                         
  10   2   9          0.01         -4.65         4.65 o                         
  12   2   9         99.20         98.64         6.08 o                         
  14   2   9        675.83        675.04        11.57 o                         
  16   2   9          0.12         -3.35         5.74 o                         
  18   2   9        596.46        613.47        11.85 o                         
  20   2   9          7.52         -3.36         7.14 o                         
  22   2   9         16.24          0.43         7.31 o                         
  24   2   9          4.48         15.46         8.23 o                         
  26   2   9         88.82        101.95        12.80 o                         
 -27   3   9        403.13        382.70        13.25 o                         
 -25   3   9        902.12        962.75        20.66 o                         
 -23   3   9         24.85         17.83         6.94 o                         
 -21   3   9        709.06        709.00        11.27 o                         
 -19   3   9       2368.11       2407.02        19.11 o                         
 -17   3   9       1182.47       1235.43        12.37 o                         
 -15   3   9       1095.17        976.77        10.58 o                         
 -13   3   9        521.64        369.67         7.43 o                         
 -11   3   9       5520.98       5156.68        28.99 o                         
  -9   3   9      22155.79      22112.42       113.86 o                         
  -7   3   9       7796.38       7764.48        41.12 o                         
  -5   3   9         55.01         19.35         2.99 o                         
  -3   3   9       5797.29       5617.96        35.52 o                         
  -1   3   9       8543.34       8381.00        47.18 o                         
   1   3   9      14728.31      15209.85        74.68 o                         
   3   3   9       3443.57       3497.66        19.96 o                         
   5   3   9         17.62         19.54         2.94 o                         
   7   3   9       2536.85       2759.13        19.74 o                         
   9   3   9        191.50        173.15         6.46 o                         
  11   3   9       1387.85       1417.03        13.53 o                         
  13   3   9       3835.00       3784.61        27.36 o                         
  15   3   9       4060.63       4090.40        29.93 o                         
  17   3   9        352.64        339.94         9.41 o                         
  19   3   9         29.65         37.97         6.68 o                         
  21   3   9         79.84         92.28        11.71 o                         
  23   3   9       1619.73       1684.68        22.74 o                         
  25   3   9       1290.02       1318.82        24.25 o                         
 -26   4   9        382.93        387.52        13.46 o                         
 -24   4   9          0.27          6.26         7.92 o                         
 -22   4   9         21.75         25.71         6.94 o                         
 -20   4   9        186.98        198.49         7.81 o                         
 -18   4   9         73.86        115.79         6.45 o                         
 -16   4   9        820.27        847.75        11.78 o                         
 -14   4   9          0.69          2.26         4.30 o                         
 -12   4   9        862.68        612.94         8.34 o                         
 -10   4   9          0.12          7.81         3.77 o                         
  -8   4   9       2392.23       2293.85        16.51 o                         
  -6   4   9        891.40        954.92         8.40 o                         
  -4   4   9        783.69        717.45         8.70 o                         
  -2   4   9       1155.58       1076.78        13.48 o                         
   0   4   9       1786.48       1697.44        16.99 o                         
   2   4   9        101.83        118.87         4.20 o                         
   4   4   9        295.23        240.07         6.07 o                         
   6   4   9       1800.93       1775.76        15.80 o                         
   8   4   9         53.96         75.97         5.36 o                         
  10   4   9        276.79        289.31         8.71 o                         
  12   4   9        399.32        447.98        10.88 o                         
  14   4   9        510.48        521.40        11.83 o                         
  16   4   9          3.35         28.34         7.14 o                         
  18   4   9        308.47        290.90        13.68 o                         
  20   4   9          1.67         -8.09         8.09 o                         
  22   4   9          2.16         -4.10         9.14 o                         
  24   4   9         54.98         62.34        11.79 o                         
 -25   5   9        664.39        758.66        22.88 o                         
 -23   5   9         28.44         24.90        10.08 o                         
 -21   5   9        291.86        321.12        11.33 o                         
 -19   5   9       2654.48       2701.56        29.25 o                         
 -17   5   9       3597.91       3495.96        26.82 o                         
 -15   5   9       1950.58       1915.85        17.14 o                         
 -13   5   9       1962.91       1822.29        18.18 o                         
 -11   5   9        356.96        399.01         8.86 o                         
  -9   5   9        127.46        155.42         6.75 o                         
  -7   5   9       5942.98       5780.68        37.67 o                         
  -5   5   9        557.88        585.91        12.10 o                         
  -3   5   9       5637.73       5618.15        36.54 o                         
  -1   5   9        810.12        794.00        11.27 o                         
   1   5   9         92.96        110.60         7.42 o                         
   3   5   9       1851.24       1840.24        19.72 o                         
   5   5   9       4038.14       4107.66        35.77 o                         
   7   5   9       2277.93       2166.15        21.34 o                         
   9   5   9       2935.73       2843.47        27.24 o                         
  11   5   9       1832.02       1861.60        21.09 o                         
  13   5   9        607.31        597.75        13.33 o                         
  15   5   9       2935.75       2907.12        44.26 o                         
  17   5   9         79.52         92.91         9.51 o                         
  19   5   9        476.65        453.36        22.27 o                         
  21   5   9        249.56        263.52        13.33 o                         
  23   5   9         39.47         26.62        12.62 o                         
 -24   6   9         17.65          9.16        12.96 o                         
 -22   6   9          0.01         41.54        12.96 o                         
 -20   6   9        635.60        643.16        22.57 o                         
 -18   6   9         47.92         43.89         9.19 o                         
 -16   6   9          0.00          5.41        14.67 o                         
 -14   6   9         13.45         23.55        13.84 o                         
 -12   6   9          4.56         34.78         9.11 o                         
 -10   6   9        134.36        122.98         9.52 o                         
  -8   6   9        477.64        493.27        14.34 o                         
  -6   6   9        271.70        316.51        10.99 o                         
  -4   6   9        163.66        191.05         9.38 o                         
  -2   6   9          3.41         -3.91         5.98 o                         
   0   6   9        684.86        599.07        10.56 o                         
   2   6   9        790.19        771.85        12.27 o                         
   4   6   9        240.35        252.07         8.40 o                         
   6   6   9        158.51        136.88        13.67 o                         
   8   6   9          0.99         -2.84         8.96 o                         
  10   6   9         10.55          3.37        10.69 o                         
  12   6   9          1.84         26.46         9.11 o                         
  14   6   9          9.74         22.89         9.37 o                         
  16   6   9        391.84        387.78        16.10 o                         
  18   6   9        111.47        126.98        12.31 o                         
  20   6   9         19.55         38.50        12.62 o                         
 -21   7   9       1007.08       1021.04        32.37 o                         
 -19   7   9        456.81        485.04        26.79 o                         
 -17   7   9        717.90        732.16        28.71 o                         
 -15   7   9        393.95        369.47        19.14 o                         
 -13   7   9       1206.81       1129.48        29.77 o                         
 -11   7   9       1258.04       1324.89        29.64 o                         
  -9   7   9        639.45        646.37        23.01 o                         
  -7   7   9       1619.35       1568.40        30.62 o                         
  -5   7   9       1935.51       1905.16        26.27 o                         
  -3   7   9       1246.76       1259.91        20.67 o                         
  -1   7   9         26.07         23.35         8.76 o                         
   1   7   9       1353.45       1304.40        30.51 o                         
   3   7   9       2069.46       2189.06        28.53 o                         
   5   7   9       2206.43       2145.22        48.06 o                         
   7   7   9        100.30        115.06        23.01 o                         
   9   7   9         96.97         93.12        12.99 o                         
  11   7   9       1118.41       1093.60        44.66 o                         
  13   7   9       1739.69       1804.60        66.31 o                         
  15   7   9        624.98        621.22        32.48 o                         
  17   7   9         64.61         80.52        16.91 o                         
  19   7   9        374.24        384.35        32.48 o                         
 -18   8   9         62.40        104.37        17.23 o                         
 -16   8   9         37.46         60.34        15.31 o                         
 -14   8   9         95.44        101.36        16.18 o                         
 -12   8   9         56.14         46.01        15.31 o                         
 -10   8   9         17.64          5.41        13.40 o                         
  -8   8   9         17.71         40.60        13.40 o                         
  -6   8   9         76.03         99.07        14.89 o                         
  -4   8   9          1.92         31.13        13.40 o                         
  -2   8   9         69.81         74.13        10.71 o                         
   0   8   9        214.44        209.94        16.18 o                         
   2   8   9          7.73         13.15        12.99 o                         
   4   8   9         13.48         21.65        13.40 o                         
   6   8   9         85.11         97.44        21.65 o                         
   8   8   9          2.15          0.00        18.95 o                         
  10   8   9        100.58        100.15        21.65 o                         
  12   8   9          9.44         21.65        24.36 o                         
  14   8   9         74.77         86.61        27.07 o                         
  16   8   9          0.56        -10.83        27.07 o                         
 -15   9   9         87.00         71.42        18.11 o                         
 -13   9   9         34.81         78.36        17.23 o                         
 -11   9   9        192.32        225.57        20.03 o                         
  -9   9   9       1534.24       1613.19        35.37 o                         
  -7   9   9       1706.45       1637.87        35.37 o                         
  -5   9   9         88.70         64.96        17.23 o                         
  -3   9   9        614.01        619.17        28.42 o                         
  -1   9   9        790.31        815.72        26.59 o                         
   1   9   9       1309.00       1364.49        32.37 o                         
   3   9   9        293.05        296.70        33.83 o                         
   5   9   9        215.03        224.66        27.07 o                         
   7   9   9         62.83         37.89        21.65 o                         
   9   9   9        407.71        422.24        32.48 o                         
  11   9   9        153.65        121.80        27.07 o                         
  -8  10   9         65.81        119.09        24.36 o                         
  -6  10   9          2.93         -4.06        15.31 o                         
  -4  10   9        353.03        368.19        22.97 o                         
  -2  10   9          6.08         37.89        24.36 o                         
   0  10   9        351.84        395.18        32.48 o                         
   2  10   9         66.00         74.85        16.91 o                         
   4  10   9         47.19         37.89        21.65 o                         
 -28   0  10        867.96        781.91        22.24 o                         
 -26   0  10         12.33         16.24        11.39 o                         
 -24   0  10        281.33        296.42        14.06 o                         
 -22   0  10       2213.14       2105.66        29.14 o                         
 -20   0  10       3377.69       3223.99        43.24 o                         
 -18   0  10        555.85        569.84        13.48 o                         
 -16   0  10        143.20         86.41         8.24 o                         
 -14   0  10       1387.85       1270.45        21.95 o                         
 -12   0  10       2849.08       2467.01        26.57 o                         
 -10   0  10       5019.35       4839.26        44.78 o                         
  -8   0  10       7000.76       7104.09        79.15 o                         
  -6   0  10      24814.43      26117.02       222.27 o                         
  -4   0  10      16722.43      16713.11       175.86 o                         
  -2   0  10       2322.80       2286.68        55.46 o                         
   0   0  10       1131.90        909.59        13.36 o                         
   2   0  10       6969.29       6617.57        72.73 o                         
   4   0  10      15470.51      16110.27       423.60 o                         
   6   0  10         57.71         54.27         7.66 o                         
   8   0  10         16.42         23.01         7.66 o                         
  10   0  10       1825.26       1826.02        27.60 o                         
  12   0  10       5103.80       5195.96        50.51 o                         
  14   0  10       2145.72       2169.90        26.57 o                         
  16   0  10        581.34        591.03        15.47 o                         
  18   0  10         12.28         -8.76         8.76 o                         
  20   0  10        844.68        847.60        20.19 o                         
  22   0  10       1286.14       1320.00        30.44 o                         
  24   0  10        466.50        487.20        25.78 o                         
 -29   1  10         81.45        139.57         9.95 o                         
 -27   1  10        103.75        117.95         9.44 o                         
 -25   1  10         83.74        113.30         8.23 o                         
 -23   1  10         29.56         46.26         7.12 o                         
 -21   1  10          0.14          7.11         6.19 o                         
 -19   1  10          3.61         34.43         6.19 o                         
 -17   1  10        694.94        697.15        10.34 o                         
 -15   1  10        242.97        228.32         6.78 o                         
 -13   1  10         32.92         23.81         4.27 o                         
 -11   1  10          4.41          7.71         3.94 o                         
  -9   1  10         56.79         66.19         4.16 o                         
  -7   1  10        124.68        119.77         4.64 o                         
  -5   1  10       2566.43       2775.71        19.10 o                         
  -3   1  10         33.02         71.73         3.22 o                         
  -1   1  10        279.35        293.34         6.25 o                         
   1   1  10        446.26        455.20         7.26 o                         
   3   1  10        572.78        598.37         9.47 o                         
   5   1  10        393.55        518.38         9.33 o                         
   7   1  10          0.92          2.20         4.50 o                         
   9   1  10        297.40        351.76         8.47 o                         
  11   1  10         68.66         64.10         6.05 o                         
  13   1  10          2.02          4.06         5.53 o                         
  15   1  10        224.70        244.43         7.89 o                         
  17   1  10          1.60         -6.00         6.00 o                         
  19   1  10         82.84         65.89         8.21 o                         
  21   1  10         76.83         76.28         7.81 o                         
  23   1  10         45.48         62.86         9.14 o                         
  25   1  10         14.83         15.62        10.70 o                         
 -28   2  10        472.77        496.88        14.41 o                         
 -26   2  10        869.03        913.87        15.60 o                         
 -24   2  10        208.54        213.46         9.17 o                         
 -22   2  10        932.03        951.11        14.12 o                         
 -20   2  10        773.34        745.46        11.93 o                         
 -18   2  10       3865.95       3634.48        29.85 o                         
 -16   2  10       2467.73       2549.57        18.95 o                         
 -14   2  10       3921.48       3778.54        24.89 o                         
 -12   2  10        416.55        503.12         7.34 o                         
 -10   2  10        903.42        839.87         9.09 o                         
  -8   2  10       8122.22       7902.66        55.29 o                         
  -6   2  10       5775.52       5445.49        34.38 o                         
  -4   2  10       3709.28       3869.37        28.31 o                         
  -2   2  10         29.30         56.58         3.46 o                         
   0   2  10       3513.61       3529.17        23.92 o                         
   2   2  10       6505.61       6133.05        39.02 o                         
   4   2  10      13705.44      13810.65        91.01 o                         
   6   2  10       4632.48       4464.90        32.89 o                         
   8   2  10       7327.19       7483.98        52.03 o                         
  10   2  10       1384.15       1327.81        15.28 o                         
  12   2  10        429.58        433.62        10.01 o                         
  14   2  10        590.17        622.69        11.02 o                         
  16   2  10        688.99        745.95        13.53 o                         
  18   2  10       1763.38       1771.36        18.32 o                         
  20   2  10        237.63        247.92        10.12 o                         
  22   2  10        323.22        345.15        10.99 o                         
  24   2  10        356.06        381.41        12.49 o                         
 -27   3  10        143.78        160.75        10.54 o                         
 -25   3  10        113.98        115.24        11.52 o                         
 -23   3  10        325.95        348.88        14.37 o                         
 -21   3  10         23.48         20.07         5.89 o                         
 -19   3  10          1.55          5.27         5.49 o                         
 -17   3  10         36.11         45.32         5.02 o                         
 -15   3  10          0.08         28.32         4.43 o                         
 -13   3  10        613.64        557.18         7.98 o                         
 -11   3  10       1050.55       1050.60         8.87 o                         
  -9   3  10         37.08         84.01         3.72 o                         
  -7   3  10        175.37        177.43         4.98 o                         
  -5   3  10         33.95         41.59         3.59 o                         
  -3   3  10        297.67        297.89         5.79 o                         
  -1   3  10         89.23        100.66         4.04 o                         
   1   3  10        381.06        372.61         4.48 o                         
   3   3  10        396.90        373.69         5.52 o                         
   5   3  10        634.81        605.59         8.38 o                         
   7   3  10       1295.34       1389.75        13.87 o                         
   9   3  10         62.58         59.07         5.00 o                         
  11   3  10        703.96        727.73        13.43 o                         
  13   3  10        662.42        640.62        10.21 o                         
  15   3  10        710.58        682.14        14.92 o                         
  17   3  10          4.81          6.50         5.45 o                         
  19   3  10         18.28         18.46         7.12 o                         
  21   3  10          3.23         -8.18         8.18 o                         
  23   3  10         15.57         38.84         9.14 o                         
 -26   4  10         94.37         92.92        10.01 o                         
 -24   4  10       1305.58       1318.92        19.36 o                         
 -22   4  10        459.07        436.77        12.18 o                         
 -20   4  10        892.49        901.85        13.73 o                         
 -18   4  10       2781.69       2762.00        23.13 o                         
 -16   4  10       1450.61       1479.96        15.14 o                         
 -14   4  10       1513.58       1491.06        16.14 o                         
 -12   4  10        209.18        247.67         8.07 o                         
 -10   4  10       1470.66       1432.13        24.29 o                         
  -8   4  10       4548.08       4603.88        28.25 o                         
  -6   4  10       9364.09       9245.26        52.56 o                         
  -4   4  10        488.78        468.64         8.37 o                         
  -2   4  10       2814.38       2723.11        21.97 o                         
   0   4  10       2115.11       2171.30        18.76 o                         
   2   4  10       1656.21       1614.44        16.12 o                         
   4   4  10       1829.95       1855.56        14.84 o                         
   6   4  10       1267.70       1252.63        12.83 o                         
   8   4  10       5496.69       5531.44        40.11 o                         
  10   4  10       3104.64       3047.46        25.55 o                         
  12   4  10       1701.25       1718.06        18.06 o                         
  14   4  10        210.78        202.99         8.09 o                         
  16   4  10       1531.28       1601.49        19.06 o                         
  18   4  10        224.76        272.56        11.02 o                         
  20   4  10        137.30        156.12        10.36 o                         
  22   4  10        160.67        163.02        13.46 o                         
 -25   5  10        368.82        341.92        16.62 o                         
 -23   5  10         74.84        114.24        11.44 o                         
 -21   5  10       1015.43        981.96        19.26 o                         
 -19   5  10         80.66        114.11         7.92 o                         
 -17   5  10         52.80         79.27         7.33 o                         
 -15   5  10         33.14         23.81         6.08 o                         
 -13   5  10        244.24        216.16         8.09 o                         
 -11   5  10       1227.81       1139.66        13.82 o                         
  -9   5  10        758.57        669.72        10.48 o                         
  -7   5  10         34.14         61.69         7.50 o                         
  -5   5  10       1555.81       1514.04        13.72 o                         
  -3   5  10       1683.29       1646.30        15.58 o                         
  -1   5  10        243.04        253.97         8.51 o                         
   1   5  10       2752.00       2593.55        25.24 o                         
   3   5  10       1750.75       1675.79        18.87 o                         
   5   5  10          0.03         23.21         6.81 o                         
   7   5  10         53.33         48.01         7.88 o                         
   9   5  10        346.26        324.34        13.48 o                         
  11   5  10        225.68        216.86        10.92 o                         
  13   5  10        226.49        227.57        10.98 o                         
  15   5  10         40.06         60.24         8.94 o                         
  17   5  10        598.28        598.29        16.88 o                         
  19   5  10         53.21         49.56        12.31 o                         
  21   5  10         51.40         51.74        12.96 o                         
 -24   6  10        297.50        276.08        32.48 o                         
 -22   6  10       1560.57       1570.36        31.72 o                         
 -20   6  10        680.21        706.74        20.40 o                         
 -18   6  10        258.33        251.30        13.48 o                         
 -16   6  10        467.90        445.41        17.90 o                         
 -14   6  10        676.41        718.00        21.52 o                         
 -12   6  10       1713.71       1775.72        25.39 o                         
 -10   6  10       2822.24       2877.54        33.83 o                         
  -8   6  10       2138.79       2009.24        26.96 o                         
  -6   6  10       1534.73       1458.43        18.35 o                         
  -4   6  10       6329.25       6042.66        44.50 o                         
  -2   6  10        623.89        533.77        10.83 o                         
   0   6  10       1088.42       1156.18        14.79 o                         
   2   6  10       2833.12       2791.38        26.68 o                         
   4   6  10       3577.52       3541.26        32.63 o                         
   6   6  10       1317.52       1238.65        18.67 o                         
   8   6  10         13.58          2.12         8.16 o                         
  10   6  10         73.82         74.58         9.11 o                         
  12   6  10       2235.49       2242.80        29.84 o                         
  14   6  10       1921.80       1920.58        35.51 o                         
  16   6  10         93.56        117.83        19.48 o                         
  18   6  10        793.65        794.29        22.16 o                         
  20   6  10         66.93         75.25        12.75 o                         
 -21   7  10         98.51        121.47        18.11 o                         
 -19   7  10        311.19        377.59        21.05 o                         
 -17   7  10        128.73        162.73        18.11 o                         
 -15   7  10         37.86         44.75        14.26 o                         
 -13   7  10         38.89        101.66        15.31 o                         
 -11   7  10        113.32        147.01        16.18 o                         
  -9   7  10          0.99          6.45        12.33 o                         
  -7   7  10         92.64        127.27        15.31 o                         
  -5   7  10         65.44         49.93         9.52 o                         
  -3   7  10        493.49        470.43        16.46 o                         
  -1   7  10          9.39         -5.89         8.24 o                         
   1   7  10          1.50          4.40         8.76 o                         
   3   7  10        857.43        857.01        19.09 o                         
   5   7  10          2.03         25.63         9.52 o                         
   7   7  10        145.76        122.62        14.26 o                         
   9   7  10        186.22        181.71        17.59 o                         
  11   7  10          0.03         11.21        12.99 o                         
  13   7  10        376.33        341.01        18.95 o                         
  15   7  10          6.31        -11.00        14.96 o                         
  17   7  10         65.98         55.57        16.18 o                         
 -18   8  10       1171.46       1250.34        35.37 o                         
 -16   8  10        996.80       1000.53        30.62 o                         
 -14   8  10        232.40        223.97        19.14 o                         
 -12   8  10        176.11        151.21        17.23 o                         
 -10   8  10         80.19        102.25        21.65 o                         
  -8   8  10       1193.41       1269.89        31.54 o                         
  -6   8  10        798.89        823.64        32.48 o                         
  -4   8  10       1651.48       1699.88        34.45 o                         
  -2   8  10         61.36         37.06        12.33 o                         
   0   8  10        219.67        251.16        16.91 o                         
   2   8  10        217.78        205.00        16.18 o                         
   4   8  10        986.29        933.73        70.37 o                         
   6   8  10       1613.95       1596.68        48.72 o                         
   8   8  10        854.38        876.97        40.60 o                         
  10   8  10        729.15        760.58        43.31 o                         
  12   8  10        380.63        395.18        32.48 o                         
  14   8  10        639.97        668.55        40.60 o                         
 -13   9  10         93.84         85.88        18.11 o                         
 -11   9  10        147.15        132.68        23.01 o                         
  -9   9  10          0.99         30.09        16.18 o                         
  -7   9  10        146.54        195.76        18.11 o                         
  -5   9  10         40.11         19.27        16.18 o                         
  -3   9  10        182.40        175.93        27.07 o                         
  -1   9  10        100.79         85.05        14.26 o                         
   1   9  10         96.62        121.12        27.07 o                         
   3   9  10        282.79        226.46        25.71 o                         
   5   9  10         38.46         35.19        18.95 o                         
   7   9  10          9.97         -8.12        21.65 o                         
   9   9  10          0.76        -10.83        21.65 o                         
  -4  10  10          5.79        -13.53        21.65 o                         
  -2  10  10        479.12        522.39        43.31 o                         
   0  10  10       1029.40       1088.09        48.72 o                         
   2  10  10        239.83        262.55        29.77 o                         
 -27   1  11        548.72        588.49        15.91 o                         
 -25   1  11       1127.62       1161.01        20.38 o                         
 -23   1  11        131.31        118.46         8.23 o                         
 -21   1  11       1297.33       1280.24        15.27 o                         
 -19   1  11       2774.44       2601.39        22.07 o                         
 -17   1  11        957.54        946.06        12.44 o                         
 -15   1  11       1992.96       1951.57        16.88 o                         
 -13   1  11        407.53        467.98         8.26 o                         
 -11   1  11       5377.68       5281.15        34.78 o                         
  -9   1  11       4128.33       4240.79        28.32 o                         
  -7   1  11       5371.74       5342.40        34.24 o                         
  -5   1  11       1023.12        914.89         9.26 o                         
  -3   1  11       9106.71       9065.14        57.48 o                         
  -1   1  11       1356.81       1211.85        12.10 o                         
   1   1  11       3764.53       3640.72        33.69 o                         
   3   1  11      10492.63      10380.71        77.81 o                         
   5   1  11       7591.28       7415.37        66.14 o                         
   7   1  11       6939.77       6915.35        48.65 o                         
   9   1  11         70.96         46.85         6.05 o                         
  11   1  11        776.44        793.22        17.85 o                         
  13   1  11       1317.05       1367.86        14.71 o                         
  15   1  11       2241.79       2276.07        20.24 o                         
  17   1  11        357.12        355.54        10.74 o                         
  19   1  11        755.04        775.59        13.97 o                         
  21   1  11        579.44        618.30        13.69 o                         
  23   1  11        714.33        720.37        16.89 o                         
  25   1  11        353.03        356.32        18.73 o                         
 -28   2  11         35.03         44.69        10.12 o                         
 -26   2  11        459.62        509.01        14.24 o                         
 -24   2  11         24.54         30.65         7.51 o                         
 -22   2  11        101.33        103.03         7.97 o                         
 -20   2  11          1.59         11.25         6.19 o                         
 -18   2  11         97.69        108.41         5.99 o                         
 -16   2  11          0.15         16.35         5.28 o                         
 -14   2  11       1870.39       1874.91        16.45 o                         
 -12   2  11       4522.38       4386.57        29.99 o                         
 -10   2  11        112.79        126.85         4.69 o                         
  -8   2  11        225.68        229.96         8.09 o                         
  -6   2  11         41.51         72.93         4.39 o                         
  -4   2  11       1512.35       1625.76        14.98 o                         
  -2   2  11         26.01         50.29         4.50 o                         
   0   2  11       2118.06       2109.31        17.11 o                         
   2   2  11        838.51        822.13         9.53 o                         
   4   2  11        458.88        486.24         8.57 o                         
   6   2  11        207.84        196.25         6.70 o                         
   8   2  11        325.95        344.62         8.57 o                         
  10   2  11       1238.30       1173.75        13.87 o                         
  12   2  11        841.37        832.02        12.64 o                         
  14   2  11         57.76         59.66         6.96 o                         
  16   2  11         22.78         29.30         7.46 o                         
  18   2  11         68.69         71.29         7.44 o                         
  20   2  11        111.77        113.36         9.14 o                         
  22   2  11          0.03         -7.31         7.31 o                         
  24   2  11         10.40         11.30         9.17 o                         
 -27   3  11        843.21        799.54        17.60 o                         
 -25   3  11        671.12        683.57        16.14 o                         
 -23   3  11        656.73        625.88        20.36 o                         
 -21   3  11         13.68          9.47         6.54 o                         
 -19   3  11        400.76        417.84        10.89 o                         
 -17   3  11       2327.88       2403.76        20.97 o                         
 -15   3  11       3606.52       3348.74        23.36 o                         
 -13   3  11        121.97         68.70         5.11 o                         
 -11   3  11       4197.26       3985.55        23.63 o                         
  -9   3  11       7178.87       7000.78        44.36 o                         
  -7   3  11       9370.89       9328.25        67.61 o                         
  -5   3  11       4327.50       4204.81        27.96 o                         
  -3   3  11        540.46        462.06         7.55 o                         
  -1   3  11       6118.28       6296.81        40.12 o                         
   1   3  11       5515.89       5518.56        32.59 o                         
   3   3  11       2581.34       2738.99        18.24 o                         
   5   3  11        691.29        658.28         9.54 o                         
   7   3  11       4743.29       4891.55        35.99 o                         
   9   3  11        224.81        216.31         7.02 o                         
  11   3  11        272.57        282.83        10.08 o                         
  13   3  11        258.25        290.86        11.12 o                         
  15   3  11       1993.86       2049.79        18.97 o                         
  17   3  11       2170.64       2118.85        22.06 o                         
  19   3  11        551.44        515.56        14.46 o                         
  21   3  11        204.79        220.37        10.89 o                         
  23   3  11        325.86        318.41        13.09 o                         
 -26   4  11         12.58         10.63         9.50 o                         
 -24   4  11         54.74         79.61        12.07 o                         
 -22   4  11        249.78        281.73         9.67 o                         
 -20   4  11         71.75         95.48         7.31 o                         
 -18   4  11        109.31        117.31         7.12 o                         
 -16   4  11         85.42        115.49         6.54 o                         
 -14   4  11         66.88         53.27         6.13 o                         
 -12   4  11       2382.09       2125.52        17.99 o                         
 -10   4  11         74.12         60.66         4.54 o                         
  -8   4  11       2033.70       1899.83        14.40 o                         
  -6   4  11         88.66        104.08         5.04 o                         
  -4   4  11        153.82        136.73         3.81 o                         
  -2   4  11        453.16        395.83         8.27 o                         
   0   4  11        559.80        490.35         8.71 o                         
   2   4  11        224.41        256.67         7.54 o                         
   4   4  11        153.05        163.25         9.56 o                         
   6   4  11          0.54          5.45         4.48 o                         
   8   4  11       1137.49       1141.74        14.06 o                         
  10   4  11         53.90         54.07         6.08 o                         
  12   4  11        156.58        140.89         7.33 o                         
  14   4  11        194.32        214.98         9.32 o                         
  16   4  11        132.25        131.88         8.57 o                         
  18   4  11          0.26          2.73         8.09 o                         
  20   4  11         72.02         59.98        10.83 o                         
  22   4  11        283.86        237.98        13.84 o                         
 -25   5  11        226.79        260.04        16.10 o                         
 -23   5  11        963.04        956.77        20.30 o                         
 -21   5  11        133.81        137.51        11.12 o                         
 -19   5  11       3057.72       3110.60        28.73 o                         
 -17   5  11       1838.56       1877.76        20.63 o                         
 -15   5  11        676.02        666.41        12.83 o                         
 -13   5  11       1023.30        961.22        13.64 o                         
 -11   5  11        820.31        832.33        12.41 o                         
  -9   5  11       1198.09       1282.62        14.75 o                         
  -7   5  11       2852.94       2909.28        22.14 o                         
  -5   5  11        801.13        815.30        10.88 o                         
  -3   5  11         38.63         58.09         8.99 o                         
  -1   5  11       1855.89       1716.08        18.87 o                         
   1   5  11        191.21        177.66        21.60 o                         
   3   5  11       5320.54       5331.26        44.96 o                         
   5   5  11       6845.23       6741.94        55.41 o                         
   7   5  11       1988.19       1993.11        25.39 o                         
   9   5  11       1019.61       1008.77        19.49 o                         
  11   5  11        810.90        795.80        20.42 o                         
  13   5  11        525.73        525.45        17.05 o                         
  15   5  11       1565.27       1536.49        26.01 o                         
  17   5  11        490.00        463.75        20.19 o                         
  19   5  11          5.69         -0.86        11.91 o                         
  21   5  11        315.67        328.48        17.05 o                         
 -22   6  11        181.58        261.04        19.92 o                         
 -20   6  11        284.01        291.22        15.05 o                         
 -18   6  11          5.59         22.88        10.71 o                         
 -16   6  11        237.27        233.33        13.89 o                         
 -14   6  11         85.39         94.31        11.14 o                         
 -12   6  11         91.02         95.47        10.33 o                         
 -10   6  11        364.85        380.36        14.70 o                         
  -8   6  11        173.77        166.32        11.84 o                         
  -6   6  11        192.21        163.78         7.14 o                         
  -4   6  11        222.36        235.53        11.71 o                         
  -2   6  11       1343.59       1308.18        16.49 o                         
   0   6  11        770.48        768.15        13.69 o                         
   2   6  11         71.91         73.42         7.09 o                         
   4   6  11        537.81        489.57        11.78 o                         
   6   6  11          1.71         -8.24         8.24 o                         
   8   6  11        176.14        162.26         9.82 o                         
  10   6  11        511.61        453.27        16.62 o                         
  12   6  11        179.60        174.54        11.46 o                         
  14   6  11          0.65         20.09         9.37 o                         
  16   6  11         13.54         27.88        11.14 o                         
  18   6  11         57.09         56.46        13.95 o                         
 -21   7  11        551.03        602.06        29.62 o                         
 -19   7  11        923.37        972.04        31.13 o                         
 -17   7  11        340.52        336.99        21.05 o                         
 -15   7  11        595.30        590.16        58.19 o                         
 -13   7  11       1563.51       1530.47        40.60 o                         
 -11   7  11        809.49        885.39        26.79 o                         
  -9   7  11        819.96        883.37        26.59 o                         
  -7   7  11        553.25        536.91        41.95 o                         
  -5   7  11        567.44        608.77        17.90 o                         
  -3   7  11       2320.85       2327.43        30.54 o                         
  -1   7  11         50.34         49.60         9.11 o                         
   1   7  11        364.06        344.12        14.53 o                         
   3   7  11       1843.34       1829.17        26.96 o                         
   5   7  11       2166.91       2152.67        36.21 o                         
   7   7  11        689.21        696.49        24.66 o                         
   9   7  11        275.89        295.36        16.91 o                         
  11   7  11        361.79        415.31        20.79 o                         
  13   7  11       1128.39       1145.57        30.62 o                         
  15   7  11        782.90        781.53        27.70 o                         
  17   7  11         16.66          0.80        16.18 o                         
 -18   8  11          0.24         13.53        24.36 o                         
 -16   8  11          2.50         43.15        16.18 o                         
 -14   8  11          0.64         -4.06        15.31 o                         
 -12   8  11        127.02        144.68        18.11 o                         
 -10   8  11        196.93        189.01        18.11 o                         
  -8   8  11         25.14         51.40        33.83 o                         
  -6   8  11         37.44         50.07        15.31 o                         
  -4   8  11         16.54         37.89        21.65 o                         
  -2   8  11          5.70          6.19        12.99 o                         
   0   8  11          3.73         -2.32        16.24 o                         
   2   8  11          9.71         20.93        31.13 o                         
   4   8  11          0.11          9.38        21.65 o                         
   6   8  11         27.05         40.60        18.95 o                         
   8   8  11          0.36        -10.83        21.65 o                         
  10   8  11        245.77        232.78        27.07 o                         
  12   8  11          2.52        -24.36        24.36 o                         
  14   8  11          6.24         32.48        27.07 o                         
 -13   9  11        117.80        109.78        18.11 o                         
 -11   9  11        285.83        279.90        35.19 o                         
  -9   9  11       1255.92       1261.10        35.19 o                         
  -7   9  11       1869.65       1950.49        42.11 o                         
  -5   9  11        450.67        414.12        35.19 o                         
  -3   9  11          7.59        -21.65        21.65 o                         
  -1   9  11        352.89        335.63        29.77 o                         
   1   9  11        885.51        881.37        27.70 o                         
   3   9  11        316.49        321.21        21.05 o                         
   5   9  11        384.51        433.07        32.48 o                         
   7   9  11        103.09        100.15        27.07 o                         
   9   9  11        280.41        316.68        32.48 o                         
 -28   0  12       1521.70       1443.07        51.45 o                         
 -26   0  12         86.28         55.04        12.50 o                         
 -24   0  12        230.21        196.87        13.48 o                         
 -22   0  12        342.31        370.28        16.10 o                         
 -20   0  12        385.71        361.78        14.34 o                         
 -18   0  12        435.72        421.21        15.07 o                         
 -16   0  12        852.99        871.92        17.31 o                         
 -14   0  12        110.04         65.05         8.24 o                         
 -12   0  12      24780.27      24024.62       201.06 o                         
 -10   0  12        253.15        226.31         8.76 o                         
  -8   0  12       7201.02       6996.67       102.88 o                         
  -6   0  12      16519.37      16550.59       139.58 o                         
  -4   0  12       8628.10       8356.94        72.92 o                         
  -2   0  12       5978.85       5841.61        52.60 o                         
   0   0  12       1160.45       1070.03        15.05 o                         
   2   0  12       1041.27       1040.87        19.14 o                         
   4   0  12       4690.73       4995.40       131.27 o                         
   6   0  12       5728.14       5963.64        89.32 o                         
   8   0  12       3043.96       3127.31        40.19 o                         
  10   0  12       2907.40       3071.63        33.31 o                         
  12   0  12        512.44        567.18        15.05 o                         
  14   0  12       2312.18       2336.82        30.19 o                         
  16   0  12       2268.25       2227.38        29.69 o                         
  18   0  12        755.34        789.70        20.32 o                         
  20   0  12       1183.82       1207.86        23.93 o                         
  22   0  12        942.05        961.78        23.34 o                         
  24   0  12        221.29        203.80        18.11 o                         
 -27   1  12        242.95        280.99        10.99 o                         
 -25   1  12        422.18        463.45        18.25 o                         
 -23   1  12         39.25         29.99         7.51 o                         
 -21   1  12         79.83         83.23         7.31 o                         
 -19   1  12         19.27         32.00         6.40 o                         
 -17   1  12          1.09         10.34         5.41 o                         
 -15   1  12        300.94        364.01         8.92 o                         
 -13   1  12       2880.68       2617.00        25.22 o                         
 -11   1  12       1910.68       1807.66        15.43 o                         
  -9   1  12       1015.53       1109.97        10.84 o                         
  -7   1  12        456.08        451.80         7.00 o                         
  -5   1  12       1708.01       1770.92        14.06 o                         
  -3   1  12        814.40        840.68         9.09 o                         
  -1   1  12        408.44        380.42         7.68 o                         
   1   1  12         98.84         97.08         5.99 o                         
   3   1  12       1692.51       1565.31        16.55 o                         
   5   1  12       1267.83       1216.84        15.52 o                         
   7   1  12       1623.75       1717.10        23.44 o                         
   9   1  12       4350.06       4373.74        33.87 o                         
  11   1  12         46.94         35.90         6.25 o                         
  13   1  12         10.08          7.88         5.83 o                         
  15   1  12          3.78          7.95         6.40 o                         
  17   1  12        171.04        156.17        11.18 o                         
  19   1  12         34.29         27.34         7.12 o                         
  21   1  12         18.77         25.89         8.68 o                         
  23   1  12          0.03         11.68         8.90 o                         
 -28   2  12        391.01        380.03        19.33 o                         
 -26   2  12        796.84        875.77        18.06 o                         
 -24   2  12        231.02        230.13        11.11 o                         
 -22   2  12        376.36        436.47        11.98 o                         
 -20   2  12       1301.77       1310.40        15.43 o                         
 -18   2  12       1489.56       1415.80        16.34 o                         
 -16   2  12       3411.12       3359.58        25.17 o                         
 -14   2  12       4719.18       4640.04        31.81 o                         
 -12   2  12        327.01        370.03         7.95 o                         
 -10   2  12        334.41        334.36         7.31 o                         
  -8   2  12       2546.30       2414.43        18.05 o                         
  -6   2  12       2984.22       2860.73        20.47 o                         
  -4   2  12       5945.65       6062.17        42.84 o                         
  -2   2  12       2330.52       2292.98        19.32 o                         
   0   2  12       4145.44       3858.42        26.67 o                         
   2   2  12      10264.41       9884.54        61.13 o                         
   4   2  12       4259.97       4271.40        31.91 o                         
   6   2  12        349.75        378.90        11.09 o                         
   8   2  12        804.45        944.84        21.40 o                         
  10   2  12        751.25        735.24        11.66 o                         
  12   2  12       1133.27       1100.10        14.40 o                         
  14   2  12       2290.15       2293.28        22.21 o                         
  16   2  12       1562.90       1532.48        19.17 o                         
  18   2  12       1319.79       1379.99        19.32 o                         
  20   2  12        297.27        308.95        12.77 o                         
  22   2  12         24.44         21.72         8.42 o                         
  24   2  12        175.71        140.75        27.07 o                         
 -27   3  12         19.00         10.63         9.50 o                         
 -25   3  12        113.94        115.87        10.01 o                         
 -23   3  12         13.75         37.11         8.57 o                         
 -21   3  12         10.34          3.54         7.24 o                         
 -19   3  12        393.03        409.61        10.94 o                         
 -17   3  12         85.48         95.53         8.07 o                         
 -15   3  12         82.65         93.44         6.19 o                         
 -13   3  12         81.61         67.55         5.90 o                         
 -11   3  12        326.22        315.28         7.67 o                         
  -9   3  12        115.97        111.56         5.25 o                         
  -7   3  12        603.11        646.64        10.69 o                         
  -5   3  12         16.74         22.65         4.16 o                         
  -3   3  12        407.79        393.89         6.84 o                         
  -1   3  12          1.34          0.98         3.46 o                         
   1   3  12       1383.95       1385.81        13.06 o                         
   3   3  12         29.84         18.84         4.24 o                         
   5   3  12        133.43        141.93         6.08 o                         
   7   3  12        342.15        316.96        14.10 o                         
   9   3  12        239.09        219.10         7.84 o                         
  11   3  12        520.98        486.70        12.57 o                         
  13   3  12        119.97        118.13         9.07 o                         
  15   3  12         52.29         55.21         6.84 o                         
  17   3  12          4.36          9.32         7.24 o                         
  19   3  12        232.16        200.24        10.36 o                         
  21   3  12         18.68          5.67         9.32 o                         
  23   3  12         30.99         29.71        10.36 o                         
 -26   4  12        824.40        826.89        27.74 o                         
 -24   4  12        336.89        338.45        13.27 o                         
 -22   4  12        479.27        501.53        13.25 o                         
 -20   4  12        469.24        451.32        15.74 o                         
 -18   4  12        865.30        848.49        13.06 o                         
 -16   4  12       2603.52       2608.02        25.02 o                         
 -14   4  12       1844.79       1862.59        17.21 o                         
 -12   4  12        270.21        285.25         8.14 o                         
 -10   4  12        853.02        878.06        11.85 o                         
  -8   4  12       4813.72       4735.56        31.79 o                         
  -6   4  12       3296.39       3266.58        25.24 o                         
  -4   4  12       2413.74       2309.70        17.41 o                         
  -2   4  12         41.52         49.39         5.23 o                         
   0   4  12       2348.95       2327.38        20.99 o                         
   2   4  12       5375.89       5345.92        39.40 o                         
   4   4  12       3940.59       3962.35        31.13 o                         
   6   4  12       2111.68       2028.19        21.88 o                         
   8   4  12       1320.99       1306.45        18.08 o                         
  10   4  12        919.86        933.10        18.18 o                         
  12   4  12        403.66        417.24        13.03 o                         
  14   4  12        748.61        758.72        14.40 o                         
  16   4  12        775.12        757.99        16.52 o                         
  18   4  12       1138.05       1081.99        20.23 o                         
  20   4  12          5.78         -3.61        12.50 o                         
  22   4  12         71.03         71.71        15.05 o                         
 -23   5  12          1.40         46.09        11.12 o                         
 -21   5  12         80.54         86.31        10.08 o                         
 -19   5  12         98.45        120.93         8.71 o                         
 -17   5  12         31.72         56.08         7.33 o                         
 -15   5  12        329.63        357.27        11.18 o                         
 -13   5  12        284.99        282.63        10.94 o                         
 -11   5  12        647.61        569.68        11.24 o                         
  -9   5  12        151.31        139.51         7.02 o                         
  -7   5  12        481.16        463.41         9.36 o                         
  -5   5  12       1813.04       1624.85        16.63 o                         
  -3   5  12       1405.69       1279.43        18.36 o                         
  -1   5  12         14.02         39.56         6.56 o                         
   1   5  12         83.54         76.42         6.71 o                         
   3   5  12        240.47        224.66         9.76 o                         
   5   5  12          0.06         11.63         7.50 o                         
   7   5  12        129.58        109.62         9.11 o                         
   9   5  12         97.96         90.74         9.82 o                         
  11   5  12        264.94        239.43        12.31 o                         
  13   5  12         41.35         31.06        10.33 o                         
  15   5  12        116.61        123.64        12.31 o                         
  17   5  12          0.71          1.06        11.39 o                         
  19   5  12          9.29        -11.91        11.91 o                         
 -22   6  12        409.81        431.30        18.19 o                         
 -20   6  12        881.76        905.86        38.71 o                         
 -18   6  12        896.06        903.38        22.16 o                         
 -16   6  12        194.05        198.49        17.01 o                         
 -14   6  12       1349.17       1345.98        23.82 o                         
 -12   6  12       1283.17       1266.26        26.05 o                         
 -10   6  12       1448.47       1531.47        41.53 o                         
  -8   6  12        190.59        198.49        11.91 o                         
  -6   6  12        645.56        620.60        12.67 o                         
  -4   6  12       3711.80       3569.84        55.86 o                         
  -2   6  12       1284.26       1280.36        17.05 o                         
   0   6  12       1290.55       1279.12        17.28 o                         
   2   6  12       1222.80       1156.26        18.36 o                         
   4   6  12       2360.85       2354.13        25.24 o                         
   6   6  12        498.31        567.07        15.41 o                         
   8   6  12        249.94        252.74        11.46 o                         
  10   6  12         38.02         33.94         9.52 o                         
  12   6  12       1469.90       1468.19        37.98 o                         
  14   6  12       1625.52       1597.56        26.27 o                         
  16   6  12        158.20        143.34        12.96 o                         
  18   6  12        318.33        331.84        20.67 o                         
 -19   7  12        184.49        237.46        19.14 o                         
 -17   7  12          0.09        -12.45        14.26 o                         
 -15   7  12        694.15        761.96        26.79 o                         
 -13   7  12         12.37         42.22        16.24 o                         
 -11   7  12        269.69        256.42        18.11 o                         
  -9   7  12         78.30         98.59        16.18 o                         
  -7   7  12         61.16         59.67        13.40 o                         
  -5   7  12        385.95        402.17        21.05 o                         
  -3   7  12        127.37        120.13        10.15 o                         
  -1   7  12         28.62         26.10         9.37 o                         
   1   7  12        106.82         88.75        10.71 o                         
   3   7  12        282.92        307.25        13.48 o                         
   5   7  12        937.89        928.48        31.13 o                         
   7   7  12         19.32         28.42        14.89 o                         
   9   7  12         15.89         14.31        12.99 o                         
  11   7  12        306.70        278.99        18.95 o                         
  13   7  12        102.22        123.24        16.91 o                         
  15   7  12          0.55         12.18        15.31 o                         
 -16   8  12       1406.26       1420.09        46.01 o                         
 -14   8  12        309.34        316.31        27.07 o                         
 -12   8  12        397.10        414.14        24.88 o                         
 -10   8  12         45.76         54.61        16.18 o                         
  -8   8  12        626.04        629.57        26.59 o                         
  -6   8  12        230.09        303.15        27.07 o                         
  -4   8  12        625.48        581.94        37.89 o                         
  -2   8  12         99.66         79.25        14.96 o                         
   0   8  12        136.01        148.82        32.48 o                         
   2   8  12        902.82        912.63        27.70 o                         
   4   8  12       1185.95       1152.88        29.62 o                         
   6   8  12       2242.90       2219.22        59.55 o                         
   8   8  12        721.89        779.53        43.31 o                         
  10   8  12        538.39        479.08        40.60 o                         
  12   8  12        126.36        138.04        29.77 o                         
 -11   9  12        190.41        199.92        20.03 o                         
  -9   9  12          1.61         41.50        16.91 o                         
  -7   9  12        230.71        262.55        27.07 o                         
  -5   9  12         25.37         24.36        21.65 o                         
  -3   9  12        100.07         67.67        24.36 o                         
  -1   9  12         63.70         59.55        24.36 o                         
   1   9  12        205.15        192.89        18.11 o                         
   3   9  12        175.72        237.47        21.65 o                         
   5   9  12          4.66         -8.12        21.65 o                         
   7   9  12          8.05         35.19        21.65 o                         
 -27   1  13        976.48       1003.30        19.11 o                         
 -25   1  13        545.84        593.27        14.02 o                         
 -23   1  13          8.90         12.18         7.31 o                         
 -21   1  13        500.18        510.81        11.98 o                         
 -19   1  13       1317.22       1306.59        15.92 o                         
 -17   1  13       2880.72       2804.46        25.53 o                         
 -15   1  13       4076.97       3983.91        28.88 o                         
 -13   1  13        192.93        236.76         7.51 o                         
 -11   1  13       2791.93       2666.90        22.55 o                         
  -9   1  13       2888.76       2886.42        21.49 o                         
  -7   1  13       2801.19       2790.54        20.39 o                         
  -5   1  13       6436.13       6194.85        39.56 o                         
  -3   1  13       9458.31       9427.31        57.99 o                         
  -1   1  13       2050.51       1971.02        17.64 o                         
   1   1  13        386.28        382.81         8.68 o                         
   3   1  13        584.36        620.60        11.33 o                         
   5   1  13       2040.13       2063.27        21.29 o                         
   7   1  13       6568.50       6808.70        49.13 o                         
   9   1  13        315.40        363.70        10.36 o                         
  11   1  13        875.38        859.41        15.83 o                         
  13   1  13       2118.03       2056.93        20.39 o                         
  15   1  13       2838.36       2871.66        24.64 o                         
  17   1  13        871.88        886.15        14.49 o                         
  19   1  13        443.54        450.12        12.63 o                         
  21   1  13        160.77        168.62        10.62 o                         
  23   1  13        191.19        207.43        12.03 o                         
 -26   2  13         32.85         41.43        10.01 o                         
 -24   2  13          0.11          8.12         8.47 o                         
 -22   2  13        113.69        127.15         8.90 o                         
 -20   2  13       1132.60       1179.45        17.17 o                         
 -18   2  13         27.67         29.77         7.26 o                         
 -16   2  13          1.33         30.50         5.85 o                         
 -14   2  13       1044.45        974.27        12.31 o                         
 -12   2  13         12.13          1.85         4.27 o                         
 -10   2  13         38.29         37.36         4.54 o                         
  -8   2  13        525.28        496.99         7.83 o                         
  -6   2  13        807.70        861.87         9.29 o                         
  -4   2  13        368.91        382.32         8.68 o                         
  -2   2  13         95.21        120.92         9.11 o                         
   0   2  13       1744.51       1750.61        15.07 o                         
   2   2  13        335.40        318.93         7.65 o                         
   4   2  13        351.20        330.22         8.78 o                         
   6   2  13         21.19         26.01         5.61 o                         
   8   2  13        328.09        349.73        10.01 o                         
  10   2  13         62.72         63.78         6.46 o                         
  12   2  13        166.79        157.39         7.83 o                         
  14   2  13         66.05         60.24         7.54 o                         
  16   2  13          7.05          4.05         6.66 o                         
  18   2  13        261.24        255.87        10.81 o                         
  20   2  13          2.21         -7.81         7.81 o                         
  22   2  13         12.92         -0.98         9.89 o                         
 -25   3  13        457.84        432.55        13.69 o                         
 -23   3  13        558.99        566.98        15.36 o                         
 -21   3  13         15.85         -7.92         7.92 o                         
 -19   3  13       1130.30       1136.44        16.63 o                         
 -17   3  13       1533.90       1557.30        17.89 o                         
 -15   3  13       1152.86       1148.70        15.22 o                         
 -13   3  13       1194.03       1159.26        14.46 o                         
 -11   3  13        142.76        185.27         8.68 o                         
  -9   3  13       8511.63       8096.56        51.35 o                         
  -7   3  13      11235.80      11021.44        67.76 o                         
  -5   3  13       2724.02       2675.69        20.21 o                         
  -3   3  13        706.49        686.54         9.39 o                         
  -1   3  13       3808.19       3849.67        27.03 o                         
   1   3  13       2607.71       2610.03        20.13 o                         
   3   3  13       2558.34       2655.62        28.15 o                         
   5   3  13         40.74         30.88         5.00 o                         
   7   3  13         41.60         41.95         5.45 o                         
   9   3  13       1637.68       1665.75        17.17 o                         
  11   3  13        859.08        850.42        13.30 o                         
  13   3  13       2068.68       2039.80        25.56 o                         
  15   3  13       1933.88       1912.45        24.21 o                         
  17   3  13       1054.20       1011.36        15.47 o                         
  19   3  13        133.32        152.61        10.36 o                         
  21   3  13         95.14        110.67        10.54 o                         
 -24   4  13        568.01        536.79        22.28 o                         
 -22   4  13          8.43         13.12         8.09 o                         
 -20   4  13         37.95         21.79         6.94 o                         
 -18   4  13         19.94         24.01         6.84 o                         
 -16   4  13         44.61         87.00         6.63 o                         
 -14   4  13        220.06        242.15         9.31 o                         
 -12   4  13         76.44         83.75         6.28 o                         
 -10   4  13       1214.80       1039.49        13.25 o                         
  -8   4  13         44.65         48.03         4.54 o                         
  -6   4  13        215.88        240.78         6.53 o                         
  -4   4  13       1801.97       1728.59        15.94 o                         
  -2   4  13        361.85        342.48        13.12 o                         
   0   4  13        464.95        408.77         9.74 o                         
   2   4  13       1469.42       1386.35        15.62 o                         
   4   4  13        255.39        263.92        11.23 o                         
   6   4  13          3.34         -6.81         6.81 o                         
   8   4  13          6.81         -0.35         7.81 o                         
  10   4  13        171.23        188.60         9.81 o                         
  12   4  13        381.81        347.83        12.80 o                         
  14   4  13        179.75        172.90        10.43 o                         
  16   4  13         23.90         34.69        11.91 o                         
  18   4  13        113.41        123.02        13.48 o                         
  20   4  13         12.29          5.34        12.31 o                         
 -23   5  13       1079.50       1139.56        27.42 o                         
 -21   5  13         54.57         44.52        10.43 o                         
 -19   5  13        955.08       1005.67        16.77 o                         
 -17   5  13       2621.63       2705.32        26.46 o                         
 -15   5  13       1483.78       1470.81        18.33 o                         
 -13   5  13        368.81        376.01        11.24 o                         
 -11   5  13        397.48        385.17        12.07 o                         
  -9   5  13         14.57          9.53         6.16 o                         
  -7   5  13        394.78        396.60         9.46 o                         
  -5   5  13       4175.07       3891.22        34.41 o                         
  -3   5  13        860.50        814.67        13.73 o                         
  -1   5  13       4604.69       4476.19        39.51 o                         
   1   5  13        467.39        481.29        12.67 o                         
   3   5  13        874.18        921.42        15.68 o                         
   5   5  13       3649.20       3648.84        42.86 o                         
   7   5  13       2988.99       3011.06        35.26 o                         
   9   5  13        908.85        879.84        30.58 o                         
  11   5  13        731.88        709.10        19.49 o                         
  13   5  13        154.53        155.31        12.75 o                         
  15   5  13        177.03        196.00        13.89 o                         
  17   5  13        746.39        737.41        21.77 o                         
  19   5  13          6.69         24.83        12.31 o                         
 -22   6  13         56.03         39.25        12.96 o                         
 -20   6  13          0.06         71.29        18.11 o                         
 -18   6  13         74.72         96.62        12.75 o                         
 -16   6  13        945.45        939.35        21.77 o                         
 -14   6  13         54.41         66.92        11.91 o                         
 -12   6  13         44.16         17.91        10.71 o                         
 -10   6  13        142.35        132.41        12.99 o                         
  -8   6  13         32.64         32.53         7.72 o                         
  -6   6  13          7.84          6.57         7.03 o                         
  -4   6  13         31.77         41.93         7.03 o                         
  -2   6  13        151.92        152.70        11.66 o                         
   0   6  13        114.89         97.28         7.95 o                         
   2   6  13        624.48        603.26        19.83 o                         
   4   6  13        245.67        258.02        10.98 o                         
   6   6  13         65.78         39.51         9.11 o                         
   8   6  13         34.86         27.86         9.52 o                         
  10   6  13         27.51         20.86        10.66 o                         
  12   6  13          1.37         -7.96         9.52 o                         
  14   6  13         20.94         39.13        13.69 o                         
  16   6  13          0.05         -7.31        11.14 o                         
 -19   7  13       1693.16       1768.89        39.20 o                         
 -17   7  13        600.44        609.79        46.01 o                         
 -15   7  13        508.18        590.61        25.78 o                         
 -13   7  13         78.83        104.23        15.31 o                         
 -11   7  13        369.71        377.59        21.05 o                         
  -9   7  13        428.50        462.84        35.19 o                         
  -7   7  13        492.16        446.27        21.95 o                         
  -5   7  13       1259.51       1245.68       101.37 o                         
  -3   7  13       1304.34       1251.61        29.08 o                         
  -1   7  13        836.72        778.69        23.16 o                         
   1   7  13         79.88         78.48        11.39 o                         
   3   7  13       2077.30       2091.04        30.71 o                         
   5   7  13       1956.27       2042.75        37.28 o                         
   7   7  13       1162.52       1158.13        29.62 o                         
   9   7  13         45.50         43.85        14.26 o                         
  11   7  13         72.95         57.72        20.30 o                         
  13   7  13        552.11        542.52        28.52 o                         
  15   7  13        646.16        638.83        28.71 o                         
 -16   8  13         27.83         47.62        27.07 o                         
 -14   8  13          0.70         -5.41        16.24 o                         
 -12   8  13         59.47         57.12        27.07 o                         
 -10   8  13         39.16         29.77        24.36 o                         
  -8   8  13          0.02         16.24        21.65 o                         
  -6   8  13          1.32          8.12        21.65 o                         
  -4   8  13         61.89         56.84        21.65 o                         
  -2   8  13         15.04          5.62        12.33 o                         
   0   8  13         13.91          9.02        27.07 o                         
   2   8  13         78.65         93.98        27.07 o                         
   4   8  13          2.90         13.53        21.65 o                         
   6   8  13          2.74         43.31        21.65 o                         
   8   8  13         54.52         37.89        21.65 o                         
  10   8  13          9.45        -16.24        24.36 o                         
  -9   9  13        352.06        454.72        37.89 o                         
  -7   9  13       1021.75       1039.37        46.01 o                         
  -5   9  13        620.60        546.75        43.31 o                         
  -3   9  13          8.97         13.53        24.36 o                         
  -1   9  13        471.42        495.32        37.89 o                         
   1   9  13        617.30        624.69        27.70 o                         
   3   9  13        778.69        757.87        40.60 o                         
   5   9  13        169.50        151.57        27.07 o                         
 -26   0  14        143.02        107.41        13.48 o                         
 -24   0  14        157.13        114.45        13.58 o                         
 -22   0  14        199.20        222.30        13.48 o                         
 -20   0  14       1385.02       1327.86        23.34 o                         
 -18   0  14       1586.30       1519.95        22.88 o                         
 -16   0  14        567.17        585.99        15.05 o                         
 -14   0  14        778.70        821.29        15.93 o                         
 -12   0  14       8555.84       8312.70       113.90 o                         
 -10   0  14       9155.20       9018.01        80.18 o                         
  -8   0  14       7819.66       7858.12        70.80 o                         
  -6   0  14       3856.66       3949.17        38.53 o                         
  -4   0  14       3368.66       3504.21        34.80 o                         
  -2   0  14         75.10         62.27         7.17 o                         
   0   0  14        187.31        208.56        17.59 o                         
   2   0  14        788.09        837.51        18.95 o                         
   4   0  14       3398.39       3533.49        44.95 o                         
   6   0  14       3932.05       4138.10        51.68 o                         
   8   0  14         43.09         57.74        10.40 o                         
  10   0  14        787.99        729.84        22.10 o                         
  12   0  14       3177.25       3126.68        36.44 o                         
  14   0  14       3578.76       3506.61        39.57 o                         
  16   0  14       1655.56       1649.30        45.01 o                         
  18   0  14        421.52        408.65        18.49 o                         
  20   0  14         23.15         32.46        13.39 o                         
  22   0  14        512.80        496.56        20.80 o                         
 -27   1  14         32.25         95.03        10.36 o                         
 -25   1  14          5.54          4.59         9.40 o                         
 -23   1  14         91.13        110.70         8.66 o                         
 -21   1  14        175.52        164.19         8.42 o                         
 -19   1  14         83.75         85.50         7.00 o                         
 -17   1  14          0.05         33.37         6.32 o                         
 -15   1  14        640.02        609.75        15.94 o                         
 -13   1  14        136.44        117.69         6.40 o                         
 -11   1  14         62.39         78.52         6.06 o                         
  -9   1  14        158.78        195.71         6.19 o                         
  -7   1  14        619.05        608.48        11.10 o                         
  -5   1  14          7.69         16.90         4.27 o                         
  -3   1  14       2401.72       2379.69        18.35 o                         
  -1   1  14        632.41        528.85        13.70 o                         
   1   1  14        612.21        594.96         9.89 o                         
   3   1  14          1.76         -2.71         5.41 o                         
   5   1  14          0.57         -7.67         8.20 o                         
   7   1  14         30.60         33.91         6.25 o                         
   9   1  14        396.61        401.23        10.62 o                         
  11   1  14        181.34        195.70         8.90 o                         
  13   1  14        165.53        154.37         8.06 o                         
  15   1  14          5.26         18.52         7.31 o                         
  17   1  14         55.76         45.27         7.81 o                         
  19   1  14          1.27         -7.65         7.65 o                         
  21   1  14         14.23         -0.83         9.40 o                         
 -26   2  14        340.97        372.00        15.58 o                         
 -24   2  14        808.92        837.05        17.17 o                         
 -22   2  14        382.10        361.25        15.83 o                         
 -20   2  14       1220.80       1254.99        20.66 o                         
 -18   2  14        958.09        909.72        14.98 o                         
 -16   2  14       3324.77       3244.60        28.55 o                         
 -14   2  14       1483.63       1568.51        19.38 o                         
 -12   2  14       1651.51       1601.81        17.17 o                         
 -10   2  14         15.25         13.28         5.74 o                         
  -8   2  14       2798.74       2741.22        23.46 o                         
  -6   2  14       9078.60       8991.97        62.21 o                         
  -4   2  14       5412.16       5333.33        39.45 o                         
  -2   2  14       1429.54       1425.79        14.75 o                         
   0   2  14        135.95        125.82         5.84 o                         
   2   2  14        701.60        751.78        10.38 o                         
   4   2  14       1583.54       1632.59        17.12 o                         
   6   2  14       4376.92       4381.15        34.34 o                         
   8   2  14       3043.95       2868.43        31.17 o                         
  10   2  14       4811.79       4722.63        38.71 o                         
  12   2  14        556.45        558.44        12.24 o                         
  14   2  14        575.11        578.10        17.75 o                         
  16   2  14        594.53        621.96        12.80 o                         
  18   2  14        586.75        642.23        15.42 o                         
  20   2  14        476.39        481.10        13.87 o                         
  22   2  14          5.26          1.83         9.59 o                         
 -25   3  14          0.05         21.80         9.14 o                         
 -23   3  14        161.29        169.42        10.12 o                         
 -21   3  14         14.92          0.16         7.83 o                         
 -19   3  14        173.02        183.81         9.40 o                         
 -17   3  14          0.18         18.53         6.96 o                         
 -15   3  14        239.53        250.75         9.14 o                         
 -13   3  14        101.70        110.62         7.14 o                         
 -11   3  14         65.92         32.56         5.74 o                         
  -9   3  14          0.02         34.65         4.77 o                         
  -7   3  14        288.83        300.56         7.72 o                         
  -5   3  14          6.53         11.05         5.01 o                         
  -3   3  14        123.17        117.53         5.41 o                         
  -1   3  14        134.22        140.27         7.60 o                         
   1   3  14         22.79         11.82         4.69 o                         
   3   3  14         74.04         81.78         5.41 o                         
   5   3  14        366.15        313.56         8.78 o                         
   7   3  14        127.83        107.77         6.64 o                         
   9   3  14         51.28         61.16         6.28 o                         
  11   3  14          0.19         -6.41         6.41 o                         
  13   3  14          3.26         -5.55         8.21 o                         
  15   3  14         65.80         72.08         8.57 o                         
  17   3  14          1.63          3.40         7.44 o                         
  19   3  14         95.44         92.58        10.52 o                         
  21   3  14         20.13         10.84        10.70 o                         
 -24   4  14        148.97        164.64        15.38 o                         
 -22   4  14       1080.83       1102.32        18.24 o                         
 -20   4  14         69.34         62.98         8.09 o                         
 -18   4  14        534.70        558.03        13.41 o                         
 -16   4  14       2298.86       2362.11        23.30 o                         
 -14   4  14       1444.85       1458.90        18.92 o                         
 -12   4  14       1540.35       1502.59        16.57 o                         
 -10   4  14        129.19        138.49         6.54 o                         
  -8   4  14       1812.63       1762.57        15.57 o                         
  -6   4  14       2965.53       2979.55        22.49 o                         
  -4   4  14       3918.79       4002.62        31.67 o                         
  -2   4  14         34.21         42.15         6.08 o                         
   0   4  14       1854.70       1830.23        18.56 o                         
   2   4  14       2238.57       2212.33        20.99 o                         
   4   4  14       2387.55       2367.47        26.57 o                         
   6   4  14       1983.60       2008.81        22.84 o                         
   8   4  14        915.87        963.09        19.92 o                         
  10   4  14       1416.24       1448.57        21.71 o                         
  12   4  14        161.17        156.41        10.94 o                         
  14   4  14        221.36        200.84        13.89 o                         
  16   4  14        151.61        133.92        13.73 o                         
  18   4  14       1343.31       1362.62        27.06 o                         
  20   4  14        220.35        223.07        16.96 o                         
 -23   5  14        105.63        121.22        14.54 o                         
 -21   5  14        492.66        543.59        21.21 o                         
 -19   5  14        101.81        115.67        10.13 o                         
 -17   5  14        356.87        481.10        14.57 o                         
 -15   5  14        310.12        324.29        12.48 o                         
 -13   5  14        218.55        194.81         9.51 o                         
 -11   5  14        123.09        139.99         8.40 o                         
  -9   5  14        239.72        211.27         8.94 o                         
  -7   5  14         77.48         71.19         7.35 o                         
  -5   5  14         19.95         34.84         6.71 o                         
  -3   5  14        630.20        559.74        12.80 o                         
  -1   5  14        173.10        191.92         9.38 o                         
   1   5  14       1118.99       1072.34        21.49 o                         
   3   5  14         81.14         73.60         8.21 o                         
   5   5  14         15.47         20.47         8.76 o                         
   7   5  14          2.73          1.11         9.52 o                         
   9   5  14         10.23         -4.30         9.11 o                         
  11   5  14         47.14         16.02        10.71 o                         
  13   5  14          1.08         -3.52        11.14 o                         
  15   5  14          0.03         -0.27        11.14 o                         
  17   5  14          8.17         37.89        12.75 o                         
 -20   6  14       2621.46       2585.78        36.96 o                         
 -18   6  14        273.23        292.04        16.10 o                         
 -16   6  14         59.80        103.62        12.31 o                         
 -14   6  14         78.32         80.17        14.96 o                         
 -12   6  14        177.85        199.86        25.71 o                         
 -10   6  14       1524.42       1563.10        31.54 o                         
  -8   6  14       2489.05       2401.95        29.84 o                         
  -6   6  14       1865.84       1710.73        46.66 o                         
  -4   6  14       2101.06       1990.95        23.07 o                         
  -2   6  14       2778.93       2689.75        27.96 o                         
   0   6  14         69.44         39.41        10.55 o                         
   2   6  14       1703.62       1806.50        22.52 o                         
   4   6  14       1206.03       1198.84        18.71 o                         
   6   6  14        987.76        934.49        20.28 o                         
   8   6  14        238.98        219.92        19.30 o                         
  10   6  14          7.24         -9.11         9.11 o                         
  12   6  14        345.95        364.51        17.05 o                         
  14   6  14       1297.77       1276.98        26.27 o                         
  16   6  14        362.89        336.50        26.36 o                         
 -17   7  14         33.31         27.07        17.23 o                         
 -15   7  14        839.91        811.47        28.71 o                         
 -13   7  14         54.03         32.48        21.65 o                         
 -11   7  14          5.35        -21.65        21.65 o                         
  -9   7  14         41.68         26.71        14.26 o                         
  -7   7  14         71.00         68.99        12.99 o                         
  -5   7  14         11.63         19.99        21.65 o                         
  -3   7  14        182.80        197.55        17.86 o                         
  -1   7  14        161.98        176.78        12.96 o                         
   1   7  14         73.67         60.47        11.74 o                         
   3   7  14         96.65         95.57        11.91 o                         
   5   7  14        295.66        271.28        23.01 o                         
   7   7  14         76.45         69.50        16.18 o                         
   9   7  14        116.31         74.11        21.65 o                         
  11   7  14         65.39         50.15        16.18 o                         
  13   7  14         10.37         30.98        16.91 o                         
 -14   8  14        465.39        470.96        37.89 o                         
 -12   8  14         20.38         -2.71        21.65 o                         
 -10   8  14         22.90        -16.24        21.65 o                         
  -8   8  14         23.95        -16.24        21.65 o                         
  -6   8  14        727.58        725.39        37.89 o                         
  -4   8  14        655.82        725.39        40.60 o                         
  -2   8  14       1141.97       1112.45        43.31 o                         
   0   8  14        296.25        279.88        18.85 o                         
   2   8  14        829.72        890.16        51.43 o                         
   4   8  14       1002.94       1001.48        40.60 o                         
   6   8  14       1342.12       1393.68        51.43 o                         
   8   8  14        825.03        839.07        40.60 o                         
  10   8  14         52.60         24.36        27.07 o                         
  -7   9  14         95.47        105.56        27.07 o                         
  -5   9  14         10.75         43.31        27.07 o                         
  -3   9  14         67.11         64.96        24.36 o                         
  -1   9  14        168.27        211.12        29.77 o                         
   1   9  14        204.49        180.25        19.14 o                         
   3   9  14         32.38         35.19        21.65 o                         
 -25   1  15        444.64        465.70        20.59 o                         
 -23   1  15        666.74        711.74        16.43 o                         
 -21   1  15         61.63         50.39         8.18 o                         
 -19   1  15       2042.48       2072.43        22.49 o                         
 -17   1  15       3156.79       3041.35        25.03 o                         
 -15   1  15       2047.53       2043.96        18.35 o                         
 -13   1  15       2811.92       2838.23        25.62 o                         
 -11   1  15       1115.91       1133.12        12.76 o                         
  -9   1  15       4490.99       4450.91        31.05 o                         
  -7   1  15        668.48        671.92         9.53 o                         
  -5   1  15        855.02        855.07        10.52 o                         
  -3   1  15        317.10        360.83         8.90 o                         
  -1   1  15       2440.54       2483.87        21.75 o                         
   1   1  15        219.49        240.42         8.72 o                         
   3   1  15       2415.35       2374.16        24.00 o                         
   5   1  15       5205.02       5062.93        42.96 o                         
   7   1  15       5397.75       5288.50        40.18 o                         
   9   1  15       3135.51       3094.12        32.83 o                         
  11   1  15         51.47         70.29         7.68 o                         
  13   1  15       1318.36       1285.74        15.96 o                         
  15   1  15        836.88        872.86        14.66 o                         
  17   1  15        720.51        698.72        14.49 o                         
  19   1  15         76.11         88.99         8.92 o                         
  21   1  15        112.23        103.06        10.81 o                         
 -26   2  15         33.78         40.22        10.12 o                         
 -24   2  15          8.03         28.53        10.97 o                         
 -22   2  15        217.86        222.61        17.66 o                         
 -20   2  15          7.03         29.28        10.51 o                         
 -18   2  15         55.50         87.57         8.68 o                         
 -16   2  15         52.26         87.26         7.68 o                         
 -14   2  15         40.69         63.49         6.70 o                         
 -12   2  15        289.73        326.36        10.36 o                         
 -10   2  15         49.70         56.31         8.44 o                         
  -8   2  15        389.18        361.23         9.59 o                         
  -6   2  15        400.85        423.37         9.80 o                         
  -4   2  15         31.36         30.62         7.12 o                         
  -2   2  15        151.32        179.05         6.96 o                         
   0   2  15        260.49        300.83         8.68 o                         
   2   2  15        511.95        506.69        10.36 o                         
   4   2  15          8.25          9.63         5.90 o                         
   6   2  15         10.30          9.50         5.90 o                         
   8   2  15         69.57         59.18         7.14 o                         
  10   2  15         94.15         96.17         7.54 o                         
  12   2  15          4.02          1.16         7.14 o                         
  14   2  15         17.19          4.81         7.76 o                         
  16   2  15          6.01         -4.07         7.12 o                         
  18   2  15         34.02         26.98         9.32 o                         
  20   2  15          0.94         -1.62         9.68 o                         
 -25   3  15        518.68        481.31        15.47 o                         
 -23   3  15        283.19        269.75        11.57 o                         
 -21   3  15        333.14        321.83        11.33 o                         
 -19   3  15         30.02         37.91         8.09 o                         
 -17   3  15       1201.79       1234.71        17.34 o                         
 -15   3  15       2731.02       2779.77        25.85 o                         
 -13   3  15       2580.47       2433.74        22.96 o                         
 -11   3  15        338.58        373.20        10.54 o                         
  -9   3  15       5619.18       5577.73        37.71 o                         
  -7   3  15       4407.26       4336.09        30.73 o                         
  -5   3  15       2951.90       3026.87        23.12 o                         
  -3   3  15        325.51        307.86         8.20 o                         
  -1   3  15         64.72         68.91         5.55 o                         
   1   3  15       1653.40       1688.27        15.67 o                         
   3   3  15       1972.07       1942.62        18.96 o                         
   5   3  15       1815.54       1768.13        19.85 o                         
   7   3  15        749.77        724.55        12.52 o                         
   9   3  15       1776.60       1717.45        18.59 o                         
  11   3  15        242.39        235.50         9.80 o                         
  13   3  15        653.91        639.91        16.07 o                         
  15   3  15        851.93        885.70        38.29 o                         
  17   3  15       1130.26       1107.64        18.81 o                         
  19   3  15        416.04        459.15        17.57 o                         
 -24   4  15        147.82        145.58        15.24 o                         
 -22   4  15          2.35          8.79         8.93 o                         
 -20   4  15         42.87         45.80         8.37 o                         
 -18   4  15          1.77         -0.35         7.46 o                         
 -16   4  15         80.89        109.36         8.09 o                         
 -14   4  15        266.59        263.12         9.06 o                         
 -12   4  15        370.78        399.51        11.75 o                         
 -10   4  15       1563.25       1377.35        15.72 o                         
  -8   4  15        883.13        857.63        11.04 o                         
  -6   4  15       1922.62       1795.91        17.10 o                         
  -4   4  15         16.15         17.22         5.90 o                         
  -2   4  15          2.29         -5.76         5.76 o                         
   0   4  15         40.06         36.33         6.28 o                         
   2   4  15        214.50        225.45         8.78 o                         
   4   4  15        323.02        323.40        15.24 o                         
   6   4  15         13.38         10.96         7.71 o                         
   8   4  15        321.02        286.49        11.35 o                         
  10   4  15         13.91         -8.21         8.21 o                         
  12   4  15        353.48        359.16        15.47 o                         
  14   4  15        114.11        139.90        13.48 o                         
  16   4  15         86.50         78.49        13.48 o                         
  18   4  15         16.09          0.22        13.48 o                         
 -21   5  15        399.34        416.67        33.85 o                         
 -19   5  15         87.61         94.85        10.19 o                         
 -17   5  15       2198.90       2364.37        27.88 o                         
 -15   5  15        575.71        590.83        15.22 o                         
 -13   5  15        138.58        131.10         9.19 o                         
 -11   5  15        562.75        512.06        13.33 o                         
  -9   5  15        454.07        450.39        18.28 o                         
  -7   5  15       1188.10       1208.03        17.44 o                         
  -5   5  15       2636.41       2659.95        27.24 o                         
  -3   5  15       1027.15       1047.28        16.46 o                         
  -1   5  15        878.23        861.54        16.16 o                         
   1   5  15       1917.93       1921.00        22.95 o                         
   3   5  15        523.13        510.97        13.73 o                         
   5   5  15       3367.49       3353.76        38.53 o                         
   7   5  15       1933.41       1874.73        45.47 o                         
   9   5  15         74.49         74.04        11.14 o                         
  11   5  15         71.62         60.26        11.91 o                         
  13   5  15        122.12        134.35        13.48 o                         
  15   5  15        328.57        348.20        15.93 o                         
  17   5  15       1015.55       1053.32        26.27 o                         
 -20   6  15        227.35        325.95        28.42 o                         
 -18   6  15        408.43        418.88        21.95 o                         
 -16   6  15         13.57         25.08        14.26 o                         
 -14   6  15         30.60         10.83        13.40 o                         
 -12   6  15         60.01         56.84        14.26 o                         
 -10   6  15          0.12         28.11        13.53 o                         
  -8   6  15        127.33        162.59        14.63 o                         
  -6   6  15         76.81         87.60        12.35 o                         
  -4   6  15         85.26         91.13         8.21 o                         
  -2   6  15          0.07         13.06         8.99 o                         
   0   6  15         81.23         85.77         8.40 o                         
   2   6  15       1000.67        973.92        17.28 o                         
   4   6  15        270.49        270.92        13.48 o                         
   6   6  15        221.82        192.01        12.31 o                         
   8   6  15          3.77         -2.79         9.82 o                         
  10   6  15         58.57         49.80        11.14 o                         
  12   6  15        129.34        126.56        12.62 o                         
  14   6  15          6.94         15.03        11.46 o                         
 -17   7  15        254.15        270.67        32.48 o                         
 -15   7  15         57.07         37.89        21.65 o                         
 -13   7  15        324.25        278.79        29.77 o                         
 -11   7  15        805.24        813.36        30.62 o                         
  -9   7  15        559.21        539.30        29.77 o                         
  -7   7  15        787.68        778.37        26.59 o                         
  -5   7  15        876.49        814.71        25.78 o                         
  -3   7  15       1209.15       1168.64        27.92 o                         
  -1   7  15       2494.81       2431.93        41.09 o                         
   1   7  15         57.79         59.61        13.38 o                         
   3   7  15        516.45        489.17        19.23 o                         
   5   7  15        780.46        773.62        26.79 o                         
   7   7  15        561.49        544.83        26.59 o                         
   9   7  15         81.92         56.84        16.18 o                         
  11   7  15         18.04        -12.18        15.31 o                         
 -12   8  15         34.87        -16.24        24.36 o                         
 -10   8  15        145.25        124.51        24.36 o                         
  -8   8  15         59.30          2.71        21.65 o                         
  -6   8  15         66.58         83.91        21.65 o                         
  -4   8  15          0.03         27.07        21.65 o                         
  -2   8  15          2.20          0.00        24.36 o                         
   0   8  15          0.50        -13.53        20.30 o                         
   2   8  15         79.35         82.62        24.36 o                         
   4   8  15         35.53         16.24        21.65 o                         
   6   8  15         74.19         81.20        27.07 o                         
   8   8  15         57.52         35.19        24.36 o                         
 -26   0  16        284.86        241.93        20.03 o                         
 -24   0  16         10.60         -5.23        14.26 o                         
 -22   0  16        557.41        561.12        36.17 o                         
 -20   0  16        760.76        770.97        40.93 o                         
 -18   0  16       2340.24       2314.59        30.10 o                         
 -16   0  16       3952.86       4048.61        44.52 o                         
 -14   0  16       3325.18       3330.29        46.26 o                         
 -12   0  16        767.28        780.86        15.93 o                         
 -10   0  16       6843.96       6651.32        61.97 o                         
  -8   0  16       1294.43       1245.65        18.63 o                         
  -6   0  16       1526.08       1660.56        22.24 o                         
  -4   0  16       3516.32       3681.48        37.94 o                         
  -2   0  16       1903.56       1874.47        23.34 o                         
   0   0  16       2657.43       2630.73        36.36 o                         
   2   0  16        672.59        643.32        19.14 o                         
   4   0  16       1449.03       1436.43        33.83 o                         
   6   0  16       3714.30       3813.67        77.14 o                         
   8   0  16       2539.34       2476.77        66.31 o                         
  10   0  16          9.86          6.77         9.82 o                         
  12   0  16       2384.86       2303.90        31.18 o                         
  14   0  16        370.82        403.35        17.19 o                         
  16   0  16        995.60        978.79        23.93 o                         
  18   0  16        544.10        542.44        20.80 o                         
  20   0  16         11.85         21.97        12.96 o                         
 -25   1  16         66.59         76.57        10.01 o                         
 -23   1  16        589.65        686.52        16.89 o                         
 -21   1  16         26.72         30.38         8.18 o                         
 -19   1  16        106.31        155.53        10.14 o                         
 -17   1  16          2.13         39.70         7.46 o                         
 -15   1  16        510.40        517.38        12.24 o                         
 -13   1  16        510.39        498.83        11.51 o                         
 -11   1  16       1937.54       1883.72        19.32 o                         
  -9   1  16       2420.37       2325.07        21.97 o                         
  -7   1  16          6.54         -5.74         5.74 o                         
  -5   1  16       1004.16       1031.10        11.64 o                         
  -3   1  16       1783.92       1754.90        17.64 o                         
  -1   1  16        458.21        443.68        10.12 o                         
   1   1  16        227.49        207.78         9.97 o                         
   3   1  16         27.49         17.59         6.77 o                         
   5   1  16        287.79        271.08        10.43 o                         
   7   1  16         84.67         74.23         7.26 o                         
   9   1  16          1.00          8.64         6.96 o                         
  11   1  16       2019.79       1941.73        25.03 o                         
  13   1  16         76.84         83.26         8.06 o                         
  15   1  16         82.24        104.41         8.56 o                         
  17   1  16         17.06         16.46         8.14 o                         
  19   1  16          5.52         11.19         8.56 o                         
 -24   2  16        922.29        949.18        18.38 o                         
 -22   2  16        479.14        458.15        14.98 o                         
 -20   2  16        860.87        869.49        16.43 o                         
 -18   2  16       1298.87       1285.71        17.89 o                         
 -16   2  16       1385.08       1370.12        17.89 o                         
 -14   2  16       2369.05       2440.48        25.24 o                         
 -12   2  16       2387.59       2412.19        22.96 o                         
 -10   2  16         25.04         25.76         6.25 o                         
  -8   2  16        608.52        618.54        13.40 o                         
  -6   2  16       1585.40       1556.20        17.61 o                         
  -4   2  16        880.99        909.79        18.44 o                         
  -2   2  16        843.07        915.06        16.26 o                         
   0   2  16        646.96        628.57        10.28 o                         
   2   2  16       3592.77       3408.33        35.64 o                         
   4   2  16       6644.34       6341.00        65.75 o                         
   6   2  16       3369.36       3280.85        28.27 o                         
   8   2  16        800.89        777.65        13.25 o                         
  10   2  16       1376.17       1437.93        18.00 o                         
  12   2  16        345.35        374.59        12.47 o                         
  14   2  16        310.22        310.25        13.43 o                         
  16   2  16        366.70        362.26        11.46 o                         
  18   2  16        155.91        164.99        17.31 o                         
  20   2  16        122.08        135.25        11.61 o                         
 -23   3  16         70.69         81.70         9.40 o                         
 -21   3  16          1.43         24.20         8.78 o                         
 -19   3  16        120.55        114.13         9.14 o                         
 -17   3  16         15.49         54.13         7.92 o                         
 -15   3  16         71.61         84.80         8.18 o                         
 -13   3  16          4.95         13.73         6.70 o                         
 -11   3  16        184.30        168.29        10.70 o                         
  -9   3  16        126.42        137.99         7.86 o                         
  -7   3  16        232.66        219.76         7.51 o                         
  -5   3  16        171.54        172.36         6.68 o                         
  -3   3  16         84.33         69.46         5.55 o                         
  -1   3  16          1.68         -4.81         4.88 o                         
   1   3  16        467.87        451.16         9.53 o                         
   3   3  16        100.43        110.83         6.64 o                         
   5   3  16        104.45         96.28         6.79 o                         
   7   3  16          0.73         -6.08         6.08 o                         
   9   3  16         55.07         56.94         8.65 o                         
  11   3  16         23.84         12.03         8.94 o                         
  13   3  16          5.33          3.85         9.33 o                         
  15   3  16          0.34          1.02        10.70 o                         
  17   3  16          0.24         -1.83         9.66 o                         
  19   3  16         35.56         32.35        10.98 o                         
 -22   4  16        134.67        162.49        14.87 o                         
 -20   4  16        710.49        746.23        16.43 o                         
 -18   4  16        494.04        446.96        13.46 o                         
 -16   4  16       1568.24       1617.55        19.82 o                         
 -14   4  16       2403.52       2383.51        23.26 o                         
 -12   4  16        849.66        877.86        14.32 o                         
 -10   4  16         24.38         30.54         6.08 o                         
  -8   4  16        386.90        423.09        10.75 o                         
  -6   4  16       2437.01       2436.72        23.92 o                         
  -4   4  16       2374.16       2363.30        22.46 o                         
  -2   4  16       1943.55       1935.62        20.28 o                         
   0   4  16        315.80        314.14         9.80 o                         
   2   4  16       3289.58       3327.71        29.25 o                         
   4   4  16       1431.00       1438.50        19.72 o                         
   6   4  16        643.46        613.34        14.79 o                         
   8   4  16        201.11        192.54        10.70 o                         
  10   4  16        377.15        384.25        17.05 o                         
  12   4  16        539.54        543.80        20.19 o                         
  14   4  16        510.37        508.18        20.80 o                         
  16   4  16        662.54        684.18        24.39 o                         
  18   4  16        577.77        590.96        23.34 o                         
 -21   5  16         66.06        104.51        13.89 o                         
 -19   5  16         84.83         96.35        10.98 o                         
 -17   5  16          6.73         59.55        11.48 o                         
 -15   5  16         65.53         73.68         9.07 o                         
 -13   5  16         47.89         86.99         8.94 o                         
 -11   5  16          0.55          0.67         7.95 o                         
  -9   5  16         82.66         52.79         9.52 o                         
  -7   5  16         29.91         19.45         9.11 o                         
  -5   5  16          1.46         -2.09         7.35 o                         
  -3   5  16          1.15          4.06         8.59 o                         
  -1   5  16         85.94         83.57        11.72 o                         
   1   5  16         42.28         56.82         8.72 o                         
   3   5  16          0.65        -10.16        10.16 o                         
   5   5  16         32.05         32.91        10.33 o                         
   7   5  16         86.02        100.45        11.91 o                         
   9   5  16         81.63         67.34        11.91 o                         
  11   5  16        157.84        159.21        13.48 o                         
  13   5  16        168.19        164.73        31.81 o                         
  15   5  16         14.51         25.18        12.31 o                         
 -18   6  16        121.26        140.74        18.11 o                         
 -16   6  16        295.23        275.67        20.03 o                         
 -14   6  16        272.70        258.72        18.11 o                         
 -12   6  16       1901.76       1952.88        51.43 o                         
 -10   6  16       1641.96       1596.20        63.61 o                         
  -8   6  16       2157.99       2177.63        29.84 o                         
  -6   6  16        758.60        763.49        18.32 o                         
  -4   6  16       1229.32       1281.08        19.45 o                         
  -2   6  16       2039.41       1954.33        23.88 o                         
   0   6  16         83.17         74.97         8.94 o                         
   2   6  16        190.17        199.19        18.36 o                         
   4   6  16        192.90        188.97        12.31 o                         
   6   6  16        589.25        555.85        17.90 o                         
   8   6  16        207.39        223.96        13.09 o                         
  10   6  16        207.07        199.96        14.59 o                         
  12   6  16         76.96         84.32        13.09 o                         
  14   6  16        937.07        891.91        24.24 o                         
 -15   7  16         69.51         43.31        24.36 o                         
 -13   7  16        166.59        194.88        27.07 o                         
 -11   7  16        148.51        112.64        16.91 o                         
  -9   7  16          1.13         11.17        18.95 o                         
  -7   7  16        200.80        257.01        18.85 o                         
  -5   7  16          4.91         21.65        24.36 o                         
  -3   7  16        144.55        126.68        16.91 o                         
  -1   7  16          0.18         14.12        11.39 o                         
   1   7  16         90.55         77.27        12.31 o                         
   3   7  16          0.81        -13.40        13.40 o                         
   5   7  16        425.85        421.62        23.87 o                         
   7   7  16         77.95         72.86        16.18 o                         
   9   7  16        285.29        269.93        31.13 o                         
  11   7  16        138.94        138.23        20.03 o                         
 -10   8  16        102.80         83.91        24.36 o                         
  -8   8  16        119.56        119.09        27.07 o                         
  -6   8  16       1261.64       1264.02        51.43 o                         
  -4   8  16        913.14        876.97        46.01 o                         
  -2   8  16       1124.72       1182.82        48.72 o                         
   0   8  16        246.59        233.09        27.07 o                         
   2   8  16        249.82        255.02        21.65 o                         
   4   8  16        406.34        476.38        37.89 o                         
   6   8  16        253.34        194.88        29.77 o                         
 -25   1  17       1336.87       1379.73        24.36 o                         
 -23   1  17        760.13        780.79        17.30 o                         
 -21   1  17        303.64        313.29        11.83 o                         
 -19   1  17       1945.47       1954.76        22.46 o                         
 -17   1  17       2481.28       2389.71        24.17 o                         
 -15   1  17       1795.86       1826.65        20.76 o                         
 -13   1  17        601.18        613.73        12.47 o                         
 -11   1  17        395.20        341.06        11.02 o                         
  -9   1  17        767.96        797.35        14.82 o                         
  -7   1  17        363.96        378.91        10.81 o                         
  -5   1  17       1562.31       1576.42        17.12 o                         
  -3   1  17       3637.27       3545.40        29.25 o                         
  -1   1  17       5002.39       4894.84        37.50 o                         
   1   1  17       1642.84       1580.05        19.26 o                         
   3   1  17       1610.11       1586.18        19.59 o                         
   5   1  17       2613.49       2522.90        23.92 o                         
   7   1  17       2537.92       2512.00        24.40 o                         
   9   1  17       2271.51       2333.25        30.62 o                         
  11   1  17         20.35         16.81         7.68 o                         
  13   1  17        230.83        231.28         9.53 o                         
  15   1  17        327.67        313.10        10.99 o                         
  17   1  17        325.23        320.84        11.50 o                         
  19   1  17         35.02         25.57         8.77 o                         
 -24   2  17          2.86         33.74        10.12 o                         
 -22   2  17          4.71         14.32         8.90 o                         
 -20   2  17         61.16         77.93         9.14 o                         
 -18   2  17        409.61        446.69        13.69 o                         
 -16   2  17        118.60        105.72         8.68 o                         
 -14   2  17         21.02         37.79         8.90 o                         
 -12   2  17        424.39        420.88        11.76 o                         
 -10   2  17          0.04         -5.80         6.46 o                         
  -8   2  17        170.71        172.40         7.68 o                         
  -6   2  17        476.02        457.00        11.02 o                         
  -4   2  17        273.60        270.46         8.90 o                         
  -2   2  17         11.28          5.67         5.74 o                         
   0   2  17        308.35        279.15        11.50 o                         
   2   2  17        241.69        243.77        11.62 o                         
   4   2  17         15.01          8.67         6.08 o                         
   6   2  17          0.41          3.31         6.70 o                         
   8   2  17          0.07         -6.96         6.96 o                         
  10   2  17        138.80        144.50         8.78 o                         
  12   2  17         25.99         23.76         7.76 o                         
  14   2  17         72.12         54.95         8.08 o                         
  16   2  17          1.48         -7.97         7.97 o                         
  18   2  17         19.42          9.70         9.40 o                         
 -23   3  17        807.72        731.46        23.61 o                         
 -21   3  17        441.87        431.03        14.68 o                         
 -19   3  17        147.14        130.81         9.59 o                         
 -17   3  17       1549.68       1593.85        19.55 o                         
 -15   3  17       1342.59       1339.87        18.11 o                         
 -13   3  17       1477.92       1481.49        18.33 o                         
 -11   3  17        907.28        899.82        14.26 o                         
  -9   3  17        314.78        330.62         9.67 o                         
  -7   3  17       3483.92       3408.20        26.09 o                         
  -5   3  17       2466.80       2481.09        20.73 o                         
  -3   3  17        905.94        888.91        12.14 o                         
  -1   3  17        981.22        990.40        12.91 o                         
   1   3  17       1585.21       1534.52        15.67 o                         
   3   3  17        856.21        827.13        13.46 o                         
   5   3  17        952.79        978.68        14.70 o                         
   7   3  17        252.77        258.32         9.50 o                         
   9   3  17        765.19        786.34        18.36 o                         
  11   3  17       1072.69       1060.92        26.15 o                         
  13   3  17        333.53        341.99        13.84 o                         
  15   3  17        477.03        481.02        22.05 o                         
  17   3  17        390.23        382.02        18.17 o                         
 -22   4  17        119.11         96.11        11.12 o                         
 -20   4  17        350.06        426.93        16.46 o                         
 -18   4  17         79.21         55.75        10.08 o                         
 -16   4  17         15.46         29.56         9.07 o                         
 -14   4  17          0.54         31.94         8.60 o                         
 -12   4  17         71.65         84.84         8.94 o                         
 -10   4  17         10.01          1.42         7.71 o                         
  -8   4  17          4.09          1.74         6.08 o                         
  -6   4  17       1407.33       1388.65        17.02 o                         
  -4   4  17        265.27        278.42        10.12 o                         
  -2   4  17        393.18        395.56        11.51 o                         
   0   4  17        225.65        206.67         9.11 o                         
   2   4  17         22.44         19.53         7.14 o                         
   4   4  17        208.09        179.06        10.08 o                         
   6   4  17         31.06         29.98         8.72 o                         
   8   4  17        269.00        273.63        24.94 o                         
  10   4  17         51.60         42.08        11.91 o                         
  12   4  17          1.77          0.35        11.39 o                         
  14   4  17         76.19         61.17        13.48 o                         
  16   4  17         54.22         35.88        19.94 o                         
 -21   5  17        442.14        468.64        21.32 o                         
 -19   5  17         19.57         12.46         9.81 o                         
 -17   5  17       1269.74       1307.81        21.90 o                         
 -15   5  17       1593.34       1619.37        27.35 o                         
 -13   5  17        416.43        386.85        23.05 o                         
 -11   5  17        197.84        213.29        14.16 o                         
  -9   5  17        491.50        492.82        17.90 o                         
  -7   5  17        332.32        376.62        19.23 o                         
  -5   5  17       1885.25       1830.12        22.59 o                         
  -3   5  17       2968.90       2886.21        30.34 o                         
  -1   5  17        481.06        480.57        14.42 o                         
   1   5  17       1214.17       1180.94        22.66 o                         
   3   5  17          9.36          2.71         9.38 o                         
   5   5  17        482.74        407.12        16.10 o                         
   7   5  17       1686.16       1635.84        30.96 o                         
   9   5  17        751.87        752.40        21.32 o                         
  11   5  17        306.97        380.57        18.75 o                         
  13   5  17        446.68        476.82        26.90 o                         
  15   5  17        187.65        197.66        15.47 o                         
 -18   6  17         46.03         51.27        16.18 o                         
 -16   6  17          6.88         -4.40        14.96 o                         
 -14   6  17        763.59        844.09        29.62 o                         
 -12   6  17          4.46         31.04        14.26 o                         
 -10   6  17         42.67         64.25        13.48 o                         
  -8   6  17          8.03         30.73        16.36 o                         
  -6   6  17         18.81         15.76         9.52 o                         
  -4   6  17          0.43         -2.36         8.50 o                         
  -2   6  17         23.23         16.77         8.21 o                         
   0   6  17         95.77        103.65         9.60 o                         
   2   6  17         49.17         24.26         8.94 o                         
   4   6  17         68.36         69.40        11.14 o                         
   6   6  17        168.13        164.11        17.46 o                         
   8   6  17        158.13        152.18        14.53 o                         
  10   6  17         45.31         30.77        12.31 o                         
  12   6  17         16.38         -2.03        12.31 o                         
 -15   7  17        292.41        286.91        32.48 o                         
 -13   7  17        507.13        485.85        24.88 o                         
 -11   7  17        388.86        431.05        23.87 o                         
  -9   7  17       1046.53        993.36        30.44 o                         
  -7   7  17       1116.02       1089.61        30.44 o                         
  -5   7  17        878.23        853.68        29.62 o                         
  -3   7  17        625.69        624.97        44.66 o                         
  -1   7  17        327.22        316.57        17.20 o                         
   1   7  17         53.23         47.82        12.50 o                         
   3   7  17          8.47         -5.41        16.24 o                         
   5   7  17        909.07        891.01        29.62 o                         
   7   7  17        469.18        428.46        23.87 o                         
   9   7  17        236.17        211.77        20.03 o                         
  -8   8  17          0.24         -5.41        21.65 o                         
  -6   8  17         66.29         70.37        24.36 o                         
  -4   8  17        109.08         86.61        24.36 o                         
  -2   8  17         46.19         59.55        27.07 o                         
   0   8  17         90.22         86.61        24.36 o                         
   2   8  17         46.96         56.84        24.36 o                         
 -24   0  18        582.31        528.84        31.13 o                         
 -22   0  18        395.10        339.85        33.83 o                         
 -20   0  18       1950.14       1865.76        36.21 o                         
 -18   0  18       1099.60       1073.82        28.71 o                         
 -16   0  18        231.23        287.32        17.23 o                         
 -14   0  18         31.36          2.71        11.48 o                         
 -12   0  18         35.91         39.25        13.40 o                         
 -10   0  18       3375.30       3389.43        49.34 o                         
  -8   0  18       3261.37       3257.72        70.38 o                         
  -6   0  18       3534.32       3576.51        38.40 o                         
  -4   0  18       2690.88       2747.47        31.67 o                         
  -2   0  18       1907.41       1868.78        30.62 o                         
   0   0  18        589.34        556.62        19.14 o                         
   2   0  18       1898.67       1895.64        35.19 o                         
   4   0  18        866.20        842.02        21.95 o                         
   6   0  18       1340.94       1260.81        27.70 o                         
   8   0  18        781.12        726.85        32.48 o                         
  10   0  18         15.96         14.44        10.94 o                         
  12   0  18        677.94        684.00        20.80 o                         
  14   0  18        710.38        715.82        21.77 o                         
  16   0  18        350.72        306.93        25.27 o                         
  18   0  18        190.45        170.53        15.05 o                         
 -23   1  18         12.35         48.95        11.12 o                         
 -21   1  18        255.93        249.71        12.03 o                         
 -19   1  18          0.33          9.91         8.37 o                         
 -17   1  18        112.00        133.31         9.14 o                         
 -15   1  18        204.76        198.41         9.56 o                         
 -13   1  18        162.84        134.28         8.57 o                         
 -11   1  18        202.79        179.39        11.44 o                         
  -9   1  18        645.21        616.97        12.47 o                         
  -7   1  18        131.20        143.16         8.15 o                         
  -5   1  18        232.99        218.26         8.37 o                         
  -3   1  18         49.53         67.87         6.70 o                         
  -1   1  18        376.90        415.96        12.48 o                         
   1   1  18         14.55         18.45         7.35 o                         
   3   1  18          0.01         -7.35         7.35 o                         
   5   1  18        111.21        114.35         8.09 o                         
   7   1  18          4.52          3.73         7.68 o                         
   9   1  18         16.92         17.68         7.92 o                         
  11   1  18        136.95        118.65         9.70 o                         
  13   1  18         51.06         49.49         9.68 o                         
  15   1  18         32.29         10.17         8.23 o                         
  17   1  18         26.63         33.82         8.92 o                         
 -24   2  18        757.14        821.02        24.72 o                         
 -22   2  18        818.71        797.07        17.64 o                         
 -20   2  18        199.32        197.70        11.11 o                         
 -18   2  18        560.66        567.21        18.29 o                         
 -16   2  18        506.64        493.96        13.87 o                         
 -14   2  18       1741.13       1757.45        21.55 o                         
 -12   2  18        461.08        515.60        12.59 o                         
 -10   2  18        137.54        146.28         8.37 o                         
  -8   2  18        111.20         89.54         7.92 o                         
  -6   2  18       2765.19       2772.73        25.39 o                         
  -4   2  18       4808.96       4684.00        37.03 o                         
  -2   2  18       3240.85       3153.11        28.26 o                         
   0   2  18       1455.79       1396.80        15.60 o                         
   2   2  18        483.04        465.38        11.83 o                         
   4   2  18       2308.66       2372.38        31.56 o                         
   6   2  18       1903.24       1938.21        23.60 o                         
   8   2  18       1338.68       1361.16        18.22 o                         
  10   2  18        273.35        262.14        10.24 o                         
  12   2  18        138.40        138.61         9.49 o                         
  14   2  18        112.16        101.13         8.89 o                         
  16   2  18        202.30        216.67        12.32 o                         
 -23   3  18        162.33        177.34        11.02 o                         
 -21   3  18          9.11         17.12         9.14 o                         
 -19   3  18          2.77          4.31         8.57 o                         
 -17   3  18        237.21        255.04        10.81 o                         
 -15   3  18          7.96         11.17         7.92 o                         
 -13   3  18         55.23         67.86         8.18 o                         
 -11   3  18         20.31         22.80         6.96 o                         
  -9   3  18          8.85          2.99         5.86 o                         
  -7   3  18         42.63         67.54         6.19 o                         
  -5   3  18          3.53          3.70         5.55 o                         
  -3   3  18        382.67        339.80         9.39 o                         
  -1   3  18          2.42         -5.86         5.86 o                         
   1   3  18        120.71        118.91         7.00 o                         
   3   3  18        150.10        131.36         9.33 o                         
   5   3  18         11.43         13.92         7.54 o                         
   7   3  18          1.89         -7.91         8.72 o                         
   9   3  18         14.84          3.43         9.33 o                         
  11   3  18         41.23         43.59        10.43 o                         
  13   3  18         45.25         35.11        11.12 o                         
  15   3  18         34.97         31.92        11.44 o                         
 -20   4  18       1223.35       1283.48        32.39 o                         
 -18   4  18         92.77         80.55        13.67 o                         
 -16   4  18        607.54        665.18        17.59 o                         
 -14   4  18       1138.06       1212.61        20.61 o                         
 -12   4  18        373.14        412.33        14.16 o                         
 -10   4  18        472.35        455.53        14.79 o                         
  -8   4  18        282.51        265.88        14.46 o                         
  -6   4  18       3271.21       3312.81        29.52 o                         
  -4   4  18       2721.90       2744.49        26.27 o                         
  -2   4  18       1646.55       1684.19        19.78 o                         
   0   4  18         74.38         78.17         8.37 o                         
   2   4  18        604.22        566.45        15.09 o                         
   4   4  18        732.58        706.86        16.16 o                         
   6   4  18       1052.68       1065.45        23.34 o                         
   8   4  18       1066.08       1096.13        24.36 o                         
  10   4  18        572.44        611.77        21.77 o                         
  12   4  18        561.14        564.43        21.77 o                         
  14   4  18         88.97         96.50        14.53 o                         
 -19   5  18        139.50        148.56        11.79 o                         
 -17   5  18        276.30        311.23        23.04 o                         
 -15   5  18        134.64        195.78        13.09 o                         
 -13   5  18        140.96        141.14        12.31 o                         
 -11   5  18         19.50         23.73        10.71 o                         
  -9   5  18         19.06         18.24         9.11 o                         
  -7   5  18         12.49         12.25         9.37 o                         
  -5   5  18         13.44         20.66         8.94 o                         
  -3   5  18         11.06         15.25         8.94 o                         
  -1   5  18         14.44         21.44         9.07 o                         
   1   5  18        289.04        283.50        11.79 o                         
   3   5  18        418.50        407.06        17.90 o                         
   5   5  18          1.43          7.49        10.71 o                         
   7   5  18         12.04         21.65        11.39 o                         
   9   5  18         12.91         37.54        12.31 o                         
  11   5  18          4.74          8.24        11.91 o                         
  13   5  18         52.07         26.10        13.33 o                         
 -16   6  18        249.83        238.59        27.07 o                         
 -14   6  18        865.21        901.74        29.62 o                         
 -12   6  18       1232.12       1285.99        62.25 o                         
 -10   6  18       1216.81       1244.37        31.54 o                         
  -8   6  18       1728.05       1760.15        27.85 o                         
  -6   6  18        618.55        627.37        29.21 o                         
  -4   6  18         87.53         56.33        10.54 o                         
  -2   6  18        196.40        188.54        11.20 o                         
   0   6  18        221.12        226.35        11.53 o                         
   2   6  18         12.15          1.93         9.60 o                         
   4   6  18       1116.12       1079.66        23.10 o                         
   6   6  18        522.90        516.03        25.10 o                         
   8   6  18        570.35        576.51        21.08 o                         
  10   6  18        302.31        318.05        16.31 o                         
 -13   7  18        294.05        343.22        21.95 o                         
 -11   7  18          6.39         19.13        14.26 o                         
  -9   7  18         15.14          7.01        16.18 o                         
  -7   7  18         10.81         11.50        14.96 o                         
  -5   7  18          7.13         -5.24        14.96 o                         
  -3   7  18         34.70         23.64        14.26 o                         
  -1   7  18        158.95        152.50        14.53 o                         
   1   7  18         43.81         29.77        14.04 o                         
   3   7  18         60.42         54.13        17.23 o                         
   5   7  18         56.83         35.66        16.18 o                         
   7   7  18          0.23          5.41        21.65 o                         
 -23   1  19        663.42        629.31        19.93 o                         
 -21   1  19        202.19        229.80        13.15 o                         
 -19   1  19         22.76         16.52        10.43 o                         
 -17   1  19        644.55        739.45        18.23 o                         
 -15   1  19        499.60        501.66        13.46 o                         
 -13   1  19        417.00        456.24        13.46 o                         
 -11   1  19        637.12        643.35        13.25 o                         
  -9   1  19        734.18        720.69        13.25 o                         
  -7   1  19       3289.07       3314.09        29.25 o                         
  -5   1  19       1242.69       1226.41        22.49 o                         
  -3   1  19       3252.69       3195.70        32.15 o                         
  -1   1  19       2336.98       2406.35        26.71 o                         
   1   1  19       1813.81       1797.86        22.30 o                         
   3   1  19        166.52        184.18        10.58 o                         
   5   1  19        937.56        874.97        15.22 o                         
   7   1  19       1009.93        939.72        16.43 o                         
   9   1  19        740.86        725.31        19.23 o                         
  11   1  19         37.92         33.97         7.81 o                         
  13   1  19         53.50         37.64         8.77 o                         
  15   1  19        562.03        551.98        14.99 o                         
  17   1  19        575.88        647.61        16.45 o                         
 -22   2  19         42.49         61.33        10.12 o                         
 -20   2  19          7.15         15.46         8.90 o                         
 -18   2  19          0.28          2.78         8.68 o                         
 -16   2  19        203.65        214.15         9.89 o                         
 -14   2  19          3.90         -2.46         7.68 o                         
 -12   2  19          2.03         -3.79         7.26 o                         
 -10   2  19         83.84         87.95         7.92 o                         
  -8   2  19          1.55         -0.30         6.70 o                         
  -6   2  19         26.87         51.61         7.14 o                         
  -4   2  19        132.36        156.42         8.18 o                         
  -2   2  19         27.83         16.66         6.19 o                         
   0   2  19         37.05         35.64         7.14 o                         
   2   2  19         27.16         10.60         7.87 o                         
   4   2  19        220.22        181.74         8.78 o                         
   6   2  19         55.91         56.19         7.76 o                         
   8   2  19         79.03         63.67         8.57 o                         
  10   2  19         34.17         23.14         8.57 o                         
  12   2  19         11.77         23.74         8.71 o                         
  14   2  19         43.33         32.48        10.12 o                         
  16   2  19         81.34         81.69        11.11 o                         
 -21   3  19        218.01        240.13        20.22 o                         
 -19   3  19        273.51        305.52        11.88 o                         
 -17   3  19        147.21        180.03        10.36 o                         
 -15   3  19       1067.15       1089.85        17.30 o                         
 -13   3  19       1369.84       1418.25        18.33 o                         
 -11   3  19       1404.16       1348.13        17.79 o                         
  -9   3  19        852.53        909.30        20.96 o                         
  -7   3  19       3237.92       3200.18        30.46 o                         
  -5   3  19       1498.99       1456.10        16.10 o                         
  -3   3  19        578.66        578.79        11.48 o                         
  -1   3  19        138.82        148.57         7.57 o                         
   1   3  19        462.65        502.03        13.12 o                         
   3   3  19       1297.92       1366.52        20.87 o                         
   5   3  19       1034.84       1013.58        19.18 o                         
   7   3  19        389.18        347.78        14.85 o                         
   9   3  19         62.03         50.93        10.70 o                         
  11   3  19        355.62        338.03        14.16 o                         
  13   3  19        246.77        267.80        13.73 o                         
  15   3  19        669.25        728.99        18.56 o                         
 -20   4  19         38.53         68.02        11.44 o                         
 -18   4  19         54.87         74.00        10.83 o                         
 -16   4  19         16.73         18.95         9.47 o                         
 -14   4  19          6.15         28.73         9.76 o                         
 -12   4  19          8.74         13.97         9.07 o                         
 -10   4  19          1.09         -1.30         8.40 o                         
  -8   4  19         17.22         -0.31         8.72 o                         
  -6   4  19       1401.32       1373.61        19.03 o                         
  -4   4  19        491.92        493.37        17.25 o                         
  -2   4  19        121.88        119.05         8.78 o                         
   0   4  19          3.61         -7.33         7.33 o                         
   2   4  19          0.83         -2.78         7.95 o                         
   4   4  19          8.29         14.44        10.94 o                         
   6   4  19         16.72         24.60        11.39 o                         
   8   4  19        173.85        163.09        13.89 o                         
  10   4  19         74.31         47.47        13.89 o                         
  12   4  19        101.59        100.12        14.06 o                         
  14   4  19         18.90         -7.18        27.21 o                         
 -17   5  19        311.26        286.39        17.35 o                         
 -15   5  19       1954.21       2110.05        31.67 o                         
 -13   5  19        386.92        387.49        22.43 o                         
 -11   5  19        180.55        193.13        16.81 o                         
  -9   5  19        520.95        465.96        19.09 o                         
  -7   5  19        203.15        210.15        12.75 o                         
  -5   5  19        715.61        719.80        16.98 o                         
  -3   5  19       1158.49       1109.46        19.62 o                         
  -1   5  19        301.37        269.19        12.07 o                         
   1   5  19        379.50        352.25        14.96 o                         
   3   5  19        592.43        618.58        24.54 o                         
   5   5  19        523.90        575.27        20.19 o                         
   7   5  19       2327.36       2426.54        34.74 o                         
   9   5  19        919.26        937.08        23.82 o                         
  11   5  19         30.30         25.40        12.96 o                         
 -14   6  19        179.57        232.78        20.03 o                         
 -12   6  19         13.09         35.19        16.18 o                         
 -10   6  19         54.73         68.03        31.13 o                         
  -8   6  19          2.99         13.13        10.71 o                         
  -6   6  19         20.12         10.12        10.71 o                         
  -4   6  19          0.03        -10.33        10.33 o                         
  -2   6  19         86.83         70.69         9.51 o                         
   0   6  19          3.27         -9.33         9.33 o                         
   2   6  19          0.12        -10.33        10.33 o                         
   4   6  19        526.64        561.37        20.28 o                         
   6   6  19        156.83        149.79        12.75 o                         
   8   6  19          1.15          0.77        12.31 o                         
  -9   7  19        339.02        366.13        22.73 o                         
  -7   7  19         86.15         97.17        31.13 o                         
  -5   7  19        103.09        105.56        16.91 o                         
  -3   7  19        153.71        154.18        18.11 o                         
  -1   7  19        337.33        332.30        18.99 o                         
   1   7  19        729.24        675.71        27.02 o                         
   3   7  19          7.05          5.41        15.31 o                         
 -22   0  20         26.47          2.71        15.31 o                         
 -20   0  20         99.52        164.61        18.95 o                         
 -18   0  20          9.03         -1.35        13.40 o                         
 -16   0  20        739.65        770.11        26.79 o                         
 -14   0  20       2054.83       2033.92        37.89 o                         
 -12   0  20       2454.48       2435.03        40.19 o                         
 -10   0  20       2043.57       2067.67        36.36 o                         
  -8   0  20       4401.95       4445.38        59.33 o                         
  -6   0  20         71.02        100.15        12.33 o                         
  -4   0  20       3111.40       3285.54        46.86 o                         
  -2   0  20       1424.49       1398.91        27.70 o                         
   0   0  20        159.72        149.59        14.26 o                         
   2   0  20        326.26        316.46        35.19 o                         
   4   0  20         21.53          4.06        11.48 o                         
   6   0  20        417.71        391.16        21.05 o                         
   8   0  20        988.02        973.22        22.79 o                         
  10   0  20        380.19        377.74        16.62 o                         
  12   0  20         55.82         65.78        16.78 o                         
  14   0  20       1088.82       1114.92        26.47 o                         
 -21   1  20        958.77        962.90        21.88 o                         
 -19   1  20         44.42         42.91        11.44 o                         
 -17   1  20         99.14        122.41        11.12 o                         
 -15   1  20         39.52         41.91         9.76 o                         
 -13   1  20         93.70         83.60        13.28 o                         
 -11   1  20         20.54         16.02         9.07 o                         
  -9   1  20         18.02         13.27         8.37 o                         
  -7   1  20       1681.58       1679.14        19.32 o                         
  -5   1  20        110.88        131.93         8.09 o                         
  -3   1  20         27.48         34.36         7.14 o                         
  -1   1  20         36.99         27.74         8.12 o                         
   1   1  20        239.24        210.59        11.18 o                         
   3   1  20         11.54         -4.94         8.21 o                         
   5   1  20          9.14          2.46         7.68 o                         
   7   1  20         34.32         25.63         8.26 o                         
   9   1  20         44.61         34.73         8.57 o                         
  11   1  20        182.17        192.78        10.04 o                         
  13   1  20        428.79        395.97        12.49 o                         
  15   1  20        325.70        301.95        11.64 o                         
 -20   2  20        126.48        107.26        13.28 o                         
 -18   2  20        366.61        352.31        12.32 o                         
 -16   2  20        602.09        633.31        15.22 o                         
 -14   2  20        806.24        883.19        16.63 o                         
 -12   2  20       1009.42       1084.82        16.63 o                         
 -10   2  20        804.01        826.50        15.17 o                         
  -8   2  20         27.78         17.15         7.54 o                         
  -6   2  20       1930.85       1837.54        20.28 o                         
  -4   2  20       2801.44       2815.28        24.09 o                         
  -2   2  20       1877.97       1936.61        19.25 o                         
   0   2  20       1063.37       1087.32        16.57 o                         
   2   2  20        468.87        448.06        12.83 o                         
   4   2  20        658.17        647.03        14.12 o                         
   6   2  20        527.70        474.97        19.08 o                         
   8   2  20        105.46         86.44         8.78 o                         
  10   2  20         56.93         42.67         8.78 o                         
  12   2  20        725.07        789.95        20.23 o                         
  14   2  20        332.80        386.25        14.00 o                         
 -19   3  20         64.51         74.53        10.43 o                         
 -17   3  20         56.15         63.74         9.59 o                         
 -15   3  20         11.77         43.67         8.57 o                         
 -13   3  20        105.49        140.07         9.40 o                         
 -11   3  20         36.75         32.19         7.54 o                         
  -9   3  20        338.05        297.62        10.54 o                         
  -7   3  20         84.03         88.31         6.84 o                         
  -5   3  20         29.46         30.14         6.68 o                         
  -3   3  20          1.05         -5.63         6.14 o                         
  -1   3  20          2.69         -6.27         6.27 o                         
   1   3  20         89.94         83.26         9.76 o                         
   3   3  20          1.60         -8.40         8.40 o                         
   5   3  20        328.41        304.80        12.80 o                         
   7   3  20         29.69          5.65        11.33 o                         
   9   3  20          5.80        -11.10        12.11 o                         
  11   3  20         12.09         12.81        10.98 o                         
  13   3  20         86.63        101.38        12.36 o                         
 -18   4  20        375.34        427.63        23.06 o                         
 -16   4  20        126.53        106.35        10.83 o                         
 -14   4  20       1448.22       1470.65        23.00 o                         
 -12   4  20       1578.59       1535.10        23.26 o                         
 -10   4  20        581.60        566.59        17.15 o                         
  -8   4  20         90.71         95.17         9.76 o                         
  -6   4  20        465.46        457.79        13.25 o                         
  -4   4  20       1183.10       1136.03        17.60 o                         
  -2   4  20        880.77        881.56        27.80 o                         
   0   4  20        457.63        456.64        13.46 o                         
   2   4  20        176.36        173.81        13.48 o                         
   4   4  20       1564.99       1547.83        27.58 o                         
   6   4  20        432.83        435.01        19.64 o                         
   8   4  20        588.19        596.14        22.66 o                         
  10   4  20        313.05        343.41        26.24 o                         
  12   4  20        288.71        313.57        19.68 o                         
 -17   5  20         50.59         94.73        24.36 o                         
 -15   5  20         29.88         79.11        12.31 o                         
 -13   5  20        133.63        124.99        12.75 o                         
 -11   5  20        239.11        245.22        13.89 o                         
  -9   5  20         36.70         33.82        10.71 o                         
  -7   5  20         47.26         31.13        11.14 o                         
  -5   5  20         42.68         34.17        10.90 o                         
  -3   5  20          9.03         15.15         9.60 o                         
  -1   5  20          0.38         -7.04         9.07 o                         
   1   5  20         39.93         28.67        11.91 o                         
   3   5  20         73.99         89.59        14.10 o                         
   5   5  20         31.51         36.01        12.31 o                         
   7   5  20          3.02         17.90        12.31 o                         
   9   5  20         24.39         16.12        12.75 o                         
 -12   6  20        347.54        362.46        55.49 o                         
 -10   6  20        434.42        403.08        21.95 o                         
  -8   6  20         69.96         75.81        22.97 o                         
  -6   6  20        280.75        264.97        14.70 o                         
  -4   6  20         96.96         92.79        12.75 o                         
  -2   6  20        635.35        603.85        17.57 o                         
   0   6  20        939.90        931.38        20.33 o                         
   2   6  20        103.36        118.44        12.75 o                         
   4   6  20        479.39        521.17        21.40 o                         
   6   6  20        350.58        381.94        18.19 o                         
  -5   7  20        271.15        289.23        21.95 o                         
  -3   7  20          4.53         -8.76        16.18 o                         
 -21   1  21         31.46         61.56        11.44 o                         
 -19   1  21         34.81         12.76        11.12 o                         
 -17   1  21       1082.51       1088.18        21.90 o                         
 -15   1  21       1402.35       1372.72        22.30 o                         
 -13   1  21       1091.58       1149.67        20.61 o                         
 -11   1  21        782.36        776.28        17.90 o                         
  -9   1  21        217.71        261.43        11.79 o                         
  -7   1  21       2693.68       2807.25        30.10 o                         
  -5   1  21        794.85        830.08        23.05 o                         
  -3   1  21       1348.69       1343.50        24.14 o                         
  -1   1  21        949.95        887.37        21.88 o                         
   1   1  21        530.22        495.92        15.09 o                         
   3   1  21         16.70          8.83         8.09 o                         
   5   1  21        219.55        178.26         9.59 o                         
   7   1  21        736.03        731.47        16.37 o                         
   9   1  21        876.99        876.98        17.58 o                         
  11   1  21        830.99        903.60        16.45 o                         
  13   1  21         63.49        101.53        10.04 o                         
 -20   2  21          5.81         15.56        11.52 o                         
 -18   2  21          0.03          5.37        10.70 o                         
 -16   2  21        288.93        280.54        13.15 o                         
 -14   2  21          9.25         23.39         9.32 o                         
 -12   2  21         20.74         32.85         8.18 o                         
 -10   2  21        233.29        208.05         9.59 o                         
  -8   2  21         24.58          7.53         7.92 o                         
  -6   2  21          6.52         11.17         6.94 o                         
  -4   2  21        831.99        881.40        16.54 o                         
  -2   2  21         65.23         74.17        10.34 o                         
   0   2  21        181.61        178.38         9.59 o                         
   2   2  21        119.71        111.50         9.01 o                         
   4   2  21        211.85        222.13        10.61 o                         
   6   2  21         20.71         22.41         8.57 o                         
   8   2  21          6.04         11.47         8.71 o                         
  10   2  21        117.55        135.15        12.80 o                         
  12   2  21        212.56        228.30        14.42 o                         
 -19   3  21        156.31        162.91        11.33 o                         
 -17   3  21        349.40        357.36        12.73 o                         
 -15   3  21       1557.80       1608.65        21.44 o                         
 -13   3  21       1322.43       1319.97        19.22 o                         
 -11   3  21       1304.91       1294.00        19.75 o                         
  -9   3  21        473.01        459.97        13.51 o                         
  -7   3  21        279.04        282.08        10.29 o                         
  -5   3  21       1432.45       1454.66        16.97 o                         
  -3   3  21        925.69        946.30        16.63 o                         
  -1   3  21        458.01        439.86        18.36 o                         
   1   3  21        239.03        255.99        18.75 o                         
   3   3  21         72.39         59.92        10.43 o                         
   5   3  21        128.23        116.10        14.06 o                         
   7   3  21        578.10        583.41        18.23 o                         
   9   3  21        653.83        762.83        19.93 o                         
  11   3  21        949.53       1001.30        22.59 o                         
 -16   4  21         23.95         13.44        10.43 o                         
 -14   4  21         54.25         75.86        10.70 o                         
 -12   4  21         39.90         41.37         9.81 o                         
 -10   4  21          0.51         -4.28        10.16 o                         
  -8   4  21         12.69         -8.94         8.94 o                         
  -6   4  21        162.90        166.56        10.12 o                         
  -4   4  21        677.23        700.51        21.33 o                         
  -2   4  21        106.91        120.53         9.59 o                         
   0   4  21        697.07        674.50        21.32 o                         
   2   4  21          5.29          0.59        12.90 o                         
   4   4  21          0.99         -0.37        13.95 o                         
   6   4  21        108.41         95.27        13.89 o                         
   8   4  21          7.21        -11.37        13.48 o                         
  10   4  21         58.69         52.08        14.53 o                         
 -15   5  21       1042.43        936.52        46.01 o                         
 -13   5  21        392.43        373.59        24.23 o                         
 -11   5  21         13.23         11.11        11.46 o                         
  -9   5  21         72.40         80.00        12.75 o                         
  -7   5  21        280.05        273.03        15.47 o                         
  -5   5  21        365.49        363.67        16.62 o                         
  -3   5  21       1484.93       1467.95        22.95 o                         
  -1   5  21       1159.26       1159.18        22.48 o                         
   1   5  21        354.59        387.76        17.41 o                         
   3   5  21        734.33        789.36        22.88 o                         
   5   5  21        131.68        161.11        15.05 o                         
   7   5  21        700.94        673.46        23.73 o                         
 -10   6  21         79.97        118.27        36.54 o                         
  -8   6  21         32.24         42.83        16.18 o                         
  -6   6  21          0.40         -8.39        11.14 o                         
  -4   6  21          6.43          0.00        11.14 o                         
  -2   6  21          0.47          3.14        14.33 o                         
   0   6  21          0.24          5.66        12.18 o                         
   2   6  21          8.64          7.98        12.31 o                         
 -18   0  22       1380.89       1397.56        40.60 o                         
 -16   0  22        893.45        887.33        48.72 o                         
 -14   0  22       1539.71       1593.46        35.37 o                         
 -12   0  22       1262.13       1338.80        31.54 o                         
 -10   0  22       1416.58       1436.99        32.54 o                         
  -8   0  22       2097.20       2116.35       108.27 o                         
  -6   0  22        251.32        280.77        18.11 o                         
  -4   0  22        108.55        132.63        15.31 o                         
  -2   0  22        123.45         98.00        16.24 o                         
   0   0  22         99.35        105.85        28.42 o                         
   2   0  22        225.07        191.98        15.31 o                         
   4   0  22        985.30       1058.41        36.54 o                         
   6   0  22        407.36        439.28        23.87 o                         
   8   0  22       1072.78       1068.40        26.97 o                         
  10   0  22        680.06        698.56        26.74 o                         
  12   0  22        182.53        192.41        15.47 o                         
 -19   1  22         24.43         12.71        11.79 o                         
 -17   1  22        219.34        238.42        13.43 o                         
 -15   1  22          3.71         38.39         9.76 o                         
 -13   1  22         13.92         25.04         9.47 o                         
 -11   1  22         53.73         68.64        10.43 o                         
  -9   1  22         21.77          8.77         9.07 o                         
  -7   1  22        160.56        175.34        10.70 o                         
  -5   1  22          4.41         18.01         8.72 o                         
  -3   1  22         85.91         93.52        10.08 o                         
  -1   1  22        145.09        160.58        10.94 o                         
   1   1  22         35.73         18.41         9.22 o                         
   3   1  22        108.58        100.32         9.59 o                         
   5   1  22         40.44         39.18         8.90 o                         
   7   1  22         81.93         80.98         9.59 o                         
   9   1  22         26.32         38.90         9.59 o                         
  11   1  22         32.85         37.01         9.09 o                         
 -18   2  22        126.88        141.62        11.72 o                         
 -16   2  22        496.47        494.66        17.82 o                         
 -14   2  22        554.50        544.04        17.82 o                         
 -12   2  22       1205.53       1211.53        20.94 o                         
 -10   2  22        454.56        469.30        15.68 o                         
  -8   2  22        262.00        274.93        11.79 o                         
  -6   2  22        276.26        286.32         9.88 o                         
  -4   2  22       2856.47       2866.87        25.74 o                         
  -2   2  22       1107.79       1094.63        18.56 o                         
   0   2  22        199.35        211.03        10.25 o                         
   2   2  22         16.92         12.57         8.18 o                         
   4   2  22         66.77         59.10         8.93 o                         
   6   2  22       1220.13       1218.95        19.63 o                         
   8   2  22       1345.11       1431.82        24.68 o                         
  10   2  22        919.74       1012.09        22.30 o                         
 -17   3  22          0.17          5.10        14.60 o                         
 -15   3  22        253.42        270.36        13.06 o                         
 -13   3  22         18.76         36.21        10.43 o                         
 -11   3  22          0.64         15.40        11.09 o                         
  -9   3  22          8.13         11.87         9.76 o                         
  -7   3  22          0.20         -4.10         8.18 o                         
  -5   3  22        171.29        170.15        10.79 o                         
  -3   3  22         78.71         86.74         9.14 o                         
  -1   3  22          5.85         11.70         9.76 o                         
   1   3  22        178.29        217.49        12.80 o                         
   3   3  22         25.13          7.56        10.43 o                         
   5   3  22          0.50          3.55        10.55 o                         
   7   3  22        219.14        233.39        13.73 o                         
   9   3  22        221.19        255.68        14.42 o                         
 -14   4  22        778.07        842.41        20.49 o                         
 -12   4  22        761.13        774.29        23.05 o                         
 -10   4  22        163.64        154.43        11.44 o                         
  -8   4  22        183.81        166.10        11.79 o                         
  -6   4  22        238.57        248.01        12.80 o                         
  -4   4  22       1492.26       1522.26        21.24 o                         
  -2   4  22        685.65        702.26        18.87 o                         
   0   4  22        442.66        450.50        18.99 o                         
   2   4  22         16.02         13.29        11.91 o                         
   4   4  22       1131.03       1212.80        37.69 o                         
   6   4  22        707.84        747.82        23.93 o                         
   8   4  22        478.90        496.20        46.01 o                         
 -11   5  22         23.39         -8.34        16.64 o                         
  -9   5  22        105.10         80.68        15.43 o                         
  -7   5  22         43.84         32.13        17.31 o                         
  -5   5  22         88.27         86.01        13.48 o                         
  -3   5  22         24.35         54.01        10.98 o                         
  -1   5  22          0.05         12.79        10.43 o                         
   1   5  22         10.22          0.16        12.31 o                         
   3   5  22         13.78          8.01        12.31 o                         
 -17   1  23        220.27        206.44        13.06 o                         
 -15   1  23       1551.56       1642.67        25.66 o                         
 -13   1  23        959.11        959.20        24.61 o                         
 -11   1  23        651.87        686.62        18.51 o                         
  -9   1  23        208.01        185.47        11.44 o                         
  -7   1  23        193.92        205.32        11.79 o                         
  -5   1  23        578.71        587.99        17.22 o                         
  -3   1  23        174.58        189.90        11.44 o                         
  -1   1  23       1115.60       1095.12        31.00 o                         
   1   1  23        600.39        625.70        15.86 o                         
   3   1  23        410.66        398.58        14.28 o                         
   5   1  23        306.44        342.65        12.70 o                         
   7   1  23       1145.69       1142.74        21.98 o                         
   9   1  23        839.82        879.48        17.98 o                         
 -16   2  23        118.87        127.23        11.79 o                         
 -14   2  23        130.62        122.05        11.79 o                         
 -12   2  23        139.20        155.51        11.69 o                         
 -10   2  23        148.48        148.40        10.98 o                         
  -8   2  23         29.97         21.97         8.46 o                         
  -6   2  23         35.66         40.69         8.57 o                         
  -4   2  23         20.22         52.93         8.78 o                         
  -2   2  23        171.70        188.00        10.01 o                         
   0   2  23         26.85         -1.57         9.09 o                         
   2   2  23         56.73         33.49         8.57 o                         
   4   2  23          5.71         -8.63         9.14 o                         
   6   2  23         35.19         47.81        17.58 o                         
   8   2  23        241.61        267.10        23.83 o                         
 -15   3  23        369.98        359.72        19.20 o                         
 -13   3  23        795.99        819.99        23.93 o                         
 -11   3  23        826.23        847.13        23.93 o                         
  -9   3  23        854.51        834.12        19.45 o                         
  -7   3  23        418.62        447.69        19.60 o                         
  -5   3  23        488.06        467.54        15.17 o                         
  -3   3  23         79.10         61.21        12.14 o                         
  -1   3  23         52.92         54.60        10.83 o                         
   1   3  23        289.44        294.17        13.43 o                         
   3   3  23        791.49        828.88        20.23 o                         
   5   3  23        917.50        935.56        21.59 o                         
   7   3  23        568.25        557.73        19.59 o                         
 -12   4  23         18.32         10.43        10.70 o                         
 -10   4  23          1.59        -10.28        10.32 o                         
  -8   4  23          0.98        -10.08        10.08 o                         
  -6   4  23         72.80         68.21        13.83 o                         
  -4   4  23        116.69        103.46        11.44 o                         
  -2   4  23         15.31         20.75        13.18 o                         
   0   4  23        145.48        120.46        14.06 o                         
   2   4  23         36.97         17.65        13.48 o                         
   4   4  23         66.31         57.27        13.48 o                         
  -7   5  23        360.85        345.12        20.09 o                         
  -5   5  23        267.99        283.04        15.63 o                         
  -3   5  23       1142.59       1245.92        26.96 o                         
  -1   5  23       1142.91       1173.15        40.60 o                         
 -14   0  24       1283.85       1309.31        33.45 o                         
 -12   0  24        748.63        728.38        27.70 o                         
 -10   0  24        225.62        200.62        18.11 o                         
  -8   0  24         76.72         70.75        25.71 o                         
  -6   0  24        285.21        243.95        20.30 o                         
  -4   0  24         14.68         12.09        14.26 o                         
  -2   0  24       1443.17       1503.65        32.54 o                         
   0   0  24        717.42        785.38        25.78 o                         
   2   0  24        334.03        315.39        44.66 o                         
   4   0  24        639.69        619.64        25.78 o                         
   6   0  24        129.19         78.37        12.96 o                         
 -15   1  24          0.18         45.30        11.44 o                         
 -13   1  24         41.22         52.20        11.44 o                         
 -11   1  24        193.58        185.85        14.85 o                         
  -9   1  24          2.30        -11.04        11.04 o                         
  -7   1  24        123.47        107.38        11.44 o                         
  -5   1  24        655.56        680.78        19.14 o                         
  -3   1  24        196.10        162.47        11.79 o                         
  -1   1  24          1.65         20.84        10.08 o                         
   1   1  24          0.00         -8.37         8.37 o                         
   3   1  24         42.56         26.32        12.53 o                         
   5   1  24         25.12         -2.71         9.40 o                         
   7   1  24          0.65         -7.82        10.86 o                         
 -14   2  24        549.41        531.51        18.08 o                         
 -12   2  24        707.63        731.05        19.27 o                         
 -10   2  24        513.28        528.18        18.15 o                         
  -8   2  24        193.86        194.81        11.02 o                         
  -6   2  24          7.56        -12.43        12.88 o                         
  -4   2  24       1039.13       1028.54        17.95 o                         
  -2   2  24        865.01        884.40        17.30 o                         
   0   2  24        626.44        616.07        16.32 o                         
   2   2  24        498.00        488.62        17.82 o                         
   4   2  24        431.91        448.24        17.52 o                         
   6   2  24        541.29        582.42        20.23 o                         
 -11   3  24        152.88        136.05        14.84 o                         
  -9   3  24         19.21         33.42        12.96 o                         
  -7   3  24         15.26          3.41        11.39 o                         
  -5   3  24        181.02        185.42        17.97 o                         
  -3   3  24         59.03         66.04        10.83 o                         
  -1   3  24         64.63         58.77        11.72 o                         
   1   3  24        212.69        224.09        13.43 o                         
   3   3  24        192.08        208.46        19.16 o                         
  -8   4  24         49.10         26.45        11.91 o                         
  -6   4  24         55.10         41.43        12.96 o                         
  -4   4  24        668.20        663.50        19.53 o                         
  -2   4  24       1332.29       1348.26        28.04 o                         
   0   4  24        914.01        954.34        30.62 o                         
 -11   1  25        143.24        153.00        12.36 o                         
  -9   1  25        135.55        129.72        11.79 o                         
  -7   1  25        123.95        132.18        12.07 o                         
  -5   1  25       1227.28       1300.10        22.95 o                         
  -3   1  25        398.26        396.05        22.66 o                         
  -1   1  25       1086.62       1072.54        22.67 o                         
   1   1  25        634.22        611.43        18.86 o                         
   3   1  25        253.27        251.18        12.03 o                         
 -10   2  25         37.84         30.83        10.70 o                         
  -8   2  25          0.04         -9.60         9.60 o                         
  -6   2  25         61.59         56.92         9.18 o                         
  -4   2  25          4.54         -5.51        10.43 o                         
  -2   2  25         31.69         42.04        11.29 o                         
   0   2  25        263.72        291.88        14.51 o                         
   2   2  25        509.54        475.43        18.08 o                         
  -5   3  25        163.70        164.85        12.80 o                         
  -3   3  25        771.31        787.68        23.84 o                         
  -6   0  26        622.78        653.19        36.54 o                         
  -4   0  26        150.25        210.69        18.11 o                         
  -2   0  26        306.59        303.15        27.07 o                         
                                                                                
